# Supplementary material for: Overexpression of TaSNAC4-3D in Common Wheat (Triticum aestivum L.) Negatively Regulates Drought Tolerance
Source: Front Plant Sci. 2022 Jul 4;13:945272. doi: 10.3389/fpls.2022.945272 (PMC9289557; doi:10.3389/fpls.2022.945272)
Supplement: Supplementary file 1 [file Table_1.XLSX]

## Sheet: Table S1
Table S1 Primers used in the present study
Sequence Name	Primer Name	Primer Sequence (5'-3')
TaSNAC4-3D	PF1	ATGATGACGGCAATGGTGAA
	PR1	TCAGAATGGTGGCAAGATTG
TaSNAC4-3D-qPCR	PF2	GGCGCTCGTCTTCTACTCC
	PR2	AGCACCCATTCGTCCAACT
TaTUBULIN	PF3	TGAGGACTGGTGCTTACCGC
	PR3	GCACCATCAAACCTCAGGGA
TaSNAC4-3D-N	PF4	CATATGATGATGACGGCAATGGTGAAGGCCG
	PR4	GAATTCCTTCTTGCCGGGCGCGCGGT
TaSNAC4-3D-C	PF5	CATATGGGGTCCCTCAAGTTGGACGAA
	PR5	GAATTCTCAGAATGGTGGCAAGATTGTTTT
TaSNAC4-3D-Full	PF6	CATATGATGATGACGGCAATGGTGAAGGCCG
	PR6	GAATTCTCAGAATGGTGGCAAGATTGTTTT
TaSNAC4-3D-GFP	PF7	CCCAAGCTTATGATGACGGCAATGGTGAAG
	PR7	CGGGATCCGAATGGTGGCAAGATTGT
TaSNAC4-3D-OE	PF8	GCCTTCATACGCTATTTATTTGC
	PR8	TCAGAATGGTGGCAAGATTG
TaSNAC1-qPCR	PF9	CCATCTCCGTGCCCATCATC
	PR9	GCGGGGAGAAGAAGTACCAC
TaSNAC2-qPCR	PF10	ACCAACTGGATCATGCACGA
	PR10	CTTGTTGTAGATGCGGCACAG
TaSNAC3-qPCR	PF11	TGGATCATGCACGAGTACCG
	PR11	TGTAGATTCGGCAGAGCACC
TaSNAC4-qPCR	PF12	ATCATGCACGAGTACCGCAT
	PR12	TTCTTGTTGTACAGCCGGCA
TaSNAC5-qPCR	PF13	GATGGTGCCCAAGAAGGAGG
	PR13	TCATGTCGAGGCCGTTGTAC
TaSNAC6-qPCR	PF14	TGGATCATGCACGAGTACCG
	PR14	AGGCGGCAGAGCACCCAGTCGTC
TaSNAC7-qPCR	PF15	TGGATCATGCACGAGTACCG
	PR15	CCAGTCGTCCAACCTGAGAG
TaSNAC8-qPCR	PF16	TCGGCAATATGTCGCTGTCA
	PR16	GTGTTGATGGTACGTCCCGT
TaSNAC9-qPCR	PF17	CCACCACCACCATCAGTACC
	PR17	CTGTCGAAGAGCTCCGAGAC
TaSNAC10-qPCR	PF18	TGGATCATGCACGAGTACCG
	PR18	GTGGATCCTACACAGCACCC
TaSNAC11-qPCR	PF19	CCTCGTCTTCTACAAGGGCC
	PR19	GAACTTCATGGGGCGGTAGG
TaSNAC12-qPCR	PF20	AAGGGCACCAAGACGGCCTGGATC
	PR20	CATGGAGACGTTGCGGAACT
TaSNAC13-qPCR	PF21	TGGATCATGCACGAGTACCG
	PR21	CCAGGCCGGTCTTCTTGTAG
TaSNAC14-qPCR	PF22	CGGACCAGGAGATCATCGT
	PR22	CCCACGGGTCGAACTTGTAG
