# Supplementary material for: Overexpression of TaSNAC4-3D in Common Wheat (Triticum aestivum L.) Negatively Regulates Drought Tolerance
Source: Front Plant Sci. 2022 Jul 4;13:945272. doi: 10.3389/fpls.2022.945272 (PMC9289557; doi:10.3389/fpls.2022.945272)
Supplement: Supplementary file 2 [file Table_2.XLSX]

## Sheet: Table S2
ID-convertion among different genome versions of Chinese Spring
IWGSC RefSeq v2.1	GO_annotation	NR_annotation	Swissprot_annotation	eggNOG_class_annotation	IWGSC RefSeq v2.0	IWGSC RefSeq v1.1	TGACv1	MIPSv2.2
TraesCS1A03G0510000	Molecular Function: molecular_function (GO:0003674);; Molecular Function: nucleic acid binding (GO:0003676);; Molecular Function: DNA binding (GO:0003677);; Molecular Function: binding (GO:0005488);; Molecular Function: organic cyclic compound binding (GO:0097159);; Molecular Function: heterocyclic compound binding (GO:1901363); Biological Process: nucleobase-containing compound metabolic process…	unnamed protein product [Triticum turgidum subsp. durum]	NAC71_ARATH RecName: Full=NAC domain-containing protein 71; Short=ANAC071	No apical meristem (NAM) protein	TraesCS1A01G190100	TraesCS1A02G190100	TRIAE_CS42_1AL_TGACv1_000555_AA0014640.1	-
TraesCS1A03G0668700	Molecular Function: molecular_function (GO:0003674);; Molecular Function: nucleic acid binding (GO:0003676);; Molecular Function: DNA binding (GO:0003677);; Molecular Function: binding (GO:0005488);; Molecular Function: organic cyclic compound binding (GO:0097159);; Molecular Function: heterocyclic compound binding (GO:1901363); Biological Process: nucleobase-containing compound metabolic process…	unnamed protein product [Triticum turgidum subsp. durum]	NAC35_ARATH RecName: Full=NAC domain-containing protein 35; Short=ANAC035; AltName: Full=Protein LONG VEGETATIVE PHASE 1; Short=AtLOV1	No apical meristem (NAM) protein	TraesCS1A01G261800	TraesCS1A02G261800	TRIAE_CS42_1AL_TGACv1_001239_AA0027650.1	TRAES3BF098000010CFD_t1
TraesCS1A03G0672400	Molecular Function: molecular_function (GO:0003674);; Molecular Function: nucleic acid binding (GO:0003676);; Molecular Function: DNA binding (GO:0003677);; Molecular Function: binding (GO:0005488);; Molecular Function: organic cyclic compound binding (GO:0097159);; Molecular Function: heterocyclic compound binding (GO:1901363); Biological Process: nucleobase-containing compound metabolic process…	unnamed protein product [Triticum turgidum subsp. durum]	NAC48_ORYSJ RecName: Full=NAC domain-containing protein 48; Short=ONAC048; AltName: Full=OsNAC6; AltName: Full=Protein STRESS-RESPONSIVE NAC 2	No apical meristem (NAM) protein	TraesCS1A01G263700	TraesCS1A02G263700	TRIAE_CS42_1AL_TGACv1_002139_AA0039010.1	-
TraesCS1A03G0677300	Molecular Function: molecular_function (GO:0003674);; Molecular Function: nucleic acid binding (GO:0003676);; Molecular Function: DNA binding (GO:0003677);; Molecular Function: binding (GO:0005488);; Molecular Function: organic cyclic compound binding (GO:0097159);; Molecular Function: heterocyclic compound binding (GO:1901363); Biological Process: nucleobase-containing compound metabolic process…	unnamed protein product [Triticum turgidum subsp. durum]	NAC82_ARATH RecName: Full=NAC domain-containing protein 82; Short=ANAC082; AltName: Full=Protein VND-INTERACTING 1	No apical meristem (NAM) protein	TraesCS1A01G266300	TraesCS1A02G266300	TRIAE_CS42_1AL_TGACv1_000129_AA0004160.2	-
TraesCS1A02G275900	Molecular Function: molecular_function (GO:0003674);; Molecular Function: nucleic acid binding (GO:0003676);; Molecular Function: DNA binding (GO:0003677);; Molecular Function: binding (GO:0005488);; Molecular Function: organic cyclic compound binding (GO:0097159);; Molecular Function: heterocyclic compound binding (GO:1901363); Biological Process: nucleobase-containing compound metabolic process…	unnamed protein product [Triticum turgidum subsp. durum]	NAC90_ARATH RecName: Full=NAC domain-containing protein 90; Short=ANAC090	No apical meristem (NAM) protein	TraesCS1A01G275900	TraesCS1A02G275900	TRIAE_CS42_1AL_TGACv1_002630_AA0043970.1	Traes_1AL_C76BCC7EC.1
TraesCS1A03G0696300	Molecular Function: molecular_function (GO:0003674);; Molecular Function: nucleic acid binding (GO:0003676);; Molecular Function: DNA binding (GO:0003677);; Molecular Function: binding (GO:0005488);; Molecular Function: organic cyclic compound binding (GO:0097159);; Molecular Function: heterocyclic compound binding (GO:1901363); Biological Process: nucleobase-containing compound metabolic process…	unnamed protein product [Triticum turgidum subsp. durum]	NAC90_ARATH RecName: Full=NAC domain-containing protein 90; Short=ANAC090	No apical meristem (NAM) protein	TraesCS1A01G276000	TraesCS1A02G276000	TRIAE_CS42_1AL_TGACv1_002630_AA0043960.1	Traes_1AL_179FC28F2.1
TraesCS1B03G0305600	Molecular Function: molecular_function (GO:0003674);; Molecular Function: nucleic acid binding (GO:0003676);; Molecular Function: DNA binding (GO:0003677);; Molecular Function: binding (GO:0005488);; Molecular Function: organic cyclic compound binding (GO:0097159);; Molecular Function: heterocyclic compound binding (GO:1901363); Biological Process: nucleobase-containing compound metabolic process…	unnamed protein product [Triticum turgidum subsp. durum]	NAC45_ARATH RecName: Full=NAC domain-containing protein 45	No apical meristem (NAM) protein	TraesCS1B01G113000	TraesCS1B02G113000	TRIAE_CS42_1BS_TGACv1_050349_AA0170970.1	-
TraesCS1B03G0305800	Molecular Function: molecular_function (GO:0003674);; Molecular Function: nucleic acid binding (GO:0003676);; Molecular Function: DNA binding (GO:0003677);; Molecular Function: binding (GO:0005488);; Molecular Function: organic cyclic compound binding (GO:0097159);; Molecular Function: heterocyclic compound binding (GO:1901363); Biological Process: nucleobase-containing compound metabolic process…	unnamed protein product [Triticum turgidum subsp. durum]	NAC53_ARATH RecName: Full=NAC domain-containing protein 53; Short=ANAC053; AltName: Full=Protein ANTHER INDEHISCENCE FACTOR; AltName: Full=Protein NTM1-like 4	No apical meristem (NAM) protein	TraesCS1B01G113200	TraesCS1B02G113200	TRIAE_CS42_1BS_TGACv1_050618_AA0173950.1	-
TraesCS1B03G0566100	Molecular Function: molecular_function (GO:0003674);; Molecular Function: nucleic acid binding (GO:0003676);; Molecular Function: DNA binding (GO:0003677);; Molecular Function: binding (GO:0005488);; Molecular Function: organic cyclic compound binding (GO:0097159);; Molecular Function: heterocyclic compound binding (GO:1901363); Biological Process: nucleobase-containing compound metabolic process…	NAC domain-containing protein 86-like [Aegilops tauschii subsp. tauschii]	NAC71_ARATH RecName: Full=NAC domain-containing protein 71; Short=ANAC071	No apical meristem (NAM) protein	TraesCS1B01G192200	TraesCS1B02G192200	-	-
TraesCS1B03G0760400	Molecular Function: molecular_function (GO:0003674);; Molecular Function: nucleic acid binding (GO:0003676);; Molecular Function: DNA binding (GO:0003677);; Molecular Function: binding (GO:0005488);; Molecular Function: organic cyclic compound binding (GO:0097159);; Molecular Function: heterocyclic compound binding (GO:1901363); Biological Process: nucleobase-containing compound metabolic process…	unnamed protein product [Triticum turgidum subsp. durum]	NAC35_ARATH RecName: Full=NAC domain-containing protein 35; Short=ANAC035; AltName: Full=Protein LONG VEGETATIVE PHASE 1; Short=AtLOV1	No apical meristem (NAM) protein	TraesCS1B01G272600	TraesCS1B02G272600	TRIAE_CS42_1BL_TGACv1_031320_AA0111530.1	Traes_1BL_92756E39D.1
TraesCS1B03G0763900	Molecular Function: molecular_function (GO:0003674);; Molecular Function: nucleic acid binding (GO:0003676);; Molecular Function: DNA binding (GO:0003677);; Molecular Function: binding (GO:0005488);; Molecular Function: organic cyclic compound binding (GO:0097159);; Molecular Function: heterocyclic compound binding (GO:1901363); Biological Process: nucleobase-containing compound metabolic process…	unnamed protein product [Triticum turgidum subsp. durum]	NAC48_ORYSJ RecName: Full=NAC domain-containing protein 48; Short=ONAC048; AltName: Full=OsNAC6; AltName: Full=Protein STRESS-RESPONSIVE NAC 2	No apical meristem (NAM) protein	TraesCS1B01G274300	TraesCS1B02G274300	TRIAE_CS42_1BL_TGACv1_032010_AA0124150.1	-
TraesCS1B03G0769500	Molecular Function: molecular_function (GO:0003674);; Molecular Function: nucleic acid binding (GO:0003676);; Molecular Function: DNA binding (GO:0003677);; Molecular Function: binding (GO:0005488);; Molecular Function: organic cyclic compound binding (GO:0097159);; Molecular Function: heterocyclic compound binding (GO:1901363); Biological Process: nucleobase-containing compound metabolic process…	NAC domain-containing protein 78b [Triticum aestivum]	NAC82_ARATH RecName: Full=NAC domain-containing protein 82; Short=ANAC082; AltName: Full=Protein VND-INTERACTING 1	No apical meristem (NAM) protein	TraesCS1B01G277300	TraesCS1B02G277300	TRIAE_CS42_1BL_TGACv1_032935_AA0135600.2	Traes_1BL_9018AA7BA.2
TraesCS1B03G0793700	Molecular Function: molecular_function (GO:0003674);; Molecular Function: nucleic acid binding (GO:0003676);; Molecular Function: DNA binding (GO:0003677);; Molecular Function: binding (GO:0005488);; Molecular Function: organic cyclic compound binding (GO:0097159);; Molecular Function: heterocyclic compound binding (GO:1901363); Biological Process: nucleobase-containing compound metabolic process…	unnamed protein product [Triticum turgidum subsp. durum]	NAC90_ARATH RecName: Full=NAC domain-containing protein 90; Short=ANAC090	No apical meristem (NAM) protein	TraesCS1B01G285100	TraesCS1B02G285100	TRIAE_CS42_1BL_TGACv1_031175_AA0109220.1	Traes_1BL_0F9F21D68.1
TraesCS1B03G0793800	Molecular Function: molecular_function (GO:0003674);; Molecular Function: nucleic acid binding (GO:0003676);; Molecular Function: DNA binding (GO:0003677);; Molecular Function: binding (GO:0005488);; Molecular Function: organic cyclic compound binding (GO:0097159);; Molecular Function: heterocyclic compound binding (GO:1901363); Biological Process: nucleobase-containing compound metabolic process…	unnamed protein product [Triticum turgidum subsp. durum]	NAC90_ARATH RecName: Full=NAC domain-containing protein 90; Short=ANAC090	No apical meristem (NAM) protein	TraesCS1B01G285200	TraesCS1B02G285200	TRIAE_CS42_1BL_TGACv1_031175_AA0109210.1	-
TraesCS1D03G0001600	Molecular Function: molecular_function (GO:0003674);; Molecular Function: nucleic acid binding (GO:0003676);; Molecular Function: DNA binding (GO:0003677);; Molecular Function: binding (GO:0005488);; Molecular Function: organic cyclic compound binding (GO:0097159);; Molecular Function: heterocyclic compound binding (GO:1901363); Biological Process: nucleobase-containing compound metabolic process…	uncharacterized protein LOC109734557 isoform X1 [Aegilops tauschii subsp. tauschii]	DNJ10_ARATH RecName: Full=Chaperone protein dnaJ 10; Short=AtDjC10; Short=AtJ10	BED zinc finger	TraesCS1D01G004800	TraesCS1D02G004800	TRIAE_CS42_1DS_TGACv1_080190_AA0242510.2	Traes_1DS_4A2001BAC.1
TraesCS1D03G0219900	Molecular Function: molecular_function (GO:0003674);; Molecular Function: nucleic acid binding (GO:0003676);; Molecular Function: DNA binding (GO:0003677);; Molecular Function: binding (GO:0005488);; Molecular Function: organic cyclic compound binding (GO:0097159);; Molecular Function: heterocyclic compound binding (GO:1901363); Biological Process: nucleobase-containing compound metabolic process…	unnamed protein product [Triticum turgidum subsp. durum]	NAC53_ARATH RecName: Full=NAC domain-containing protein 53; Short=ANAC053; AltName: Full=Protein ANTHER INDEHISCENCE FACTOR; AltName: Full=Protein NTM1-like 4	No apical meristem (NAM) protein	TraesCS1D01G094300	TraesCS1D02G094300	TRIAE_CS42_1DS_TGACv1_080269_AA0244760.1	-
TraesCS1D03G0496000	Molecular Function: molecular_function (GO:0003674);; Molecular Function: nucleic acid binding (GO:0003676);; Molecular Function: DNA binding (GO:0003677);; Molecular Function: binding (GO:0005488);; Molecular Function: organic cyclic compound binding (GO:0097159);; Molecular Function: heterocyclic compound binding (GO:1901363); Biological Process: nucleobase-containing compound metabolic process…	NAC domain-containing protein 86-like [Aegilops tauschii subsp. tauschii]	NAC71_ARATH RecName: Full=NAC domain-containing protein 71; Short=ANAC071	No apical meristem (NAM) protein	TraesCS1D01G194200	TraesCS1D02G194200	TRIAE_CS42_1DL_TGACv1_063379_AA0226840.1	Traes_1DL_A556D8590.1
TraesCS1D03G0632000	Molecular Function: molecular_function (GO:0003674);; Molecular Function: nucleic acid binding (GO:0003676);; Molecular Function: DNA binding (GO:0003677);; Molecular Function: binding (GO:0005488);; Molecular Function: organic cyclic compound binding (GO:0097159);; Molecular Function: heterocyclic compound binding (GO:1901363); Biological Process: nucleobase-containing compound metabolic process…	transcription factor JUNGBRUNNEN 1-like [Aegilops tauschii subsp. tauschii]	NAC35_ARATH RecName: Full=NAC domain-containing protein 35; Short=ANAC035; AltName: Full=Protein LONG VEGETATIVE PHASE 1; Short=AtLOV1	No apical meristem (NAM) protein	TraesCS1D01G261800	TraesCS1D02G261800	TRIAE_CS42_1DL_TGACv1_061395_AA0194070.1	Traes_1DL_D79FDE483.1
TraesCS1D03G0635900	Molecular Function: molecular_function (GO:0003674);; Molecular Function: nucleic acid binding (GO:0003676);; Molecular Function: DNA binding (GO:0003677);; Molecular Function: binding (GO:0005488);; Molecular Function: organic cyclic compound binding (GO:0097159);; Molecular Function: heterocyclic compound binding (GO:1901363); Biological Process: nucleobase-containing compound metabolic process…	NAC domain-containing protein 48-like [Aegilops tauschii subsp. tauschii]	NAC48_ORYSJ RecName: Full=NAC domain-containing protein 48; Short=ONAC048; AltName: Full=OsNAC6; AltName: Full=Protein STRESS-RESPONSIVE NAC 2	No apical meristem (NAM) protein	TraesCS1D01G263800	TraesCS1D02G263800	TRIAE_CS42_1DL_TGACv1_061442_AA0195380.1	-
TraesCS1D03G0641800	Molecular Function: molecular_function (GO:0003674);; Molecular Function: nucleic acid binding (GO:0003676);; Molecular Function: DNA binding (GO:0003677);; Molecular Function: binding (GO:0005488);; Molecular Function: organic cyclic compound binding (GO:0097159);; Molecular Function: heterocyclic compound binding (GO:1901363); Biological Process: nucleobase-containing compound metabolic process…	NAC domain-containing protein 13-like [Aegilops tauschii subsp. tauschii]	NAC82_ARATH RecName: Full=NAC domain-containing protein 82; Short=ANAC082; AltName: Full=Protein VND-INTERACTING 1	No apical meristem (NAM) protein	TraesCS1D01G266500	TraesCS1D02G266500	TRIAE_CS42_U_TGACv1_640717_AA2070800.1	Traes_1DL_F410CF9FD.3
TraesCS1D03G0661800	Molecular Function: molecular_function (GO:0003674);; Molecular Function: nucleic acid binding (GO:0003676);; Molecular Function: DNA binding (GO:0003677);; Molecular Function: binding (GO:0005488);; Molecular Function: organic cyclic compound binding (GO:0097159);; Molecular Function: heterocyclic compound binding (GO:1901363); Biological Process: nucleobase-containing compound metabolic process…	NAC domain-containing protein 90-like [Aegilops tauschii subsp. tauschii]	NAC90_ARATH RecName: Full=NAC domain-containing protein 90; Short=ANAC090	No apical meristem (NAM) protein	TraesCS1D01G275500	TraesCS1D02G275500	TRIAE_CS42_1DL_TGACv1_064163_AA0233000.1	-
TraesCS2A03G0102600	Molecular Function: molecular_function (GO:0003674);; Molecular Function: nucleic acid binding (GO:0003676);; Molecular Function: DNA binding (GO:0003677);; Molecular Function: binding (GO:0005488);; Molecular Function: organic cyclic compound binding (GO:0097159);; Molecular Function: heterocyclic compound binding (GO:1901363); Biological Process: nucleobase-containing compound metabolic process…	unnamed protein product [Triticum turgidum subsp. durum]	BRN2_ARATH RecName: Full=Protein BEARSKIN2; AltName: Full=NAC domain-containing protein 70; Short=ANAC070	No apical meristem (NAM) protein	TraesCS2A01G053500	TraesCS2A02G053500	TRIAE_CS42_2AS_TGACv1_112355_AA0336290.3	-
TraesCS2A03G0124600	Molecular Function: molecular_function (GO:0003674);; Molecular Function: nucleic acid binding (GO:0003676);; Molecular Function: DNA binding (GO:0003677);; Molecular Function: binding (GO:0005488);; Molecular Function: organic cyclic compound binding (GO:0097159);; Molecular Function: heterocyclic compound binding (GO:1901363); Biological Process: nucleobase-containing compound metabolic process…	unnamed protein product [Triticum turgidum subsp. durum]	FEZ_ARATH RecName: Full=Protein FEZ; AltName: Full=NAC domain-containing protein 9; Short=ANAC009	No apical meristem (NAM) protein	TraesCS2A01G063200	TraesCS2A02G063200	TRIAE_CS42_2AS_TGACv1_112895_AA0347030.1	-
TraesCS2A03G0124700	Molecular Function: molecular_function (GO:0003674);; Molecular Function: nucleic acid binding (GO:0003676);; Molecular Function: DNA binding (GO:0003677);; Molecular Function: binding (GO:0005488);; Molecular Function: organic cyclic compound binding (GO:0097159);; Molecular Function: heterocyclic compound binding (GO:1901363); Biological Process: nucleobase-containing compound metabolic process…	unnamed protein product [Triticum turgidum subsp. durum]	FEZ_ARATH RecName: Full=Protein FEZ; AltName: Full=NAC domain-containing protein 9; Short=ANAC009	No apical meristem (NAM) protein	TraesCS2A01G063300	TraesCS2A02G063300	TRIAE_CS42_2AS_TGACv1_112895_AA0347040.1	-
TraesCS2A03G0124800	Molecular Function: molecular_function (GO:0003674);; Molecular Function: nucleic acid binding (GO:0003676);; Molecular Function: DNA binding (GO:0003677);; Molecular Function: binding (GO:0005488);; Molecular Function: organic cyclic compound binding (GO:0097159);; Molecular Function: heterocyclic compound binding (GO:1901363); Biological Process: nucleobase-containing compound metabolic process…	unnamed protein product [Triticum turgidum subsp. durum]	FEZ_ARATH RecName: Full=Protein FEZ; AltName: Full=NAC domain-containing protein 9; Short=ANAC009	No apical meristem (NAM) protein	TraesCS2A01G063400	TraesCS2A02G063400	-	-
TraesCS2A03G0208100	Molecular Function: molecular_function (GO:0003674);; Molecular Function: nucleic acid binding (GO:0003676);; Molecular Function: DNA binding (GO:0003677);; Molecular Function: binding (GO:0005488);; Molecular Function: organic cyclic compound binding (GO:0097159);; Molecular Function: heterocyclic compound binding (GO:1901363); Biological Process: nucleobase-containing compound metabolic process…	unnamed protein product [Triticum turgidum subsp. durum]	NC100_ARATH RecName: Full=NAC domain-containing protein 100; Short=ANAC100; Short=AtNAC5	No apical meristem (NAM) protein	TraesCS2A01G101000	TraesCS2A02G101000	-	-
TraesCS2A03G0208200	Molecular Function: molecular_function (GO:0003674);; Molecular Function: nucleic acid binding (GO:0003676);; Molecular Function: DNA binding (GO:0003677);; Molecular Function: binding (GO:0005488);; Molecular Function: organic cyclic compound binding (GO:0097159);; Molecular Function: heterocyclic compound binding (GO:1901363); Biological Process: nucleobase-containing compound metabolic process…	unnamed protein product [Triticum turgidum subsp. durum]	NC100_ARATH RecName: Full=NAC domain-containing protein 100; Short=ANAC100; Short=AtNAC5	No apical meristem (NAM) protein	TraesCS2A01G101100	TraesCS2A02G101100	TRIAE_CS42_2AS_TGACv1_113796_AA0360690.1	Traes_2AS_759EDDA47.1
TraesCS2A03G0208400	Molecular Function: molecular_function (GO:0003674);; Molecular Function: nucleic acid binding (GO:0003676);; Molecular Function: DNA binding (GO:0003677);; Molecular Function: binding (GO:0005488);; Molecular Function: organic cyclic compound binding (GO:0097159);; Molecular Function: heterocyclic compound binding (GO:1901363); Biological Process: nucleobase-containing compound metabolic process…	unnamed protein product [Triticum turgidum subsp. durum]	NAC46_ARATH RecName: Full=NAC domain-containing protein 46; Short=ANAC046	(NAC) domain-containing protein	TraesCS2A01G101200	TraesCS2A02G101200	TRIAE_CS42_2AS_TGACv1_112119_AA0330900.1	-
TraesCS2A03G0209100	Molecular Function: molecular_function (GO:0003674);; Molecular Function: nucleic acid binding (GO:0003676);; Molecular Function: DNA binding (GO:0003677);; Molecular Function: binding (GO:0005488);; Molecular Function: organic cyclic compound binding (GO:0097159);; Molecular Function: heterocyclic compound binding (GO:1901363); Biological Process: nucleobase-containing compound metabolic process…	unnamed protein product [Triticum turgidum subsp. durum]	NAC92_ARATH RecName: Full=NAC domain-containing protein 92; Short=ANAC092; Short=AtNAC2; Short=AtNAC6; AltName: Full=Protein ORESARA 1	No apical meristem (NAM) protein	TraesCS2A01G101400	TraesCS2A02G101400	TRIAE_CS42_2AS_TGACv1_113123_AA0351630.1	Traes_2AS_7AAACC26B.1
TraesCS2A03G0210200	Molecular Function: molecular_function (GO:0003674);; Molecular Function: nucleic acid binding (GO:0003676);; Molecular Function: DNA binding (GO:0003677);; Molecular Function: binding (GO:0005488);; Molecular Function: organic cyclic compound binding (GO:0097159);; Molecular Function: heterocyclic compound binding (GO:1901363); Biological Process: nucleobase-containing compound metabolic process…	unnamed protein product [Triticum turgidum subsp. durum]	NAC10_ORYSJ RecName: Full=NAC domain-containing protein 10; Short=ONAC010; AltName: Full=NAC transcription factor ONAC010	No apical meristem (NAM) protein	TraesCS2A01G101900	TraesCS2A02G101900	TRIAE_CS42_2AS_TGACv1_112832_AA0345940.1	Traes_2AS_125195CDF.1
TraesCS2A03G0210300	Molecular Function: molecular_function (GO:0003674);; Molecular Function: nucleic acid binding (GO:0003676);; Molecular Function: DNA binding (GO:0003677);; Molecular Function: binding (GO:0005488);; Molecular Function: organic cyclic compound binding (GO:0097159);; Molecular Function: heterocyclic compound binding (GO:1901363); Biological Process: nucleobase-containing compound metabolic process…	NAC transcription factor 29 [Triticum aestivum] &gt;gi	NAC29_ARATH RecName: Full=NAC transcription factor 29; Short=AtNAC029; AltName: Full=Protein NAC-LIKE, ACTIVATED BY AP3/PI; Short=AtNAP	No apical meristem (NAM) protein	TraesCS2A01G102000	TraesCS2A02G102000	TRIAE_CS42_2AS_TGACv1_113086_AA0351020.1	-
TraesCS2A03G0422300	Molecular Function: molecular_function (GO:0003674);; Molecular Function: nucleic acid binding (GO:0003676);; Molecular Function: DNA binding (GO:0003677);; Molecular Function: binding (GO:0005488);; Molecular Function: organic cyclic compound binding (GO:0097159);; Molecular Function: heterocyclic compound binding (GO:1901363); Biological Process: nucleobase-containing compound metabolic process…	unnamed protein product [Triticum turgidum subsp. durum]	NAMB2_TRITD RecName: Full=NAC transcription factor NAM-B2; Short=TtNAM-B2	transcription, DNA-templated	TraesCS2A01G201800	TraesCS2A02G201800	TRIAE_CS42_2AS_TGACv1_113243_AA0353410.1	-
TraesCS2A03G0764100	Molecular Function: molecular_function (GO:0003674);; Molecular Function: nucleic acid binding (GO:0003676);; Molecular Function: DNA binding (GO:0003677);; Molecular Function: binding (GO:0005488);; Molecular Function: organic cyclic compound binding (GO:0097159);; Molecular Function: heterocyclic compound binding (GO:1901363); Biological Process: nucleobase-containing compound metabolic process…	unnamed protein product [Triticum turgidum subsp. durum]	NC104_ARATH RecName: Full=NAC domain-containing protein 104; Short=ANAC104; AltName: Full=Protein XYLEM NAC DOMAIN 1	No apical meristem (NAM) protein	TraesCS2A01G306800	TraesCS2A02G306800	-	-
TraesCS2A03G0774800	Molecular Function: molecular_function (GO:0003674);; Molecular Function: nucleic acid binding (GO:0003676);; Molecular Function: DNA binding (GO:0003677);; Molecular Function: binding (GO:0005488);; Molecular Function: organic cyclic compound binding (GO:0097159);; Molecular Function: heterocyclic compound binding (GO:1901363); Biological Process: nucleobase-containing compound metabolic process…	protein BEARSKIN1 [Aegilops tauschii subsp. tauschii] &gt;gi	BRN2_ARATH RecName: Full=Protein BEARSKIN2; AltName: Full=NAC domain-containing protein 70; Short=ANAC070	No apical meristem (NAM) protein	TraesCS2A01G311500	TraesCS2A02G311500	TRIAE_CS42_2AL_TGACv1_095427_AA0310620.1	-
TraesCS2A03G0830300	Molecular Function: molecular_function (GO:0003674);; Molecular Function: nucleic acid binding (GO:0003676);; Molecular Function: DNA binding (GO:0003677);; Molecular Function: binding (GO:0005488);; Molecular Function: organic cyclic compound binding (GO:0097159);; Molecular Function: heterocyclic compound binding (GO:1901363); Biological Process: nucleobase-containing compound metabolic process…	unnamed protein product [Triticum turgidum subsp. durum]	NAC8_ARATH RecName: Full=SUPPRESSOR OF GAMMA RESPONSE 1; AltName: Full=NAC domain-containing protein 8; Short=ANAC008; AltName: Full=Protein SOG1; AltName: Full=SUPPRESSOR OF GAMMA RADIATION 1	No apical meristem (NAM) protein	TraesCS2A01G325900	TraesCS2A02G325900	TRIAE_CS42_2AL_TGACv1_094902_AA0304710.2	-
TraesCS2A03G0829300	Molecular Function: molecular_function (GO:0003674);; Molecular Function: nucleic acid binding (GO:0003676);; Molecular Function: DNA binding (GO:0003677);; Molecular Function: binding (GO:0005488);; Molecular Function: organic cyclic compound binding (GO:0097159);; Molecular Function: heterocyclic compound binding (GO:1901363); Biological Process: nucleobase-containing compound metabolic process…	unnamed protein product [Triticum turgidum subsp. durum]	NAC8_ARATH RecName: Full=SUPPRESSOR OF GAMMA RESPONSE 1; AltName: Full=NAC domain-containing protein 8; Short=ANAC008; AltName: Full=Protein SOG1; AltName: Full=SUPPRESSOR OF GAMMA RADIATION 1	No apical meristem (NAM) protein	TraesCS2A01G326300	TraesCS2A02G326300	TRIAE_CS42_2AL_TGACv1_094099_AA0292580.2	-
TraesCS2A03G0829000	Molecular Function: molecular_function (GO:0003674);; Molecular Function: nucleic acid binding (GO:0003676);; Molecular Function: DNA binding (GO:0003677);; Molecular Function: binding (GO:0005488);; Molecular Function: organic cyclic compound binding (GO:0097159);; Molecular Function: heterocyclic compound binding (GO:1901363); Biological Process: nucleobase-containing compound metabolic process…	unnamed protein product [Triticum turgidum subsp. durum]	NAC8_ARATH RecName: Full=SUPPRESSOR OF GAMMA RESPONSE 1; AltName: Full=NAC domain-containing protein 8; Short=ANAC008; AltName: Full=Protein SOG1; AltName: Full=SUPPRESSOR OF GAMMA RADIATION 1	No apical meristem (NAM) protein	TraesCS2A01G326400	TraesCS2A02G326400	TRIAE_CS42_2AL_TGACv1_096767_AA0321290.4	-
TraesCS2A03G0828800	Molecular Function: molecular_function (GO:0003674);; Molecular Function: nucleic acid binding (GO:0003676);; Molecular Function: DNA binding (GO:0003677);; Molecular Function: binding (GO:0005488);; Molecular Function: organic cyclic compound binding (GO:0097159);; Molecular Function: heterocyclic compound binding (GO:1901363); Biological Process: nucleobase-containing compound metabolic process…	unnamed protein product [Triticum turgidum subsp. durum]	NAC8_ARATH RecName: Full=SUPPRESSOR OF GAMMA RESPONSE 1; AltName: Full=NAC domain-containing protein 8; Short=ANAC008; AltName: Full=Protein SOG1; AltName: Full=SUPPRESSOR OF GAMMA RADIATION 1	No apical meristem (NAM) protein	TraesCS2A01G326500	TraesCS2A02G326500	TRIAE_CS42_2AL_TGACv1_094196_AA0294120.1	Traes_2AL_5ACD4B2ED.2
TraesCS2A03G0828600	Molecular Function: molecular_function (GO:0003674);; Molecular Function: nucleic acid binding (GO:0003676);; Molecular Function: DNA binding (GO:0003677);; Molecular Function: binding (GO:0005488);; Molecular Function: organic cyclic compound binding (GO:0097159);; Molecular Function: heterocyclic compound binding (GO:1901363); Biological Process: nucleobase-containing compound metabolic process…	unnamed protein product [Triticum turgidum subsp. durum]	NAC8_ARATH RecName: Full=SUPPRESSOR OF GAMMA RESPONSE 1; AltName: Full=NAC domain-containing protein 8; Short=ANAC008; AltName: Full=Protein SOG1; AltName: Full=SUPPRESSOR OF GAMMA RADIATION 1	No apical meristem (NAM) protein	TraesCS2A01G326600	TraesCS2A02G326600	TRIAE_CS42_2AL_TGACv1_093769_AA0286390.2	-
TraesCS2A03G0825800	Molecular Function: molecular_function (GO:0003674);; Molecular Function: nucleic acid binding (GO:0003676);; Molecular Function: DNA binding (GO:0003677);; Molecular Function: binding (GO:0005488);; Molecular Function: organic cyclic compound binding (GO:0097159);; Molecular Function: heterocyclic compound binding (GO:1901363); Biological Process: nucleobase-containing compound metabolic process…	unnamed protein product [Triticum turgidum subsp. durum]	JA2_SOLLC RecName: Full=NAC domain-containing protein JA2; AltName: Full=Protein JASMONIC ACID 2	No apical meristem (NAM) protein	TraesCS2A01G328100	TraesCS2A02G328100	TRIAE_CS42_2AL_TGACv1_097724_AA0325020.1	-
TraesCS2A03G0825600	Molecular Function: molecular_function (GO:0003674);; Molecular Function: nucleic acid binding (GO:0003676);; Molecular Function: DNA binding (GO:0003677);; Molecular Function: binding (GO:0005488);; Molecular Function: organic cyclic compound binding (GO:0097159);; Molecular Function: heterocyclic compound binding (GO:1901363); Biological Process: nucleobase-containing compound metabolic process…	unnamed protein product [Triticum turgidum subsp. durum]	NAMB2_TRITD RecName: Full=NAC transcription factor NAM-B2; Short=TtNAM-B2	No apical meristem (NAM) protein	TraesCS2A01G328200	TraesCS2A02G328200	TRIAE_CS42_2AL_TGACv1_097454_AA0324270.1	-
TraesCS2A03G0825500	Molecular Function: molecular_function (GO:0003674);; Molecular Function: nucleic acid binding (GO:0003676);; Molecular Function: DNA binding (GO:0003677);; Molecular Function: binding (GO:0005488);; Molecular Function: organic cyclic compound binding (GO:0097159);; Molecular Function: heterocyclic compound binding (GO:1901363); Biological Process: nucleobase-containing compound metabolic process…	unnamed protein product [Triticum turgidum subsp. durum]	NAMB2_TRITD RecName: Full=NAC transcription factor NAM-B2; Short=TtNAM-B2	No apical meristem (NAM) protein	TraesCS2A01G328300	TraesCS2A02G328300	-	-
TraesCS2A03G0825400	Molecular Function: molecular_function (GO:0003674);; Molecular Function: nucleic acid binding (GO:0003676);; Molecular Function: DNA binding (GO:0003677);; Molecular Function: binding (GO:0005488);; Molecular Function: organic cyclic compound binding (GO:0097159);; Molecular Function: heterocyclic compound binding (GO:1901363); Biological Process: nucleobase-containing compound metabolic process…	unnamed protein product [Triticum turgidum subsp. durum]	NAC76_ARATH RecName: Full=NAC domain-containing protein 76; Short=ANAC076; AltName: Full=Protein VASCULAR RELATED NAC-DOMAIN 2	No apical meristem (NAM) protein	TraesCS2A01G328400	TraesCS2A02G328400	TRIAE_CS42_2AL_TGACv1_093056_AA0270770.1	-
TraesCS2A03G0824800	Molecular Function: molecular_function (GO:0003674);; Molecular Function: nucleic acid binding (GO:0003676);; Molecular Function: DNA binding (GO:0003677);; Molecular Function: binding (GO:0005488);; Molecular Function: organic cyclic compound binding (GO:0097159);; Molecular Function: heterocyclic compound binding (GO:1901363); Biological Process: nucleobase-containing compound metabolic process…	NAC transcription factor NAM-1-like [Aegilops tauschii subsp. tauschii] &gt;gi	NAC82_ARATH RecName: Full=NAC domain-containing protein 82; Short=ANAC082; AltName: Full=Protein VND-INTERACTING 1	No apical meristem (NAM) protein	TraesCS2A01G328500	TraesCS2A02G328500	TRIAE_CS42_2AL_TGACv1_096739_AA0321060.1	-
TraesCS2A03G0808100	Molecular Function: molecular_function (GO:0003674);; Molecular Function: nucleic acid binding (GO:0003676);; Molecular Function: DNA binding (GO:0003677);; Molecular Function: binding (GO:0005488);; Molecular Function: organic cyclic compound binding (GO:0097159);; Molecular Function: heterocyclic compound binding (GO:1901363); Biological Process: nucleobase-containing compound metabolic process…	unnamed protein product [Triticum turgidum subsp. durum]	NC100_ARATH RecName: Full=NAC domain-containing protein 100; Short=ANAC100; Short=AtNAC5	No apical meristem (NAM) protein	TraesCS2A01G338300	TraesCS2A02G338300	TRIAE_CS42_2AL_TGACv1_093319_AA0277330.2	Traes_2AL_57BF37A86.1
TraesCS2A03G0864800	Molecular Function: molecular_function (GO:0003674);; Molecular Function: nucleic acid binding (GO:0003676);; Molecular Function: DNA binding (GO:0003677);; Molecular Function: binding (GO:0005488);; Molecular Function: organic cyclic compound binding (GO:0097159);; Molecular Function: heterocyclic compound binding (GO:1901363); Biological Process: nucleobase-containing compound metabolic process…	unnamed protein product [Triticum turgidum subsp. durum]	NAC59_ARATH RecName: Full=NAC domain-containing protein 59; Short=ANAC059; Short=AtNAC3; AltName: Full=Protein ORE1 SISTER1	No apical meristem (NAM) protein	TraesCS2A01G354300	TraesCS2A02G354300	TRIAE_CS42_2AL_TGACv1_093073_AA0271250.1	-
TraesCS2A03G0888600	Molecular Function: molecular_function (GO:0003674);; Molecular Function: nucleic acid binding (GO:0003676);; Molecular Function: DNA binding (GO:0003677);; Molecular Function: binding (GO:0005488);; Molecular Function: organic cyclic compound binding (GO:0097159);; Molecular Function: heterocyclic compound binding (GO:1901363); Biological Process: nucleobase-containing compound metabolic process…	uncharacterized protein LOC109745769 [Aegilops tauschii subsp. tauschii]	NAC48_ORYSJ RecName: Full=NAC domain-containing protein 48; Short=ONAC048; AltName: Full=OsNAC6; AltName: Full=Protein STRESS-RESPONSIVE NAC 2	No apical meristem (NAM) protein	TraesCS2A01G363700	TraesCS2A02G363700	TRIAE_CS42_2AL_TGACv1_094054_AA0291690.1	-
TraesCS2A03G0925600	Molecular Function: molecular_function (GO:0003674);; Molecular Function: nucleic acid binding (GO:0003676);; Molecular Function: DNA binding (GO:0003677);; Molecular Function: binding (GO:0005488);; Molecular Function: organic cyclic compound binding (GO:0097159);; Molecular Function: heterocyclic compound binding (GO:1901363); Biological Process: nucleobase-containing compound metabolic process…	unnamed protein product [Triticum turgidum subsp. durum]	NAC54_ARATH RecName: Full=Protein CUP-SHAPED COTYLEDON 1; AltName: Full=NAC domain-containing protein 1; AltName: Full=NAC domain-containing protein 54; Short=ANAC054; AltName: Full=NAC domain-containing protein CUC1	No apical meristem (NAM) protein	TraesCS2A01G382400	TraesCS2A02G382400	-	-
TraesCS2A03G0933900	Molecular Function: molecular_function (GO:0003674);; Molecular Function: nucleic acid binding (GO:0003676);; Molecular Function: DNA binding (GO:0003677);; Molecular Function: binding (GO:0005488);; Molecular Function: organic cyclic compound binding (GO:0097159);; Molecular Function: heterocyclic compound binding (GO:1901363); Biological Process: nucleobase-containing compound metabolic process…	unnamed protein product [Triticum turgidum subsp. durum]	NAC7_ARATH RecName: Full=NAC domain-containing protein 7; Short=ANAC007; AltName: Full=Protein EMBRYO DEFECTIVE 2749; AltName: Full=Protein VASCULAR RELATED NAC-DOMAIN 4	No apical meristem (NAM) protein	TraesCS2A01G386300	TraesCS2A02G386300	TRIAE_CS42_U_TGACv1_644278_AA2138500.1	Traes_2AL_82C3E7E14.1
TraesCS2A03G0983800	Molecular Function: molecular_function (GO:0003674);; Molecular Function: nucleic acid binding (GO:0003676);; Molecular Function: DNA binding (GO:0003677);; Molecular Function: binding (GO:0005488);; Molecular Function: organic cyclic compound binding (GO:0097159);; Molecular Function: heterocyclic compound binding (GO:1901363); Biological Process: nucleobase-containing compound metabolic process…	putative no apical meristem protein [Hordeum vulgare subsp. vulgare]	NAC68_ORYSJ RecName: Full=NAC domain-containing protein 68; Short=ONAC068; AltName: Full=OsNAC4	-	TraesCS2A01G409900	TraesCS2A02G409900	TRIAE_CS42_U_TGACv1_642023_AA2109710.1	-
TraesCS2A03G1084900	Molecular Function: molecular_function (GO:0003674);; Molecular Function: nucleic acid binding (GO:0003676);; Molecular Function: DNA binding (GO:0003677);; Molecular Function: binding (GO:0005488);; Molecular Function: organic cyclic compound binding (GO:0097159);; Molecular Function: heterocyclic compound binding (GO:1901363); Biological Process: nucleobase-containing compound metabolic process…	NAC domain-containing protein 67-like [Aegilops tauschii subsp. tauschii]	NAC48_ORYSJ RecName: Full=NAC domain-containing protein 48; Short=ONAC048; AltName: Full=OsNAC6; AltName: Full=Protein STRESS-RESPONSIVE NAC 2	No apical meristem (NAM) protein	TraesCS2A01G459700	TraesCS2A02G459700	TRIAE_CS42_2AL_TGACv1_096957_AA0322260.1	-
TraesCS2A03G1089700	Molecular Function: molecular_function (GO:0003674);; Molecular Function: nucleic acid binding (GO:0003676);; Molecular Function: DNA binding (GO:0003677);; Molecular Function: binding (GO:0005488);; Molecular Function: organic cyclic compound binding (GO:0097159);; Molecular Function: heterocyclic compound binding (GO:1901363); Biological Process: nucleobase-containing compound metabolic process…	unnamed protein product [Triticum turgidum subsp. durum]	NAC22_ARATH RecName: Full=NAC domain-containing protein 21/22; Short=ANAC021/ANAC022	No apical meristem (NAM) protein	TraesCS2A01G462500	TraesCS2A02G462500	TRIAE_CS42_2AL_TGACv1_094906_AA0304730.1	Traes_2AL_CA89051FD.1
TraesCS2A03G1370200	Molecular Function: molecular_function (GO:0003674);; Molecular Function: nucleic acid binding (GO:0003676);; Molecular Function: DNA binding (GO:0003677);; Molecular Function: binding (GO:0005488);; Molecular Function: organic cyclic compound binding (GO:0097159);; Molecular Function: heterocyclic compound binding (GO:1901363); Biological Process: nucleobase-containing compound metabolic process…	NAC domain-containing protein 59-like [Aegilops tauschii subsp. tauschii]	NAC86_ARATH RecName: Full=NAC domain-containing protein 86; AltName: Full=NAM-like protein; AltName: Full=No apical meristem-like protein	No apical meristem (NAM) protein	TraesCS2A01G561700	TraesCS2A02G561700	TRIAE_CS42_2AL_TGACv1_096039_AA0316870.1	Traes_2AL_FDF9CFC56.1
TraesCS2A03G1370900	Molecular Function: molecular_function (GO:0003674);; Molecular Function: nucleic acid binding (GO:0003676);; Molecular Function: DNA binding (GO:0003677);; Molecular Function: binding (GO:0005488);; Molecular Function: organic cyclic compound binding (GO:0097159);; Molecular Function: heterocyclic compound binding (GO:1901363); Biological Process: nucleobase-containing compound metabolic process…	NAC domain-containing protein 92-like [Aegilops tauschii subsp. tauschii]	NAC96_ARATH RecName: Full=NAC domain-containing protein 96; Short=ANAC096	No apical meristem (NAM) protein	TraesCS2A01G561800	TraesCS2A02G561800	TRIAE_CS42_2AL_TGACv1_095189_AA0308120.1	-
TraesCS2A03G1350000	Molecular Function: molecular_function (GO:0003674);; Molecular Function: nucleic acid binding (GO:0003676);; Molecular Function: DNA binding (GO:0003677);; Molecular Function: binding (GO:0005488);; Molecular Function: organic cyclic compound binding (GO:0097159);; Molecular Function: heterocyclic compound binding (GO:1901363); Biological Process: nucleobase-containing compound metabolic process…	unnamed protein product [Triticum turgidum subsp. durum]	NAC30_ARATH RecName: Full=NAC domain-containing protein 30; Short=ANAC030; AltName: Full=Protein VASCULAR RELATED NAC-DOMAIN 7	(NAC) domain-containing protein	TraesCS2A01G565900	TraesCS2A02G565900	TRIAE_CS42_2AL_TGACv1_094353_AA0296380.1	Traes_2AL_61C5A2D03.1
TraesCS2A03G1349700	Molecular Function: molecular_function (GO:0003674);; Molecular Function: nucleic acid binding (GO:0003676);; Molecular Function: DNA binding (GO:0003677);; Molecular Function: binding (GO:0005488);; Molecular Function: organic cyclic compound binding (GO:0097159);; Molecular Function: heterocyclic compound binding (GO:1901363); Biological Process: nucleobase-containing compound metabolic process…	unnamed protein product [Triticum turgidum subsp. durum]	NAC30_ARATH RecName: Full=NAC domain-containing protein 30; Short=ANAC030; AltName: Full=Protein VASCULAR RELATED NAC-DOMAIN 7	NAC domain-containing protein 7	TraesCS2A01G566000	TraesCS2A02G566000	TRIAE_CS42_2AL_TGACv1_093527_AA0281840.1	Traes_2AL_F001B4F26.1
TraesCS2A03G1349600	Molecular Function: molecular_function (GO:0003674);; Molecular Function: nucleic acid binding (GO:0003676);; Molecular Function: DNA binding (GO:0003677);; Molecular Function: binding (GO:0005488);; Molecular Function: organic cyclic compound binding (GO:0097159);; Molecular Function: heterocyclic compound binding (GO:1901363); Biological Process: nucleobase-containing compound metabolic process…	unnamed protein product [Triticum turgidum subsp. durum]	NAC30_ARATH RecName: Full=NAC domain-containing protein 30; Short=ANAC030; AltName: Full=Protein VASCULAR RELATED NAC-DOMAIN 7	NAC domain-containing protein 7	TraesCS2A01G566100	TraesCS2A02G566100	TRIAE_CS42_2AL_TGACv1_093527_AA0281830.1	Traes_2AL_8EE7F34F6.2
TraesCS2A03G1349200	Molecular Function: molecular_function (GO:0003674);; Molecular Function: nucleic acid binding (GO:0003676);; Molecular Function: DNA binding (GO:0003677);; Molecular Function: binding (GO:0005488);; Molecular Function: organic cyclic compound binding (GO:0097159);; Molecular Function: heterocyclic compound binding (GO:1901363); Biological Process: nucleobase-containing compound metabolic process…	unnamed protein product [Triticum turgidum subsp. durum]	NAC30_ARATH RecName: Full=NAC domain-containing protein 30; Short=ANAC030; AltName: Full=Protein VASCULAR RELATED NAC-DOMAIN 7	NAC domain-containing protein 7	TraesCS2A01G566200	TraesCS2A02G566200	TRIAE_CS42_2AL_TGACv1_093527_AA0281800.2	Traes_2AL_CB84F42D2.2
TraesCS2A03G1349000	Molecular Function: molecular_function (GO:0003674);; Molecular Function: nucleic acid binding (GO:0003676);; Molecular Function: DNA binding (GO:0003677);; Molecular Function: binding (GO:0005488);; Molecular Function: organic cyclic compound binding (GO:0097159);; Molecular Function: heterocyclic compound binding (GO:1901363); Biological Process: nucleobase-containing compound metabolic process…	unnamed protein product [Triticum turgidum subsp. durum]	NAC30_ARATH RecName: Full=NAC domain-containing protein 30; Short=ANAC030; AltName: Full=Protein VASCULAR RELATED NAC-DOMAIN 7	NAC domain-containing protein 7	TraesCS2A01G566300	TraesCS2A02G566300	TRIAE_CS42_2AL_TGACv1_093024_AA0269730.1	Traes_2AL_C0670BBDD.2
TraesCS2A03G1348900	Molecular Function: molecular_function (GO:0003674);; Molecular Function: nucleic acid binding (GO:0003676);; Molecular Function: DNA binding (GO:0003677);; Molecular Function: binding (GO:0005488);; Molecular Function: organic cyclic compound binding (GO:0097159);; Molecular Function: heterocyclic compound binding (GO:1901363); Biological Process: nucleobase-containing compound metabolic process…	NAC domain-containing protein 7 [Triticum urartu]	NAC30_ARATH RecName: Full=NAC domain-containing protein 30; Short=ANAC030; AltName: Full=Protein VASCULAR RELATED NAC-DOMAIN 7	NAC domain-containing protein 7	TraesCS2A01G566400	TraesCS2A02G566400	TRIAE_CS42_2AL_TGACv1_093024_AA0269720.1	-
TraesCS2B03G0145700	Molecular Function: molecular_function (GO:0003674);; Molecular Function: nucleic acid binding (GO:0003676);; Molecular Function: DNA binding (GO:0003677);; Molecular Function: binding (GO:0005488);; Molecular Function: organic cyclic compound binding (GO:0097159);; Molecular Function: heterocyclic compound binding (GO:1901363); Biological Process: nucleobase-containing compound metabolic process…	unnamed protein product [Triticum turgidum subsp. durum]	NAC96_ARATH RecName: Full=NAC domain-containing protein 96; Short=ANAC096	No apical meristem (NAM) protein	TraesCS2B01G067400	TraesCS2B02G067400	TRIAE_CS42_2BS_TGACv1_146608_AA0469420.1	-
TraesCS2B03G0168800	Molecular Function: molecular_function (GO:0003674);; Molecular Function: nucleic acid binding (GO:0003676);; Molecular Function: DNA binding (GO:0003677);; Molecular Function: binding (GO:0005488);; Molecular Function: organic cyclic compound binding (GO:0097159);; Molecular Function: heterocyclic compound binding (GO:1901363); Biological Process: nucleobase-containing compound metabolic process…	unnamed protein product [Triticum turgidum subsp. durum]	FEZ_ARATH RecName: Full=Protein FEZ; AltName: Full=NAC domain-containing protein 9; Short=ANAC009	No apical meristem (NAM) protein	TraesCS2B01G075900	TraesCS2B02G075900	TRIAE_CS42_2BS_TGACv1_147190_AA0479460.1	Traes_2BS_3B6ABF5E6.1
TraesCS2B03G0168900	Molecular Function: molecular_function (GO:0003674);; Molecular Function: nucleic acid binding (GO:0003676);; Molecular Function: DNA binding (GO:0003677);; Molecular Function: binding (GO:0005488);; Molecular Function: organic cyclic compound binding (GO:0097159);; Molecular Function: heterocyclic compound binding (GO:1901363); Biological Process: nucleobase-containing compound metabolic process…	unnamed protein product [Triticum turgidum subsp. durum]	FEZ_ARATH RecName: Full=Protein FEZ; AltName: Full=NAC domain-containing protein 9; Short=ANAC009	No apical meristem (NAM) protein	TraesCS2B01G076000	TraesCS2B02G076000	-	-
TraesCS2B03G0169000	Molecular Function: molecular_function (GO:0003674);; Molecular Function: nucleic acid binding (GO:0003676);; Molecular Function: DNA binding (GO:0003677);; Molecular Function: binding (GO:0005488);; Molecular Function: organic cyclic compound binding (GO:0097159);; Molecular Function: heterocyclic compound binding (GO:1901363); Biological Process: nucleobase-containing compound metabolic process…	NAC domain-containing protein 9 [Triticum aestivum]	FEZ_ARATH RecName: Full=Protein FEZ; AltName: Full=NAC domain-containing protein 9; Short=ANAC009	No apical meristem (NAM) protein	TraesCS2B01G076100	TraesCS2B02G076100	TRIAE_CS42_2BS_TGACv1_147190_AA0479440.1	Traes_2BS_2244C64CC.1
TraesCS2B03G0233900	Molecular Function: molecular_function (GO:0003674);; Molecular Function: nucleic acid binding (GO:0003676);; Molecular Function: DNA binding (GO:0003677);; Molecular Function: binding (GO:0005488);; Molecular Function: organic cyclic compound binding (GO:0097159);; Molecular Function: heterocyclic compound binding (GO:1901363); Biological Process: nucleobase-containing compound metabolic process…	protein ATAF2-like [Aegilops tauschii subsp. tauschii]	JA2L_SOLLC RecName: Full=NAC domain-containing protein JA2L; AltName: Full=Protein JASMONIC ACID 2-LIKE; Short=Protein JA2-LIKE	No apical meristem (NAM) protein	TraesCS2B01G100600	TraesCS2B02G100600	-	-
TraesCS2B03G0285100	Molecular Function: molecular_function (GO:0003674);; Molecular Function: nucleic acid binding (GO:0003676);; Molecular Function: DNA binding (GO:0003677);; Molecular Function: binding (GO:0005488);; Molecular Function: organic cyclic compound binding (GO:0097159);; Molecular Function: heterocyclic compound binding (GO:1901363); Biological Process: nucleobase-containing compound metabolic process…	GRAB2 protein [Triticum sp.]	NC100_ARATH RecName: Full=NAC domain-containing protein 100; Short=ANAC100; Short=AtNAC5	No apical meristem (NAM) protein	TraesCS2B01G118200	TraesCS2B02G118200	TRIAE_CS42_2BS_TGACv1_146451_AA0465500.2	Traes_2BS_B8359978A.2
TraesCS2B03G0285500	Molecular Function: molecular_function (GO:0003674);; Molecular Function: nucleic acid binding (GO:0003676);; Molecular Function: DNA binding (GO:0003677);; Molecular Function: binding (GO:0005488);; Molecular Function: organic cyclic compound binding (GO:0097159);; Molecular Function: heterocyclic compound binding (GO:1901363); Biological Process: nucleobase-containing compound metabolic process…	NAC domain-containing protein 92-like [Aegilops tauschii subsp. tauschii]	NC100_ARATH RecName: Full=NAC domain-containing protein 100; Short=ANAC100; Short=AtNAC5	No apical meristem (NAM) protein	TraesCS2B01G118300	TraesCS2B02G118300	TRIAE_CS42_2BS_TGACv1_148552_AA0493700.1	-
TraesCS2B03G0285700	Molecular Function: molecular_function (GO:0003674);; Molecular Function: nucleic acid binding (GO:0003676);; Molecular Function: DNA binding (GO:0003677);; Molecular Function: binding (GO:0005488);; Molecular Function: organic cyclic compound binding (GO:0097159);; Molecular Function: heterocyclic compound binding (GO:1901363); Biological Process: nucleobase-containing compound metabolic process…	unnamed protein product [Triticum turgidum subsp. durum]	NC100_ARATH RecName: Full=NAC domain-containing protein 100; Short=ANAC100; Short=AtNAC5	No apical meristem (NAM) protein	TraesCS2B01G118400	TraesCS2B02G118400	TRIAE_CS42_2BS_TGACv1_147330_AA0481860.1	-
TraesCS2B03G0287600	Molecular Function: molecular_function (GO:0003674);; Molecular Function: nucleic acid binding (GO:0003676);; Molecular Function: DNA binding (GO:0003677);; Molecular Function: binding (GO:0005488);; Molecular Function: organic cyclic compound binding (GO:0097159);; Molecular Function: heterocyclic compound binding (GO:1901363); Biological Process: nucleobase-containing compound metabolic process…	NAC transcription factor (plastid) [Secale cereale x Triticum turgidum subsp. durum] &gt;gi	NAC92_ARATH RecName: Full=NAC domain-containing protein 92; Short=ANAC092; Short=AtNAC2; Short=AtNAC6; AltName: Full=Protein ORESARA 1	No apical meristem (NAM) protein	TraesCS2B01G118500	TraesCS2B02G118500	TRIAE_CS42_2BS_TGACv1_146614_AA0469500.1	Traes_2BS_00566A85C.1
TraesCS2B03G0289300	Molecular Function: molecular_function (GO:0003674);; Molecular Function: nucleic acid binding (GO:0003676);; Molecular Function: DNA binding (GO:0003677);; Molecular Function: binding (GO:0005488);; Molecular Function: organic cyclic compound binding (GO:0097159);; Molecular Function: heterocyclic compound binding (GO:1901363); Biological Process: nucleobase-containing compound metabolic process…	unnamed protein product [Triticum turgidum subsp. durum]	NAC10_ORYSJ RecName: Full=NAC domain-containing protein 10; Short=ONAC010; AltName: Full=NAC transcription factor ONAC010	No apical meristem (NAM) protein	TraesCS2B01G119000	TraesCS2B02G119000	TRIAE_CS42_2BS_TGACv1_147904_AA0488850.1	Traes_2BS_924D34AA1.1
TraesCS2B03G0289400	Molecular Function: molecular_function (GO:0003674);; Molecular Function: nucleic acid binding (GO:0003676);; Molecular Function: DNA binding (GO:0003677);; Molecular Function: binding (GO:0005488);; Molecular Function: organic cyclic compound binding (GO:0097159);; Molecular Function: heterocyclic compound binding (GO:1901363); Biological Process: nucleobase-containing compound metabolic process…	unnamed protein product [Triticum turgidum subsp. durum]	NAC10_ORYSJ RecName: Full=NAC domain-containing protein 10; Short=ONAC010; AltName: Full=NAC transcription factor ONAC010	No apical meristem (NAM) protein	TraesCS2B01G119100	TraesCS2B02G119100	TRIAE_CS42_2BS_TGACv1_146243_AA0460100.1	Traes_2BS_C116E5668.1
TraesCS2B03G0551700	Molecular Function: molecular_function (GO:0003674);; Molecular Function: nucleic acid binding (GO:0003676);; Molecular Function: DNA binding (GO:0003677);; Molecular Function: binding (GO:0005488);; Molecular Function: organic cyclic compound binding (GO:0097159);; Molecular Function: heterocyclic compound binding (GO:1901363); Biological Process: nucleobase-containing compound metabolic process…	unnamed protein product [Triticum turgidum subsp. durum]	NAMB2_TRITD RecName: Full=NAC transcription factor NAM-B2; Short=TtNAM-B2	transcription, DNA-templated	TraesCS2B01G228900	TraesCS2B02G228900	TRIAE_CS42_2BS_TGACv1_145996_AA0452240.1	-
TraesCS2B03G0842700	Molecular Function: molecular_function (GO:0003674);; Molecular Function: nucleic acid binding (GO:0003676);; Molecular Function: DNA binding (GO:0003677);; Molecular Function: binding (GO:0005488);; Molecular Function: organic cyclic compound binding (GO:0097159);; Molecular Function: heterocyclic compound binding (GO:1901363); Biological Process: nucleobase-containing compound metabolic process…	unnamed protein product [Triticum turgidum subsp. durum]	NC104_ARATH RecName: Full=NAC domain-containing protein 104; Short=ANAC104; AltName: Full=Protein XYLEM NAC DOMAIN 1	No apical meristem (NAM) protein	TraesCS2B01G323500	TraesCS2B02G323500	TRIAE_CS42_2BL_TGACv1_131250_AA0424990.1	-
TraesCS2B03G0855800	Molecular Function: molecular_function (GO:0003674);; Molecular Function: nucleic acid binding (GO:0003676);; Molecular Function: DNA binding (GO:0003677);; Molecular Function: binding (GO:0005488);; Molecular Function: organic cyclic compound binding (GO:0097159);; Molecular Function: heterocyclic compound binding (GO:1901363); Biological Process: nucleobase-containing compound metabolic process…	protein BEARSKIN1 [Aegilops tauschii subsp. tauschii] &gt;gi	BRN2_ARATH RecName: Full=Protein BEARSKIN2; AltName: Full=NAC domain-containing protein 70; Short=ANAC070	No apical meristem (NAM) protein	TraesCS2B01G328300	TraesCS2B02G328300	TRIAE_CS42_2BL_TGACv1_130049_AA0402430.1	Traes_2BL_209C14A8F.1
TraesCS2B03G0891700	Molecular Function: molecular_function (GO:0003674);; Molecular Function: nucleic acid binding (GO:0003676);; Molecular Function: DNA binding (GO:0003677);; Molecular Function: binding (GO:0005488);; Molecular Function: organic cyclic compound binding (GO:0097159);; Molecular Function: heterocyclic compound binding (GO:1901363); Biological Process: nucleobase-containing compound metabolic process…	unnamed protein product [Triticum turgidum subsp. durum]	NC100_ARATH RecName: Full=NAC domain-containing protein 100; Short=ANAC100; Short=AtNAC5	No apical meristem (NAM) protein	TraesCS2B01G343600	TraesCS2B02G343600	TRIAE_CS42_2BL_TGACv1_133608_AA0442820.1	Traes_2BL_6AEE8AC28.1
TraesCS2B03G0912300	Molecular Function: molecular_function (GO:0003674);; Molecular Function: nucleic acid binding (GO:0003676);; Molecular Function: DNA binding (GO:0003677);; Molecular Function: binding (GO:0005488);; Molecular Function: organic cyclic compound binding (GO:0097159);; Molecular Function: heterocyclic compound binding (GO:1901363); Biological Process: nucleobase-containing compound metabolic process…	unnamed protein product [Triticum turgidum subsp. durum]	NAC59_ARATH RecName: Full=NAC domain-containing protein 59; Short=ANAC059; Short=AtNAC3; AltName: Full=Protein ORE1 SISTER1	No apical meristem (NAM) protein	TraesCS2B01G353800	TraesCS2B02G353800	TRIAE_CS42_2BL_TGACv1_129317_AA0378300.1	-
TraesCS2B03G0912500	Molecular Function: molecular_function (GO:0003674);; Molecular Function: nucleic acid binding (GO:0003676);; Molecular Function: DNA binding (GO:0003677);; Molecular Function: binding (GO:0005488);; Molecular Function: organic cyclic compound binding (GO:0097159);; Molecular Function: heterocyclic compound binding (GO:1901363); Biological Process: nucleobase-containing compound metabolic process…	unnamed protein product [Triticum turgidum subsp. durum]	NAMB2_TRITD RecName: Full=NAC transcription factor NAM-B2; Short=TtNAM-B2	No apical meristem (NAM) protein	TraesCS2B01G353900	TraesCS2B02G353900	TRIAE_CS42_2BL_TGACv1_130526_AA0412910.1	-
TraesCS2B03G0917300	Molecular Function: molecular_function (GO:0003674);; Molecular Function: nucleic acid binding (GO:0003676);; Molecular Function: DNA binding (GO:0003677);; Molecular Function: binding (GO:0005488);; Molecular Function: organic cyclic compound binding (GO:0097159);; Molecular Function: heterocyclic compound binding (GO:1901363); Biological Process: nucleobase-containing compound metabolic process…	SUPPRESSOR OF GAMMA RESPONSE 1-like [Aegilops tauschii subsp. tauschii]	NAC8_ARATH RecName: Full=SUPPRESSOR OF GAMMA RESPONSE 1; AltName: Full=NAC domain-containing protein 8; Short=ANAC008; AltName: Full=Protein SOG1; AltName: Full=SUPPRESSOR OF GAMMA RADIATION 1	No apical meristem (NAM) protein	TraesCS2B01G355300	TraesCS2B02G355300	-	-
TraesCS2B03G0917400	Molecular Function: molecular_function (GO:0003674);; Molecular Function: nucleic acid binding (GO:0003676);; Molecular Function: DNA binding (GO:0003677);; Molecular Function: binding (GO:0005488);; Molecular Function: organic cyclic compound binding (GO:0097159);; Molecular Function: heterocyclic compound binding (GO:1901363); Biological Process: nucleobase-containing compound metabolic process…	unnamed protein product [Triticum turgidum subsp. durum]	NAC8_ARATH RecName: Full=SUPPRESSOR OF GAMMA RESPONSE 1; AltName: Full=NAC domain-containing protein 8; Short=ANAC008; AltName: Full=Protein SOG1; AltName: Full=SUPPRESSOR OF GAMMA RADIATION 1	No apical meristem (NAM) protein	TraesCS2B01G355400	TraesCS2B02G355400	TRIAE_CS42_2BL_TGACv1_130509_AA0412610.3	-
TraesCS2B03G0917500	Molecular Function: molecular_function (GO:0003674);; Molecular Function: nucleic acid binding (GO:0003676);; Molecular Function: DNA binding (GO:0003677);; Molecular Function: binding (GO:0005488);; Molecular Function: organic cyclic compound binding (GO:0097159);; Molecular Function: heterocyclic compound binding (GO:1901363); Biological Process: nucleobase-containing compound metabolic process…	unnamed protein product [Triticum turgidum subsp. durum]	NAC8_ARATH RecName: Full=SUPPRESSOR OF GAMMA RESPONSE 1; AltName: Full=NAC domain-containing protein 8; Short=ANAC008; AltName: Full=Protein SOG1; AltName: Full=SUPPRESSOR OF GAMMA RADIATION 1	No apical meristem (NAM) protein	TraesCS2B01G355500	TraesCS2B02G355500	TRIAE_CS42_2BL_TGACv1_130336_AA0409040.2	Traes_2BL_4E0157603.2
TraesCS2B03G0918000	Molecular Function: molecular_function (GO:0003674);; Molecular Function: nucleic acid binding (GO:0003676);; Molecular Function: DNA binding (GO:0003677);; Molecular Function: binding (GO:0005488);; Molecular Function: organic cyclic compound binding (GO:0097159);; Molecular Function: heterocyclic compound binding (GO:1901363); Biological Process: nucleobase-containing compound metabolic process…	unnamed protein product [Triticum turgidum subsp. durum]	NAC8_ARATH RecName: Full=SUPPRESSOR OF GAMMA RESPONSE 1; AltName: Full=NAC domain-containing protein 8; Short=ANAC008; AltName: Full=Protein SOG1; AltName: Full=SUPPRESSOR OF GAMMA RADIATION 1	No apical meristem (NAM) protein	TraesCS2B01G355600	TraesCS2B02G355600	TRIAE_CS42_2BL_TGACv1_131738_AA0431450.2	Traes_2BL_316A467DE.2
TraesCS2B03G0918100	Molecular Function: molecular_function (GO:0003674);; Molecular Function: nucleic acid binding (GO:0003676);; Molecular Function: DNA binding (GO:0003677);; Molecular Function: binding (GO:0005488);; Molecular Function: organic cyclic compound binding (GO:0097159);; Molecular Function: heterocyclic compound binding (GO:1901363); Biological Process: nucleobase-containing compound metabolic process…	unnamed protein product [Triticum turgidum subsp. durum]	NAC8_ARATH RecName: Full=SUPPRESSOR OF GAMMA RESPONSE 1; AltName: Full=NAC domain-containing protein 8; Short=ANAC008; AltName: Full=Protein SOG1; AltName: Full=SUPPRESSOR OF GAMMA RADIATION 1	No apical meristem (NAM) protein	TraesCS2B01G355700	TraesCS2B02G355700	TRIAE_CS42_2BL_TGACv1_130718_AA0416560.1	Traes_2BL_AE7EE9B5D.1
TraesCS2B03G0925300	Molecular Function: molecular_function (GO:0003674);; Molecular Function: nucleic acid binding (GO:0003676);; Molecular Function: DNA binding (GO:0003677);; Molecular Function: binding (GO:0005488);; Molecular Function: organic cyclic compound binding (GO:0097159);; Molecular Function: heterocyclic compound binding (GO:1901363); Biological Process: nucleobase-containing compound metabolic process…	unnamed protein product [Triticum turgidum subsp. durum]	NAMB2_TRITD RecName: Full=NAC transcription factor NAM-B2; Short=TtNAM-B2	No apical meristem (NAM) protein	TraesCS2B01G359200	TraesCS2B02G359200	TRIAE_CS42_2BL_TGACv1_129331_AA0379020.1	-
TraesCS2B03G0964500	Molecular Function: molecular_function (GO:0003674);; Molecular Function: nucleic acid binding (GO:0003676);; Molecular Function: DNA binding (GO:0003677);; Molecular Function: binding (GO:0005488);; Molecular Function: organic cyclic compound binding (GO:0097159);; Molecular Function: heterocyclic compound binding (GO:1901363); Biological Process: nucleobase-containing compound metabolic process…	unnamed protein product [Triticum turgidum subsp. durum]	NAC31_ARATH RecName: Full=Protein CUP-SHAPED COTYLEDON 3; AltName: Full=NAC domain-containing protein 31; Short=ANAC031; AltName: Full=NAC domain-containing protein CUC3	No apical meristem (NAM) protein	TraesCS2B01G375000	TraesCS2B02G375000	TRIAE_CS42_2BL_TGACv1_130376_AA0409870.1	-
TraesCS2B03G0968100	Molecular Function: molecular_function (GO:0003674);; Molecular Function: nucleic acid binding (GO:0003676);; Molecular Function: DNA binding (GO:0003677);; Molecular Function: binding (GO:0005488);; Molecular Function: organic cyclic compound binding (GO:0097159);; Molecular Function: heterocyclic compound binding (GO:1901363); Biological Process: nucleobase-containing compound metabolic process…	NAC domain-containing protein 62 [Triticum aestivum]	NAC73_ARATH RecName: Full=NAC domain-containing protein 73; Short=ANAC073; AltName: Full=Protein SECONDARY WALL-ASSOCIATED NAC DOMAIN PROTEIN 2	No apical meristem (NAM) protein	TraesCS2B01G376900	TraesCS2B02G376900	TRIAE_CS42_2BL_TGACv1_130088_AA0403570.2	-
TraesCS2B03G0978400	Molecular Function: molecular_function (GO:0003674);; Molecular Function: nucleic acid binding (GO:0003676);; Molecular Function: DNA binding (GO:0003677);; Molecular Function: binding (GO:0005488);; Molecular Function: organic cyclic compound binding (GO:0097159);; Molecular Function: heterocyclic compound binding (GO:1901363); Biological Process: nucleobase-containing compound metabolic process…	uncharacterized protein LOC109745769 [Aegilops tauschii subsp. tauschii]	NAC48_ORYSJ RecName: Full=NAC domain-containing protein 48; Short=ONAC048; AltName: Full=OsNAC6; AltName: Full=Protein STRESS-RESPONSIVE NAC 2	No apical meristem (NAM) protein	TraesCS2B01G381700	TraesCS2B02G381700	TRIAE_CS42_2BL_TGACv1_129772_AA0395410.1	Traes_2BL_75FBE2E45.1
TraesCS2B03G1018000	Molecular Function: molecular_function (GO:0003674);; Molecular Function: nucleic acid binding (GO:0003676);; Molecular Function: DNA binding (GO:0003677);; Molecular Function: binding (GO:0005488);; Molecular Function: organic cyclic compound binding (GO:0097159);; Molecular Function: heterocyclic compound binding (GO:1901363); Biological Process: nucleobase-containing compound metabolic process…	unnamed protein product [Triticum turgidum subsp. durum]	NAC54_ARATH RecName: Full=Protein CUP-SHAPED COTYLEDON 1; AltName: Full=NAC domain-containing protein 1; AltName: Full=NAC domain-containing protein 54; Short=ANAC054; AltName: Full=NAC domain-containing protein CUC1	No apical meristem (NAM) protein	TraesCS2B01G399700	TraesCS2B02G399700	-	-
TraesCS2B03G1027100	Molecular Function: molecular_function (GO:0003674);; Molecular Function: nucleic acid binding (GO:0003676);; Molecular Function: DNA binding (GO:0003677);; Molecular Function: binding (GO:0005488);; Molecular Function: organic cyclic compound binding (GO:0097159);; Molecular Function: heterocyclic compound binding (GO:1901363); Biological Process: nucleobase-containing compound metabolic process…	unnamed protein product [Triticum turgidum subsp. durum]	NAC7_ARATH RecName: Full=NAC domain-containing protein 7; Short=ANAC007; AltName: Full=Protein EMBRYO DEFECTIVE 2749; AltName: Full=Protein VASCULAR RELATED NAC-DOMAIN 4	No apical meristem (NAM) protein	TraesCS2B01G403300	TraesCS2B02G403300	TRIAE_CS42_2BL_TGACv1_130441_AA0411470.1	Traes_2BL_24E6E8DF9.1
TraesCS2B03G1216500	Molecular Function: molecular_function (GO:0003674);; Molecular Function: nucleic acid binding (GO:0003676);; Molecular Function: DNA binding (GO:0003677);; Molecular Function: binding (GO:0005488);; Molecular Function: organic cyclic compound binding (GO:0097159);; Molecular Function: heterocyclic compound binding (GO:1901363); Biological Process: nucleobase-containing compound metabolic process…	NAC domain-containing protein 67-like [Aegilops tauschii subsp. tauschii]	NAC48_ORYSJ RecName: Full=NAC domain-containing protein 48; Short=ONAC048; AltName: Full=OsNAC6; AltName: Full=Protein STRESS-RESPONSIVE NAC 2	No apical meristem (NAM) protein	TraesCS2B01G481400	TraesCS2B02G481400	TRIAE_CS42_2BL_TGACv1_134090_AA0443670.1	-
TraesCS2B03G1221800	Molecular Function: molecular_function (GO:0003674);; Molecular Function: nucleic acid binding (GO:0003676);; Molecular Function: DNA binding (GO:0003677);; Molecular Function: binding (GO:0005488);; Molecular Function: organic cyclic compound binding (GO:0097159);; Molecular Function: heterocyclic compound binding (GO:1901363); Biological Process: nucleobase-containing compound metabolic process…	unnamed protein product [Triticum turgidum subsp. durum]	NAC22_ARATH RecName: Full=NAC domain-containing protein 21/22; Short=ANAC021/ANAC022	No apical meristem (NAM) protein	TraesCS2B01G484100	TraesCS2B02G484100	TRIAE_CS42_2BL_TGACv1_129321_AA0378540.1	Traes_2BL_260DF778A.1
TraesCS2B03G1576900	Molecular Function: molecular_function (GO:0003674);; Molecular Function: nucleic acid binding (GO:0003676);; Molecular Function: DNA binding (GO:0003677);; Molecular Function: binding (GO:0005488);; Molecular Function: organic cyclic compound binding (GO:0097159);; Molecular Function: heterocyclic compound binding (GO:1901363); Biological Process: nucleobase-containing compound metabolic process…	NAC domain-containing protein 82-like [Aegilops tauschii subsp. tauschii] &gt;gi	NAC82_ARATH RecName: Full=NAC domain-containing protein 82; Short=ANAC082; AltName: Full=Protein VND-INTERACTING 1	No apical meristem (NAM) protein	TraesCS2B01G616900	TraesCS2B02G616900	TRIAE_CS42_2BL_TGACv1_129841_AA0397780.1	Traes_2BL_0BA3C9692.1
TraesCS2B03G1551100	Molecular Function: molecular_function (GO:0003674);; Molecular Function: nucleic acid binding (GO:0003676);; Molecular Function: DNA binding (GO:0003677);; Molecular Function: binding (GO:0005488);; Molecular Function: organic cyclic compound binding (GO:0097159);; Molecular Function: heterocyclic compound binding (GO:1901363); Biological Process: nucleobase-containing compound metabolic process…	unnamed protein product [Triticum turgidum subsp. durum]	NAC30_ARATH RecName: Full=NAC domain-containing protein 30; Short=ANAC030; AltName: Full=Protein VASCULAR RELATED NAC-DOMAIN 7	NAC domain-containing protein 7	TraesCS2B01G627000	TraesCS2B02G627000	TRIAE_CS42_2BL_TGACv1_129453_AA0384460.2	-
TraesCS2B03G1550700	Molecular Function: molecular_function (GO:0003674);; Molecular Function: nucleic acid binding (GO:0003676);; Molecular Function: DNA binding (GO:0003677);; Molecular Function: binding (GO:0005488);; Molecular Function: organic cyclic compound binding (GO:0097159);; Molecular Function: heterocyclic compound binding (GO:1901363); Biological Process: nucleobase-containing compound metabolic process…	unnamed protein product [Triticum aestivum]	NAC30_ARATH RecName: Full=NAC domain-containing protein 30; Short=ANAC030; AltName: Full=Protein VASCULAR RELATED NAC-DOMAIN 7	NAC domain-containing protein 7	TraesCS2B01G627100	TraesCS2B02G627100	TRIAE_CS42_2BL_TGACv1_129453_AA0384480.2	Traes_2BL_CBFB7D720.2
TraesCS2B03G1550600	Molecular Function: molecular_function (GO:0003674);; Molecular Function: nucleic acid binding (GO:0003676);; Molecular Function: DNA binding (GO:0003677);; Molecular Function: binding (GO:0005488);; Molecular Function: organic cyclic compound binding (GO:0097159);; Molecular Function: heterocyclic compound binding (GO:1901363); Biological Process: nucleobase-containing compound metabolic process…	unnamed protein product [Triticum aestivum]	NAC30_ARATH RecName: Full=NAC domain-containing protein 30; Short=ANAC030; AltName: Full=Protein VASCULAR RELATED NAC-DOMAIN 7	NAC domain-containing protein 7	TraesCS2B01G627200	TraesCS2B02G627200	TRIAE_CS42_2BL_TGACv1_129453_AA0384490.2	Traes_2BL_0AED4E377.1
TraesCS2D03G0102100	Molecular Function: molecular_function (GO:0003674);; Molecular Function: nucleic acid binding (GO:0003676);; Molecular Function: DNA binding (GO:0003677);; Molecular Function: binding (GO:0005488);; Molecular Function: organic cyclic compound binding (GO:0097159);; Molecular Function: heterocyclic compound binding (GO:1901363); Biological Process: nucleobase-containing compound metabolic process…	unnamed protein product [Triticum aestivum]	FEZ_ARATH RecName: Full=Protein FEZ; AltName: Full=NAC domain-containing protein 9; Short=ANAC009	No apical meristem (NAM) protein
TraesCS2D03G0119400	Molecular Function: molecular_function (GO:0003674);; Molecular Function: nucleic acid binding (GO:0003676);; Molecular Function: DNA binding (GO:0003677);; Molecular Function: binding (GO:0005488);; Molecular Function: organic cyclic compound binding (GO:0097159);; Molecular Function: heterocyclic compound binding (GO:1901363); Biological Process: nucleobase-containing compound metabolic process…	unnamed protein product [Triticum aestivum]	FEZ_ARATH RecName: Full=Protein FEZ; AltName: Full=NAC domain-containing protein 9; Short=ANAC009	No apical meristem (NAM) protein	TraesCS2D01G061500	TraesCS2D02G061500	TRIAE_CS42_2DS_TGACv1_178152_AA0591930.1	Traes_2DS_8C3F6A558.1
TraesCS2D03G0119500	Molecular Function: molecular_function (GO:0003674);; Molecular Function: nucleic acid binding (GO:0003676);; Molecular Function: DNA binding (GO:0003677);; Molecular Function: binding (GO:0005488);; Molecular Function: organic cyclic compound binding (GO:0097159);; Molecular Function: heterocyclic compound binding (GO:1901363); Biological Process: nucleobase-containing compound metabolic process…	unnamed protein product [Triticum aestivum]	FEZ_ARATH RecName: Full=Protein FEZ; AltName: Full=NAC domain-containing protein 9; Short=ANAC009	No apical meristem (NAM) protein	TraesCS2D01G061600	TraesCS2D02G061600	TRIAE_CS42_2DS_TGACv1_178152_AA0591910.1	Traes_2DS_E2F2E9EAF.1
TraesCS2D03G0165600	Molecular Function: molecular_function (GO:0003674);; Molecular Function: nucleic acid binding (GO:0003676);; Molecular Function: DNA binding (GO:0003677);; Molecular Function: binding (GO:0005488);; Molecular Function: organic cyclic compound binding (GO:0097159);; Molecular Function: heterocyclic compound binding (GO:1901363); Biological Process: nucleobase-containing compound metabolic process…	protein ATAF2-like [Aegilops tauschii subsp. tauschii]	NAC86_ARATH RecName: Full=NAC domain-containing protein 86; AltName: Full=NAM-like protein; AltName: Full=No apical meristem-like protein	No apical meristem (NAM) protein	TraesCS2D01G083700	TraesCS2D02G083700	TRIAE_CS42_2DS_TGACv1_177468_AA0577950.1	-
TraesCS2D03G0213000	Molecular Function: molecular_function (GO:0003674);; Molecular Function: nucleic acid binding (GO:0003676);; Molecular Function: DNA binding (GO:0003677);; Molecular Function: binding (GO:0005488);; Molecular Function: organic cyclic compound binding (GO:0097159);; Molecular Function: heterocyclic compound binding (GO:1901363); Biological Process: nucleobase-containing compound metabolic process…	NAC domain-containing protein 92-like [Aegilops tauschii subsp. tauschii]	NC100_ARATH RecName: Full=NAC domain-containing protein 100; Short=ANAC100; Short=AtNAC5	No apical meristem (NAM) protein	TraesCS2D01G100600	TraesCS2D02G100600	TRIAE_CS42_2DS_TGACv1_177206_AA0568970.1	-
TraesCS2D03G0213200	Molecular Function: molecular_function (GO:0003674);; Molecular Function: nucleic acid binding (GO:0003676);; Molecular Function: DNA binding (GO:0003677);; Molecular Function: binding (GO:0005488);; Molecular Function: organic cyclic compound binding (GO:0097159);; Molecular Function: heterocyclic compound binding (GO:1901363); Biological Process: nucleobase-containing compound metabolic process…	unnamed protein product [Triticum aestivum]	NC100_ARATH RecName: Full=NAC domain-containing protein 100; Short=ANAC100; Short=AtNAC5	No apical meristem (NAM) protein	TraesCS2D01G100700	TraesCS2D02G100700	TRIAE_CS42_2DS_TGACv1_177136_AA0566130.2	-
TraesCS2D03G0213300	Molecular Function: molecular_function (GO:0003674);; Molecular Function: nucleic acid binding (GO:0003676);; Molecular Function: DNA binding (GO:0003677);; Molecular Function: binding (GO:0005488);; Molecular Function: organic cyclic compound binding (GO:0097159);; Molecular Function: heterocyclic compound binding (GO:1901363); Biological Process: nucleobase-containing compound metabolic process…	unnamed protein product [Triticum aestivum]	NAC87_ARATH RecName: Full=NAC domain-containing protein 87; Short=ANAC087	(NAC) domain-containing protein	TraesCS2D01G100800	TraesCS2D02G100800	TRIAE_CS42_2DS_TGACv1_177136_AA0566150.1	-
TraesCS2D03G0214000	Molecular Function: molecular_function (GO:0003674);; Molecular Function: nucleic acid binding (GO:0003676);; Molecular Function: DNA binding (GO:0003677);; Molecular Function: binding (GO:0005488);; Molecular Function: organic cyclic compound binding (GO:0097159);; Molecular Function: heterocyclic compound binding (GO:1901363); Biological Process: nucleobase-containing compound metabolic process…	NAC domain-containing protein 92-like [Aegilops tauschii subsp. tauschii] &gt;gi	NAC92_ARATH RecName: Full=NAC domain-containing protein 92; Short=ANAC092; Short=AtNAC2; Short=AtNAC6; AltName: Full=Protein ORESARA 1	No apical meristem (NAM) protein	TraesCS2D01G100900	TraesCS2D02G100900	TRIAE_CS42_2DS_TGACv1_177294_AA0572540.2	Traes_2DS_2A2A2C715.1
TraesCS2D03G0215300	Molecular Function: molecular_function (GO:0003674);; Molecular Function: nucleic acid binding (GO:0003676);; Molecular Function: DNA binding (GO:0003677);; Molecular Function: binding (GO:0005488);; Molecular Function: organic cyclic compound binding (GO:0097159);; Molecular Function: heterocyclic compound binding (GO:1901363); Biological Process: nucleobase-containing compound metabolic process…	NAC transcription factor NAM-B1-like [Aegilops tauschii subsp. tauschii]	NAC10_ORYSJ RecName: Full=NAC domain-containing protein 10; Short=ONAC010; AltName: Full=NAC transcription factor ONAC010	No apical meristem (NAM) protein	TraesCS2D01G101300	TraesCS2D02G101300	-	-
TraesCS2D03G0215500	Molecular Function: molecular_function (GO:0003674);; Molecular Function: nucleic acid binding (GO:0003676);; Molecular Function: DNA binding (GO:0003677);; Molecular Function: binding (GO:0005488);; Molecular Function: organic cyclic compound binding (GO:0097159);; Molecular Function: heterocyclic compound binding (GO:1901363); Biological Process: nucleobase-containing compound metabolic process…	unnamed protein product [Triticum aestivum]	NAC10_ORYSJ RecName: Full=NAC domain-containing protein 10; Short=ONAC010; AltName: Full=NAC transcription factor ONAC010	No apical meristem (NAM) protein	TraesCS2D01G101400	TraesCS2D02G101400	TRIAE_CS42_2DS_TGACv1_177687_AA0582480.1	Traes_2DS_CBB39B041.1
TraesCS2D03G0449700	Molecular Function: molecular_function (GO:0003674);; Molecular Function: nucleic acid binding (GO:0003676);; Molecular Function: DNA binding (GO:0003677);; Molecular Function: binding (GO:0005488);; Molecular Function: organic cyclic compound binding (GO:0097159);; Molecular Function: heterocyclic compound binding (GO:1901363); Biological Process: nucleobase-containing compound metabolic process…	NAC transcription factor NAM-B2 [Aegilops tauschii subsp. tauschii]	NAMB2_TRITD RecName: Full=NAC transcription factor NAM-B2; Short=TtNAM-B2	transcription, DNA-templated	TraesCS2D01G214100	TraesCS2D02G214100	TRIAE_CS42_2DS_TGACv1_179582_AA0608070.4	Traes_2DS_5DF921ABB.1
TraesCS2D03G0705000	Molecular Function: molecular_function (GO:0003674);; Molecular Function: nucleic acid binding (GO:0003676);; Molecular Function: DNA binding (GO:0003677);; Molecular Function: binding (GO:0005488);; Molecular Function: organic cyclic compound binding (GO:0097159);; Molecular Function: heterocyclic compound binding (GO:1901363); Biological Process: nucleobase-containing compound metabolic process…	NAC domain-containing protein 104 isoform X1 [Aegilops tauschii subsp. tauschii]	NC104_ARATH RecName: Full=NAC domain-containing protein 104; Short=ANAC104; AltName: Full=Protein XYLEM NAC DOMAIN 1	No apical meristem (NAM) protein	TraesCS2D01G305300	TraesCS2D02G305300	TRIAE_CS42_2DL_TGACv1_158876_AA0527740.2	Traes_2DL_61C443C56.1
TraesCS2D03G0714300	Molecular Function: molecular_function (GO:0003674);; Molecular Function: nucleic acid binding (GO:0003676);; Molecular Function: DNA binding (GO:0003677);; Molecular Function: binding (GO:0005488);; Molecular Function: organic cyclic compound binding (GO:0097159);; Molecular Function: heterocyclic compound binding (GO:1901363); Biological Process: nucleobase-containing compound metabolic process…	protein BEARSKIN1 [Aegilops tauschii subsp. tauschii] &gt;gi	BRN2_ARATH RecName: Full=Protein BEARSKIN2; AltName: Full=NAC domain-containing protein 70; Short=ANAC070	No apical meristem (NAM) protein	TraesCS2D01G309800	TraesCS2D02G309800	TRIAE_CS42_2DL_TGACv1_159001_AA0530380.1	Traes_2DL_70F83D4B9.1
TraesCS2D03G0746900	Molecular Function: molecular_function (GO:0003674);; Molecular Function: nucleic acid binding (GO:0003676);; Molecular Function: DNA binding (GO:0003677);; Molecular Function: binding (GO:0005488);; Molecular Function: organic cyclic compound binding (GO:0097159);; Molecular Function: heterocyclic compound binding (GO:1901363); Biological Process: nucleobase-containing compound metabolic process…	NAC domain-containing protein 92-like [Aegilops tauschii subsp. tauschii] &gt;gi	NC100_ARATH RecName: Full=NAC domain-containing protein 100; Short=ANAC100; Short=AtNAC5	No apical meristem (NAM) protein	TraesCS2D01G324700	TraesCS2D02G324700	TRIAE_CS42_2DL_TGACv1_158215_AA0512750.2	Traes_2DL_7A4421E91.1
TraesCS2D03G0766800	Molecular Function: molecular_function (GO:0003674);; Molecular Function: nucleic acid binding (GO:0003676);; Molecular Function: DNA binding (GO:0003677);; Molecular Function: binding (GO:0005488);; Molecular Function: organic cyclic compound binding (GO:0097159);; Molecular Function: heterocyclic compound binding (GO:1901363); Biological Process: nucleobase-containing compound metabolic process…	NAC transcription factor 56-like [Aegilops tauschii subsp. tauschii]	NAC59_ARATH RecName: Full=NAC domain-containing protein 59; Short=ANAC059; Short=AtNAC3; AltName: Full=Protein ORE1 SISTER1	No apical meristem (NAM) protein	TraesCS2D01G334200	TraesCS2D02G334200	TRIAE_CS42_2DL_TGACv1_158457_AA0519140.1	-
TraesCS2D03G0767000	Molecular Function: molecular_function (GO:0003674);; Molecular Function: nucleic acid binding (GO:0003676);; Molecular Function: DNA binding (GO:0003677);; Molecular Function: binding (GO:0005488);; Molecular Function: organic cyclic compound binding (GO:0097159);; Molecular Function: heterocyclic compound binding (GO:1901363); Biological Process: nucleobase-containing compound metabolic process…	NAC transcription factor NAM-B2-like [Aegilops tauschii subsp. tauschii]	NAC10_ORYSI RecName: Full=NAC transcription factor ONAC010	No apical meristem (NAM) protein	TraesCS2D01G334300	TraesCS2D02G334300	TRIAE_CS42_2DL_TGACv1_158281_AA0514560.1	-
TraesCS2D03G0767100	Molecular Function: molecular_function (GO:0003674);; Molecular Function: nucleic acid binding (GO:0003676);; Molecular Function: DNA binding (GO:0003677);; Molecular Function: binding (GO:0005488);; Molecular Function: organic cyclic compound binding (GO:0097159);; Molecular Function: heterocyclic compound binding (GO:1901363); Biological Process: nucleobase-containing compound metabolic process…	uncharacterized protein LOC109743813 [Aegilops tauschii subsp. tauschii]	NAMB2_TRITD RecName: Full=NAC transcription factor NAM-B2; Short=TtNAM-B2	No apical meristem (NAM) protein	TraesCS2D01G334400	TraesCS2D02G334400	TRIAE_CS42_2DL_TGACv1_158281_AA0514570.1	-
TraesCS2D03G0767200	Molecular Function: molecular_function (GO:0003674);; Molecular Function: nucleic acid binding (GO:0003676);; Molecular Function: DNA binding (GO:0003677);; Molecular Function: binding (GO:0005488);; Molecular Function: organic cyclic compound binding (GO:0097159);; Molecular Function: heterocyclic compound binding (GO:1901363); Biological Process: nucleobase-containing compound metabolic process…	NAC transcription factor NAM-B2-like [Aegilops tauschii subsp. tauschii]	NAC47_ARATH RecName: Full=NAC transcription factor 47; AltName: Full=NAC domain-containing protein 47; Short=ANAC047; AltName: Full=Protein SPEEDY HYPONASTIC GROWTH	No apical meristem (NAM) protein	TraesCS2D01G334500	TraesCS2D02G334500	TRIAE_CS42_2DL_TGACv1_158281_AA0514580.1	-
TraesCS2D03G0767300	Molecular Function: molecular_function (GO:0003674);; Molecular Function: nucleic acid binding (GO:0003676);; Molecular Function: DNA binding (GO:0003677);; Molecular Function: binding (GO:0005488);; Molecular Function: organic cyclic compound binding (GO:0097159);; Molecular Function: heterocyclic compound binding (GO:1901363); Biological Process: nucleobase-containing compound metabolic process…	uncharacterized protein LOC109743814 [Aegilops tauschii subsp. tauschii]	NAMB2_TRITD RecName: Full=NAC transcription factor NAM-B2; Short=TtNAM-B2	No apical meristem (NAM) protein	TraesCS2D01G334600	TraesCS2D02G334600	-	-
TraesCS2D03G0767600	Molecular Function: molecular_function (GO:0003674);; Molecular Function: nucleic acid binding (GO:0003676);; Molecular Function: DNA binding (GO:0003677);; Molecular Function: binding (GO:0005488);; Molecular Function: organic cyclic compound binding (GO:0097159);; Molecular Function: heterocyclic compound binding (GO:1901363); Biological Process: nucleobase-containing compound metabolic process…	unnamed protein product [Triticum turgidum subsp. durum]	NAC2_ORYSJ RecName: Full=NAC domain-containing protein 2; Short=ONAC002; AltName: Full=OsNAC19; AltName: Full=Protein STRESS-RESPONSIVE NAC 1	No apical meristem (NAM) protein	TraesCS2D01G334800	TraesCS2D02G334800	TRIAE_CS42_2DL_TGACv1_158281_AA0514620.1	-
TraesCS2D03G0771500	Molecular Function: molecular_function (GO:0003674);; Molecular Function: nucleic acid binding (GO:0003676);; Molecular Function: DNA binding (GO:0003677);; Molecular Function: binding (GO:0005488);; Molecular Function: organic cyclic compound binding (GO:0097159);; Molecular Function: heterocyclic compound binding (GO:1901363); Biological Process: nucleobase-containing compound metabolic process…	unnamed protein product [Triticum aestivum]	NAC8_ARATH RecName: Full=SUPPRESSOR OF GAMMA RESPONSE 1; AltName: Full=NAC domain-containing protein 8; Short=ANAC008; AltName: Full=Protein SOG1; AltName: Full=SUPPRESSOR OF GAMMA RADIATION 1	No apical meristem (NAM) protein	TraesCS2D01G336300	TraesCS2D02G336300	TRIAE_CS42_2DL_TGACv1_159242_AA0535250.1	-
TraesCS2D03G0771700	Molecular Function: molecular_function (GO:0003674);; Molecular Function: nucleic acid binding (GO:0003676);; Molecular Function: DNA binding (GO:0003677);; Molecular Function: binding (GO:0005488);; Molecular Function: organic cyclic compound binding (GO:0097159);; Molecular Function: heterocyclic compound binding (GO:1901363); Biological Process: nucleobase-containing compound metabolic process…	SUPPRESSOR OF GAMMA RESPONSE 1-like [Aegilops tauschii subsp. tauschii]	NAC8_ARATH RecName: Full=SUPPRESSOR OF GAMMA RESPONSE 1; AltName: Full=NAC domain-containing protein 8; Short=ANAC008; AltName: Full=Protein SOG1; AltName: Full=SUPPRESSOR OF GAMMA RADIATION 1	No apical meristem (NAM) protein	TraesCS2D01G336400	TraesCS2D02G336400	TRIAE_CS42_2DL_TGACv1_159403_AA0537810.1	Traes_2DL_53D5FD18C.2
TraesCS2D03G0771800	Molecular Function: molecular_function (GO:0003674);; Molecular Function: nucleic acid binding (GO:0003676);; Molecular Function: DNA binding (GO:0003677);; Molecular Function: binding (GO:0005488);; Molecular Function: organic cyclic compound binding (GO:0097159);; Molecular Function: heterocyclic compound binding (GO:1901363); Biological Process: nucleobase-containing compound metabolic process…	SUPPRESSOR OF GAMMA RESPONSE 1-like [Aegilops tauschii subsp. tauschii] &gt;gi	NAC8_ARATH RecName: Full=SUPPRESSOR OF GAMMA RESPONSE 1; AltName: Full=NAC domain-containing protein 8; Short=ANAC008; AltName: Full=Protein SOG1; AltName: Full=SUPPRESSOR OF GAMMA RADIATION 1	No apical meristem (NAM) protein	TraesCS2D01G336500	TraesCS2D02G336500	TRIAE_CS42_2DL_TGACv1_160392_AA0550080.1	Traes_2DL_0B54293DE.2
TraesCS2D03G0813700	Molecular Function: molecular_function (GO:0003674);; Molecular Function: nucleic acid binding (GO:0003676);; Molecular Function: DNA binding (GO:0003677);; Molecular Function: binding (GO:0005488);; Molecular Function: organic cyclic compound binding (GO:0097159);; Molecular Function: heterocyclic compound binding (GO:1901363); Biological Process: nucleobase-containing compound metabolic process…	NAC domain-containing protein 67-like [Aegilops tauschii subsp. tauschii] &gt;gi	NAC59_ARATH RecName: Full=NAC domain-containing protein 59; Short=ANAC059; Short=AtNAC3; AltName: Full=Protein ORE1 SISTER1	No apical meristem (NAM) protein	TraesCS2D01G354700	TraesCS2D02G354700	-	-
TraesCS2D03G0830700	Molecular Function: molecular_function (GO:0003674);; Molecular Function: nucleic acid binding (GO:0003676);; Molecular Function: DNA binding (GO:0003677);; Molecular Function: binding (GO:0005488);; Molecular Function: organic cyclic compound binding (GO:0097159);; Molecular Function: heterocyclic compound binding (GO:1901363); Biological Process: nucleobase-containing compound metabolic process…	uncharacterized protein LOC109745769 [Aegilops tauschii subsp. tauschii]	NAC48_ORYSJ RecName: Full=NAC domain-containing protein 48; Short=ONAC048; AltName: Full=OsNAC6; AltName: Full=Protein STRESS-RESPONSIVE NAC 2	No apical meristem (NAM) protein	TraesCS2D01G361500	TraesCS2D02G361500	TRIAE_CS42_2DL_TGACv1_157948_AA0503060.1	-
TraesCS2D03G0865800	Molecular Function: molecular_function (GO:0003674);; Molecular Function: nucleic acid binding (GO:0003676);; Molecular Function: DNA binding (GO:0003677);; Molecular Function: binding (GO:0005488);; Molecular Function: organic cyclic compound binding (GO:0097159);; Molecular Function: heterocyclic compound binding (GO:1901363); Biological Process: nucleobase-containing compound metabolic process…	unnamed protein product [Triticum aestivum]	NAC54_ARATH RecName: Full=Protein CUP-SHAPED COTYLEDON 1; AltName: Full=NAC domain-containing protein 1; AltName: Full=NAC domain-containing protein 54; Short=ANAC054; AltName: Full=NAC domain-containing protein CUC1	No apical meristem (NAM) protein	TraesCS2D01G378800	TraesCS2D02G378800	-	-									ref	XP_020167167.1	NAC domain-containing protein 7-like [Aegilops tauschii subsp. tauschii] &gt;gi	1430500910	emb	SPT19224.1	unnamed protein product [Triticum aestivum]
TraesCS2D03G0872900	Molecular Function: molecular_function (GO:0003674);; Molecular Function: nucleic acid binding (GO:0003676);; Molecular Function: DNA binding (GO:0003677);; Molecular Function: binding (GO:0005488);; Molecular Function: organic cyclic compound binding (GO:0097159);; Molecular Function: heterocyclic compound binding (GO:1901363); Biological Process: nucleobase-containing compound metabolic process…	NAC domain-containing protein 7-like [Aegilops tauschii subsp. tauschii] &gt;gi	NAC7_ARATH RecName: Full=NAC domain-containing protein 7; Short=ANAC007; AltName: Full=Protein EMBRYO DEFECTIVE 2749; AltName: Full=Protein VASCULAR RELATED NAC-DOMAIN 4	No apical meristem (NAM) protein	TraesCS2D01G382800	TraesCS2D02G382800	TRIAE_CS42_2DL_TGACv1_160108_AA0546880.1	Traes_2DL_343FA6101.1
TraesCS2D03G1027100	Molecular Function: molecular_function (GO:0003674);; Molecular Function: nucleic acid binding (GO:0003676);; Molecular Function: DNA binding (GO:0003677);; Molecular Function: binding (GO:0005488);; Molecular Function: organic cyclic compound binding (GO:0097159);; Molecular Function: heterocyclic compound binding (GO:1901363); Biological Process: nucleobase-containing compound metabolic process…	NAC domain-containing protein 67-like [Aegilops tauschii subsp. tauschii]	NAC68_ORYSJ RecName: Full=NAC domain-containing protein 68; Short=ONAC068; AltName: Full=OsNAC4	No apical meristem (NAM) protein	TraesCS2D01G460000	TraesCS2D02G460000	-	-
TraesCS2D03G1033100	Molecular Function: molecular_function (GO:0003674);; Molecular Function: nucleic acid binding (GO:0003676);; Molecular Function: DNA binding (GO:0003677);; Molecular Function: binding (GO:0005488);; Molecular Function: organic cyclic compound binding (GO:0097159);; Molecular Function: heterocyclic compound binding (GO:1901363); Biological Process: nucleobase-containing compound metabolic process…	NAC domain-containing protein 21/22-like [Aegilops tauschii subsp. tauschii] &gt;gi	NAC22_ARATH RecName: Full=NAC domain-containing protein 21/22; Short=ANAC021/ANAC022	No apical meristem (NAM) protein	TraesCS2D01G462900	TraesCS2D02G462900	TRIAE_CS42_2DL_TGACv1_158467_AA0519480.1	-
TraesCS2D03G1342200	Molecular Function: molecular_function (GO:0003674);; Molecular Function: nucleic acid binding (GO:0003676);; Molecular Function: DNA binding (GO:0003677);; Molecular Function: binding (GO:0005488);; Molecular Function: organic cyclic compound binding (GO:0097159);; Molecular Function: heterocyclic compound binding (GO:1901363); Biological Process: nucleobase-containing compound metabolic process…	NAC domain-containing protein 82-like [Aegilops tauschii subsp. tauschii] &gt;gi	NAC82_ARATH RecName: Full=NAC domain-containing protein 82; Short=ANAC082; AltName: Full=Protein VND-INTERACTING 1	No apical meristem (NAM) protein	TraesCS2D01G567000	TraesCS2D02G567000	TRIAE_CS42_2DL_TGACv1_158540_AA0521450.1	Traes_2DL_8F24AEC6D.3
TraesCS2D03G1340100	Molecular Function: molecular_function (GO:0003674);; Molecular Function: nucleic acid binding (GO:0003676);; Molecular Function: DNA binding (GO:0003677);; Molecular Function: binding (GO:0005488);; Molecular Function: organic cyclic compound binding (GO:0097159);; Molecular Function: heterocyclic compound binding (GO:1901363); Biological Process: nucleobase-containing compound metabolic process…	NAC domain-containing protein 59-like [Aegilops tauschii subsp. tauschii]	NAC50_ARATH RecName: Full=NAC domain containing protein 50; Short=ANAC050	No apical meristem (NAM) protein	TraesCS2D01G568000	TraesCS2D02G568000	TRIAE_CS42_2DL_TGACv1_158027_AA0506390.1	-
TraesCS2D03G1323400	Molecular Function: molecular_function (GO:0003674);; Molecular Function: nucleic acid binding (GO:0003676);; Molecular Function: DNA binding (GO:0003677);; Molecular Function: binding (GO:0005488);; Molecular Function: organic cyclic compound binding (GO:0097159);; Molecular Function: heterocyclic compound binding (GO:1901363); Biological Process: nucleobase-containing compound metabolic process…	unnamed protein product [Triticum aestivum]	NAC30_ARATH RecName: Full=NAC domain-containing protein 30; Short=ANAC030; AltName: Full=Protein VASCULAR RELATED NAC-DOMAIN 7	NAC domain-containing protein 7	TraesCS2D01G576200	TraesCS2D02G576200	TRIAE_CS42_2DL_TGACv1_157932_AA0502410.1	Traes_2DL_1B1B2E505.1
TraesCS2D03G1323300	Molecular Function: molecular_function (GO:0003674);; Molecular Function: nucleic acid binding (GO:0003676);; Molecular Function: DNA binding (GO:0003677);; Molecular Function: binding (GO:0005488);; Molecular Function: organic cyclic compound binding (GO:0097159);; Molecular Function: heterocyclic compound binding (GO:1901363); Biological Process: nucleobase-containing compound metabolic process…	unnamed protein product [Triticum aestivum]	NAC30_ARATH RecName: Full=NAC domain-containing protein 30; Short=ANAC030; AltName: Full=Protein VASCULAR RELATED NAC-DOMAIN 7	NAC domain-containing protein 7	TraesCS2D01G576300	TraesCS2D02G576300	TRIAE_CS42_2DL_TGACv1_157932_AA0502420.1	Traes_2DL_607AD3522.1
TraesCS2D03G1323100	Molecular Function: molecular_function (GO:0003674);; Molecular Function: nucleic acid binding (GO:0003676);; Molecular Function: DNA binding (GO:0003677);; Molecular Function: binding (GO:0005488);; Molecular Function: organic cyclic compound binding (GO:0097159);; Molecular Function: heterocyclic compound binding (GO:1901363); Biological Process: nucleobase-containing compound metabolic process…	NAC domain-containing protein 30-like [Aegilops tauschii subsp. tauschii] &gt;gi	NAC30_ARATH RecName: Full=NAC domain-containing protein 30; Short=ANAC030; AltName: Full=Protein VASCULAR RELATED NAC-DOMAIN 7	NAC domain-containing protein 7	TraesCS2D01G576400	TraesCS2D02G576400	TRIAE_CS42_2DL_TGACv1_157932_AA0502430.2	Traes_2DL_8BD9DC3DF.3
TraesCS2D03G1323000	Molecular Function: molecular_function (GO:0003674);; Molecular Function: nucleic acid binding (GO:0003676);; Molecular Function: DNA binding (GO:0003677);; Molecular Function: binding (GO:0005488);; Molecular Function: organic cyclic compound binding (GO:0097159);; Molecular Function: heterocyclic compound binding (GO:1901363); Biological Process: nucleobase-containing compound metabolic process…	unnamed protein product [Triticum aestivum]	NAC30_ARATH RecName: Full=NAC domain-containing protein 30; Short=ANAC030; AltName: Full=Protein VASCULAR RELATED NAC-DOMAIN 7	NAC domain-containing protein 7	TraesCS2D01G576500	TraesCS2D02G576500	TRIAE_CS42_2DL_TGACv1_157932_AA0502440.2	-
TraesCS3A03G0172000	Molecular Function: molecular_function (GO:0003674);; Molecular Function: nucleic acid binding (GO:0003676);; Molecular Function: DNA binding (GO:0003677);; Molecular Function: binding (GO:0005488);; Molecular Function: organic cyclic compound binding (GO:0097159);; Molecular Function: heterocyclic compound binding (GO:1901363); Biological Process: nucleobase-containing compound metabolic process…	unnamed protein product [Triticum turgidum subsp. durum]	NC100_ARATH RecName: Full=NAC domain-containing protein 100; Short=ANAC100; Short=AtNAC5	Protein CUP-SHAPED COTYLEDON 2	TraesCS3A01G077900	TraesCS3A02G077900	TRIAE_CS42_3AS_TGACv1_210879_AA0680650.1	Traes_3AS_4220612F3.1
TraesCS3A03G0172700	Molecular Function: molecular_function (GO:0003674);; Molecular Function: nucleic acid binding (GO:0003676);; Molecular Function: DNA binding (GO:0003677);; Molecular Function: binding (GO:0005488);; Molecular Function: organic cyclic compound binding (GO:0097159);; Molecular Function: heterocyclic compound binding (GO:1901363); Biological Process: nucleobase-containing compound metabolic process…	unnamed protein product [Triticum turgidum subsp. durum]	NAMB2_TRITD RecName: Full=NAC transcription factor NAM-B2; Short=TtNAM-B2	No apical meristem (NAM) protein	TraesCS3A01G078400	TraesCS3A02G078400	TRIAE_CS42_3DS_TGACv1_272250_AA0917810.1	-
TraesCS3A03G0235400	Molecular Function: molecular_function (GO:0003674);; Molecular Function: nucleic acid binding (GO:0003676);; Molecular Function: DNA binding (GO:0003677);; Molecular Function: binding (GO:0005488);; Molecular Function: organic cyclic compound binding (GO:0097159);; Molecular Function: heterocyclic compound binding (GO:1901363); Biological Process: nucleobase-containing compound metabolic process…	unnamed protein product [Triticum turgidum subsp. durum]	NAC75_ARATH RecName: Full=NAC domain-containing protein 75; Short=ANAC075	No apical meristem (NAM) protein	TraesCS3A01G107400	TraesCS3A02G107400	TRIAE_CS42_3AS_TGACv1_210609_AA0675620.5	Traes_3AS_74E386CE7.1
TraesCS3A03G0246600	Molecular Function: molecular_function (GO:0003674);; Molecular Function: nucleic acid binding (GO:0003676);; Molecular Function: DNA binding (GO:0003677);; Molecular Function: binding (GO:0005488);; Molecular Function: organic cyclic compound binding (GO:0097159);; Molecular Function: heterocyclic compound binding (GO:1901363); Biological Process: nucleobase-containing compound metabolic process…	NAC domain-containing protein 68-like [Aegilops tauschii subsp. tauschii]	NAC45_ARATH RecName: Full=NAC domain-containing protein 45	No apical meristem (NAM) protein	TraesCS3A01G113300	TraesCS3A02G113300	TRIAE_CS42_3AS_TGACv1_211816_AA0694580.1	-
TraesCS3A03G0367400	Molecular Function: molecular_function (GO:0003674);; Molecular Function: nucleic acid binding (GO:0003676);; Molecular Function: DNA binding (GO:0003677);; Molecular Function: binding (GO:0005488);; Molecular Function: organic cyclic compound binding (GO:0097159);; Molecular Function: heterocyclic compound binding (GO:1901363); Biological Process: nucleobase-containing compound metabolic process…	unnamed protein product [Triticum turgidum subsp. durum]	JA2L_SOLLC RecName: Full=NAC domain-containing protein JA2L; AltName: Full=Protein JASMONIC ACID 2-LIKE; Short=Protein JA2-LIKE	No apical meristem (NAM) protein	TraesCS3A01G157600	TraesCS3A02G157600	TRIAE_CS42_3AS_TGACv1_211517_AA0690980.1	-
TraesCS3A03G0381900	Molecular Function: molecular_function (GO:0003674);; Molecular Function: nucleic acid binding (GO:0003676);; Molecular Function: DNA binding (GO:0003677);; Molecular Function: binding (GO:0005488);; Molecular Function: organic cyclic compound binding (GO:0097159);; Molecular Function: heterocyclic compound binding (GO:1901363); Biological Process: nucleobase-containing compound metabolic process…	unnamed protein product [Triticum turgidum subsp. durum]	NAMB1_HORVS RecName: Full=NAC transcription factor NAM-B1	No apical meristem (NAM) protein	TraesCS3A01G162900	TraesCS3A02G162900	TRIAE_CS42_3AS_TGACv1_210843_AA0680070.1	-
TraesCS3A03G0418900	Molecular Function: molecular_function (GO:0003674);; Molecular Function: nucleic acid binding (GO:0003676);; Molecular Function: DNA binding (GO:0003677);; Molecular Function: binding (GO:0005488);; Molecular Function: organic cyclic compound binding (GO:0097159);; Molecular Function: heterocyclic compound binding (GO:1901363); Biological Process: nucleobase-containing compound metabolic process…	unnamed protein product [Triticum turgidum subsp. durum]	NAC74_ORYSJ RecName: Full=NAC domain-containing protein 74; Short=ONAC074; AltName: Full=OsNAC8	No apical meristem (NAM) protein	TraesCS3A01G176500	TraesCS3A02G176500	TRIAE_CS42_3AS_TGACv1_213187_AA0705860.4	Traes_3AS_DE5832BF8.1
TraesCS3A03G0632700	Molecular Function: molecular_function (GO:0003674);; Molecular Function: nucleic acid binding (GO:0003676);; Molecular Function: DNA binding (GO:0003677);; Molecular Function: binding (GO:0005488);; Molecular Function: organic cyclic compound binding (GO:0097159);; Molecular Function: heterocyclic compound binding (GO:1901363); Biological Process: nucleobase-containing compound metabolic process…	unnamed protein product [Triticum turgidum subsp. durum]	NAC73_ARATH RecName: Full=NAC domain-containing protein 73; Short=ANAC073; AltName: Full=Protein SECONDARY WALL-ASSOCIATED NAC DOMAIN PROTEIN 2	No apical meristem (NAM) protein	TraesCS3A01G245900	TraesCS3A02G245900	TRIAE_CS42_3AL_TGACv1_195139_AA0645220.3	-
TraesCS3A03G0636800	Molecular Function: molecular_function (GO:0003674);; Molecular Function: nucleic acid binding (GO:0003676);; Molecular Function: DNA binding (GO:0003677);; Molecular Function: binding (GO:0005488);; Molecular Function: organic cyclic compound binding (GO:0097159);; Molecular Function: heterocyclic compound binding (GO:1901363); Biological Process: nucleobase-containing compound metabolic process…	unnamed protein product [Triticum turgidum subsp. durum]	NAC54_ARATH RecName: Full=Protein CUP-SHAPED COTYLEDON 1; AltName: Full=NAC domain-containing protein 1; AltName: Full=NAC domain-containing protein 54; Short=ANAC054; AltName: Full=NAC domain-containing protein CUC1	No apical meristem (NAM) protein	TraesCS3A01G247500	TraesCS3A02G247500	TRIAE_CS42_3AL_TGACv1_196011_AA0656470.1	-
TraesCS3A03G0684400	Molecular Function: molecular_function (GO:0003674);; Molecular Function: nucleic acid binding (GO:0003676);; Molecular Function: DNA binding (GO:0003677);; Molecular Function: binding (GO:0005488);; Molecular Function: organic cyclic compound binding (GO:0097159);; Molecular Function: heterocyclic compound binding (GO:1901363); Biological Process: nucleobase-containing compound metabolic process…	uncharacterized protein LOC109745335 [Aegilops tauschii subsp. tauschii]	JA2_SOLLC RecName: Full=NAC domain-containing protein JA2; AltName: Full=Protein JASMONIC ACID 2	No apical meristem (NAM) protein	TraesCS3A01G269900	TraesCS3A02G269900	TRIAE_CS42_3AL_TGACv1_196147_AA0657630.1	-
TraesCS3A03G0804800	Molecular Function: molecular_function (GO:0003674);; Molecular Function: nucleic acid binding (GO:0003676);; Molecular Function: DNA binding (GO:0003677);; Molecular Function: binding (GO:0005488);; Molecular Function: organic cyclic compound binding (GO:0097159);; Molecular Function: heterocyclic compound binding (GO:1901363); Biological Process: nucleobase-containing compound metabolic process…	unnamed protein product [Triticum turgidum subsp. durum]	NAC10_ORYSI RecName: Full=NAC transcription factor ONAC010	No apical meristem (NAM) protein	TraesCS3A01G336300	TraesCS3A02G336300	TRIAE_CS42_3AL_TGACv1_193687_AA0617570.1	-
TraesCS3A03G0812200	Molecular Function: molecular_function (GO:0003674);; Molecular Function: nucleic acid binding (GO:0003676);; Molecular Function: DNA binding (GO:0003677);; Molecular Function: binding (GO:0005488);; Molecular Function: organic cyclic compound binding (GO:0097159);; Molecular Function: heterocyclic compound binding (GO:1901363); Biological Process: nucleobase-containing compound metabolic process…	NAC transcription factor 4 [Triticum aestivum] &gt;gi	NAC68_ORYSJ RecName: Full=NAC domain-containing protein 68; Short=ONAC068; AltName: Full=OsNAC4	No apical meristem (NAM) protein	TraesCS3A01G339600	TraesCS3A02G339600	TRIAE_CS42_3AL_TGACv1_194893_AA0641610.1	-
TraesCS3A03G0886600	Molecular Function: molecular_function (GO:0003674);; Molecular Function: nucleic acid binding (GO:0003676);; Molecular Function: DNA binding (GO:0003677);; Molecular Function: binding (GO:0005488);; Molecular Function: organic cyclic compound binding (GO:0097159);; Molecular Function: heterocyclic compound binding (GO:1901363); Biological Process: nucleobase-containing compound metabolic process…	unnamed protein product [Triticum turgidum subsp. durum]	NAC90_ARATH RecName: Full=NAC domain-containing protein 90; Short=ANAC090	No apical meristem (NAM) protein	TraesCS3A01G375400	TraesCS3A02G375400	TRIAE_CS42_3AL_TGACv1_193821_AA0620220.1	-
TraesCS3A03G0892300	Molecular Function: molecular_function (GO:0003674);; Molecular Function: nucleic acid binding (GO:0003676);; Molecular Function: DNA binding (GO:0003677);; Molecular Function: binding (GO:0005488);; Molecular Function: organic cyclic compound binding (GO:0097159);; Molecular Function: heterocyclic compound binding (GO:1901363); Biological Process: nucleobase-containing compound metabolic process…	NAC domain-containing protein 8 [Triticum urartu]	NAC75_ARATH RecName: Full=NAC domain-containing protein 75; Short=ANAC075	No apical meristem (NAM) protein	TraesCS3A01G377700	TraesCS3A02G377700	-	-
TraesCS3A03G0912900	Molecular Function: molecular_function (GO:0003674);; Molecular Function: nucleic acid binding (GO:0003676);; Molecular Function: DNA binding (GO:0003677);; Molecular Function: binding (GO:0005488);; Molecular Function: organic cyclic compound binding (GO:0097159);; Molecular Function: heterocyclic compound binding (GO:1901363); Biological Process: nucleobase-containing compound metabolic process…	unnamed protein product [Triticum turgidum subsp. durum]	NAC78_ARATH RecName: Full=NAC domain-containing protein 78; Short=ANAC078; AltName: Full=Protein NTM1-like 11	No apical meristem (NAM) protein	TraesCS3A01G387500	TraesCS3A02G387500	-	-
TraesCS3A03G0944800	Molecular Function: molecular_function (GO:0003674);; Molecular Function: nucleic acid binding (GO:0003676);; Molecular Function: DNA binding (GO:0003677);; Molecular Function: binding (GO:0005488);; Molecular Function: organic cyclic compound binding (GO:0097159);; Molecular Function: heterocyclic compound binding (GO:1901363); Biological Process: nucleobase-containing compound metabolic process…	unnamed protein product [Triticum turgidum subsp. durum]	NAC35_ARATH RecName: Full=NAC domain-containing protein 35; Short=ANAC035; AltName: Full=Protein LONG VEGETATIVE PHASE 1; Short=AtLOV1	No apical meristem (NAM) protein	TraesCS3A01G403300	TraesCS3A02G403300	TRIAE_CS42_3AL_TGACv1_194680_AA0637700.1	Traes_3AL_490F09661.2
TraesCS3A03G0950500	Molecular Function: molecular_function (GO:0003674);; Molecular Function: nucleic acid binding (GO:0003676);; Molecular Function: DNA binding (GO:0003677);; Molecular Function: binding (GO:0005488);; Molecular Function: sequence-specific DNA binding (GO:0043565);; Molecular Function: organic cyclic compound binding (GO:0097159);; Molecular Function: heterocyclic compound binding (GO:1901363); Bio…	NAC transcription factor 6A [Triticum aestivum] &gt;gi	NAC48_ORYSJ RecName: Full=NAC domain-containing protein 48; Short=ONAC048; AltName: Full=OsNAC6; AltName: Full=Protein STRESS-RESPONSIVE NAC 2	No apical meristem (NAM) protein	TraesCS3A01G406000	TraesCS3A02G406000	TRIAE_CS42_3AL_TGACv1_194123_AA0626970.2	-
TraesCS3A03G1021700	Molecular Function: molecular_function (GO:0003674);; Molecular Function: nucleic acid binding (GO:0003676);; Molecular Function: DNA binding (GO:0003677);; Molecular Function: binding (GO:0005488);; Molecular Function: organic cyclic compound binding (GO:0097159);; Molecular Function: heterocyclic compound binding (GO:1901363); Biological Process: nucleobase-containing compound metabolic process…	unnamed protein product [Triticum turgidum subsp. durum]	NAC83_ARATH RecName: Full=NAC domain-containing protein 83; Short=ANAC083; AltName: Full=Protein VND-INTERACTING 2	No apical meristem (NAM) protein	TraesCS3A01G438900	TraesCS3A02G438900	TRIAE_CS42_3AL_TGACv1_194924_AA0642200.1	-
TraesCS3A03G1097200	Molecular Function: molecular_function (GO:0003674);; Molecular Function: nucleic acid binding (GO:0003676);; Molecular Function: DNA binding (GO:0003677);; Molecular Function: binding (GO:0005488);; Molecular Function: organic cyclic compound binding (GO:0097159);; Molecular Function: heterocyclic compound binding (GO:1901363); Biological Process: nucleobase-containing compound metabolic process…	NAC domain-containing protein 53-like [Aegilops tauschii subsp. tauschii]	NAC53_ARATH RecName: Full=NAC domain-containing protein 53; Short=ANAC053; AltName: Full=Protein ANTHER INDEHISCENCE FACTOR; AltName: Full=Protein NTM1-like 4	No apical meristem (NAM) protein	TraesCS3A01G471300	TraesCS3A02G471300	TRIAE_CS42_3AL_TGACv1_194533_AA0635200.1	-
TraesCS3A03G1140900	Molecular Function: molecular_function (GO:0003674);; Molecular Function: nucleic acid binding (GO:0003676);; Molecular Function: DNA binding (GO:0003677);; Molecular Function: binding (GO:0005488);; Molecular Function: organic cyclic compound binding (GO:0097159);; Molecular Function: heterocyclic compound binding (GO:1901363); Biological Process: nucleobase-containing compound metabolic process…	NAC domain-containing protein 48-like [Aegilops tauschii subsp. tauschii]	NAC45_ARATH RecName: Full=NAC domain-containing protein 45	No apical meristem (NAM) protein	TraesCS3A01G485400	TraesCS3A02G485400	TRIAE_CS42_3AL_TGACv1_194515_AA0634650.1	-
TraesCS3A03G1141000	Molecular Function: molecular_function (GO:0003674);; Molecular Function: nucleic acid binding (GO:0003676);; Molecular Function: DNA binding (GO:0003677);; Molecular Function: binding (GO:0005488);; Molecular Function: organic cyclic compound binding (GO:0097159);; Molecular Function: heterocyclic compound binding (GO:1901363); Biological Process: nucleobase-containing compound metabolic process…	NAC transcription factor NAM-B1-like [Aegilops tauschii subsp. tauschii]	NAC18_ARATH RecName: Full=NAC domain-containing protein 18; Short=ANAC018; AltName: Full=Protein NAC-REGULATED SEED MORPHOLOGY 2; AltName: Full=Protein NO APICAL MERISTEM; Short=AtNAM	No apical meristem (NAM) protein	TraesCS3A01G485500	TraesCS3A02G485500	TRIAE_CS42_3AL_TGACv1_194515_AA0634660.1	-
TraesCS3A03G1142600	Molecular Function: molecular_function (GO:0003674);; Molecular Function: nucleic acid binding (GO:0003676);; Molecular Function: DNA binding (GO:0003677);; Molecular Function: binding (GO:0005488);; Molecular Function: organic cyclic compound binding (GO:0097159);; Molecular Function: heterocyclic compound binding (GO:1901363); Biological Process: nucleobase-containing compound metabolic process…	unnamed protein product [Triticum turgidum subsp. durum]	NAC48_ORYSJ RecName: Full=NAC domain-containing protein 48; Short=ONAC048; AltName: Full=OsNAC6; AltName: Full=Protein STRESS-RESPONSIVE NAC 2	No apical meristem (NAM) protein	TraesCS3A01G486500	TraesCS3A02G486500	TRIAE_CS42_3AL_TGACv1_194515_AA0634790.1	-
TraesCS3B03G0216600	Molecular Function: molecular_function (GO:0003674);; Molecular Function: nucleic acid binding (GO:0003676);; Molecular Function: DNA binding (GO:0003677);; Molecular Function: binding (GO:0005488);; Molecular Function: organic cyclic compound binding (GO:0097159);; Molecular Function: heterocyclic compound binding (GO:1901363); Biological Process: nucleobase-containing compound metabolic process…	unnamed protein product [Triticum aestivum]	NAC79_ARATH RecName: Full=NAC domain-containing protein 79; Short=ANAC79; Short=ANAC80; Short=AtNAC79; Short=AtNAC80	Protein CUP-SHAPED COTYLEDON 2	TraesCS3B01G092800	TraesCS3B02G092800	TRIAE_CS42_3B_TGACv1_220886_AA0722540.1	TRAES3BF020100120CFD_t1
TraesCS3B03G0216800	Molecular Function: molecular_function (GO:0003674);; Molecular Function: nucleic acid binding (GO:0003676);; Molecular Function: DNA binding (GO:0003677);; Molecular Function: binding (GO:0005488);; Molecular Function: organic cyclic compound binding (GO:0097159);; Molecular Function: heterocyclic compound binding (GO:1901363); Biological Process: nucleobase-containing compound metabolic process…	unnamed protein product [Triticum turgidum subsp. durum]	NAC79_ARATH RecName: Full=NAC domain-containing protein 79; Short=ANAC79; Short=ANAC80; Short=AtNAC79; Short=AtNAC80	Protein CUP-SHAPED COTYLEDON 2	TraesCS3B01G092900	TraesCS3B02G092900	TRIAE_CS42_3B_TGACv1_220886_AA0722550.1	-
TraesCS3B03G0217600	Molecular Function: molecular_function (GO:0003674);; Molecular Function: nucleic acid binding (GO:0003676);; Molecular Function: DNA binding (GO:0003677);; Molecular Function: binding (GO:0005488);; Molecular Function: organic cyclic compound binding (GO:0097159);; Molecular Function: heterocyclic compound binding (GO:1901363); Biological Process: nucleobase-containing compound metabolic process…	unnamed protein product [Triticum aestivum]	NAMB2_TRITD RecName: Full=NAC transcription factor NAM-B2; Short=TtNAM-B2	No apical meristem (NAM) protein	TraesCS3B01G093300	TraesCS3B02G093300	TRIAE_CS42_3B_TGACv1_224002_AA0790780.1	TRAES3BF020100160CFD_t1
TraesCS3B03G0296200	Molecular Function: molecular_function (GO:0003674);; Molecular Function: nucleic acid binding (GO:0003676);; Molecular Function: DNA binding (GO:0003677);; Molecular Function: binding (GO:0005488);; Molecular Function: organic cyclic compound binding (GO:0097159);; Molecular Function: heterocyclic compound binding (GO:1901363); Biological Process: nucleobase-containing compound metabolic process…	unnamed protein product [Triticum turgidum subsp. durum]	NAC75_ARATH RecName: Full=NAC domain-containing protein 75; Short=ANAC075	No apical meristem (NAM) protein	TraesCS3B01G126200	TraesCS3B02G126200	TRIAE_CS42_3B_TGACv1_224197_AA0793760.1	-
TraesCS3B03G0442900	Molecular Function: molecular_function (GO:0003674);; Molecular Function: nucleic acid binding (GO:0003676);; Molecular Function: DNA binding (GO:0003677);; Molecular Function: binding (GO:0005488);; Molecular Function: organic cyclic compound binding (GO:0097159);; Molecular Function: heterocyclic compound binding (GO:1901363); Biological Process: nucleobase-containing compound metabolic process…	unnamed protein product [Triticum turgidum subsp. durum]	NC101_ARATH RecName: Full=NAC domain-containing protein 101; Short=ANAC101; AltName: Full=Protein VASCULAR RELATED NAC-DOMAIN 6	No apical meristem (NAM) protein	TraesCS3B01G184300	TraesCS3B02G184300	TRIAE_CS42_3B_TGACv1_223246_AA0778890.1	-
TraesCS3B03G0443200	Molecular Function: molecular_function (GO:0003674);; Molecular Function: nucleic acid binding (GO:0003676);; Molecular Function: DNA binding (GO:0003677);; Molecular Function: binding (GO:0005488);; Molecular Function: organic cyclic compound binding (GO:0097159);; Molecular Function: heterocyclic compound binding (GO:1901363); Biological Process: nucleobase-containing compound metabolic process…	unnamed protein product [Triticum turgidum subsp. durum]	NC101_ARATH RecName: Full=NAC domain-containing protein 101; Short=ANAC101; AltName: Full=Protein VASCULAR RELATED NAC-DOMAIN 6	No apical meristem (NAM) protein	TraesCS3B01G184500	TraesCS3B02G184500	-	-
TraesCS3B03G0467900	Molecular Function: molecular_function (GO:0003674);; Molecular Function: nucleic acid binding (GO:0003676);; Molecular Function: DNA binding (GO:0003677);; Molecular Function: binding (GO:0005488);; Molecular Function: organic cyclic compound binding (GO:0097159);; Molecular Function: heterocyclic compound binding (GO:1901363); Biological Process: nucleobase-containing compound metabolic process…	unnamed protein product [Triticum aestivum]	NAMB1_HORVS RecName: Full=NAC transcription factor NAM-B1	No apical meristem (NAM) protein	TraesCS3B01G194000	TraesCS3B02G194000	TRIAE_CS42_3B_TGACv1_224541_AA0797800.1	TRAES3BF100600040CFD_t1
TraesCS3B03G0504300	Molecular Function: molecular_function (GO:0003674);; Molecular Function: nucleic acid binding (GO:0003676);; Molecular Function: DNA binding (GO:0003677);; Molecular Function: binding (GO:0005488);; Molecular Function: organic cyclic compound binding (GO:0097159);; Molecular Function: heterocyclic compound binding (GO:1901363); Biological Process: nucleobase-containing compound metabolic process…	unnamed protein product [Triticum aestivum]	NAC74_ORYSJ RecName: Full=NAC domain-containing protein 74; Short=ONAC074; AltName: Full=OsNAC8	No apical meristem (NAM) protein	TraesCS3B01G208300	TraesCS3B02G208300	TRIAE_CS42_3B_TGACv1_220765_AA0718590.4	-
TraesCS3B03G0703600	Molecular Function: molecular_function (GO:0003674);; Molecular Function: nucleic acid binding (GO:0003676);; Molecular Function: DNA binding (GO:0003677);; Molecular Function: binding (GO:0005488);; Molecular Function: organic cyclic compound binding (GO:0097159);; Molecular Function: heterocyclic compound binding (GO:1901363); Biological Process: nucleobase-containing compound metabolic process…	unnamed protein product [Triticum aestivum] &gt;gi	NAC54_ARATH RecName: Full=Protein CUP-SHAPED COTYLEDON 1; AltName: Full=NAC domain-containing protein 1; AltName: Full=NAC domain-containing protein 54; Short=ANAC054; AltName: Full=NAC domain-containing protein CUC1	No apical meristem (NAM) protein	TraesCS3B01G271900	TraesCS3B02G271900	TRIAE_CS42_3B_TGACv1_221052_AA0728390.1	TRAES3BF063400070CFD_t1
TraesCS3B03G0707500	Molecular Function: molecular_function (GO:0003674);; Molecular Function: nucleic acid binding (GO:0003676);; Molecular Function: DNA binding (GO:0003677);; Molecular Function: binding (GO:0005488);; Molecular Function: organic cyclic compound binding (GO:0097159);; Molecular Function: heterocyclic compound binding (GO:1901363); Biological Process: nucleobase-containing compound metabolic process…	unnamed protein product [Triticum turgidum subsp. durum]	NAC73_ARATH RecName: Full=NAC domain-containing protein 73; Short=ANAC073; AltName: Full=Protein SECONDARY WALL-ASSOCIATED NAC DOMAIN PROTEIN 2	No apical meristem (NAM) protein	TraesCS3B01G273600	TraesCS3B02G273600	TRIAE_CS42_3B_TGACv1_221306_AA0736740.2	-
TraesCS3B03G0781400	Molecular Function: molecular_function (GO:0003674);; Molecular Function: nucleic acid binding (GO:0003676);; Molecular Function: DNA binding (GO:0003677);; Molecular Function: binding (GO:0005488);; Molecular Function: organic cyclic compound binding (GO:0097159);; Molecular Function: heterocyclic compound binding (GO:1901363); Biological Process: nucleobase-containing compound metabolic process…	uncharacterized protein LOC109745335 [Aegilops tauschii subsp. tauschii]	JA2_SOLLC RecName: Full=NAC domain-containing protein JA2; AltName: Full=Protein JASMONIC ACID 2	No apical meristem (NAM) protein	TraesCS3B01G303800	TraesCS3B02G303800	TRIAE_CS42_3B_TGACv1_221188_AA0733380.1	TRAES3BF073600060CFD_t1
TraesCS3B03G0926700	Molecular Function: molecular_function (GO:0003674);; Molecular Function: nucleic acid binding (GO:0003676);; Molecular Function: DNA binding (GO:0003677);; Molecular Function: binding (GO:0005488);; Molecular Function: organic cyclic compound binding (GO:0097159);; Molecular Function: heterocyclic compound binding (GO:1901363); Biological Process: nucleobase-containing compound metabolic process…	uncharacterized protein LOC109745335 [Aegilops tauschii subsp. tauschii]	NAC73_ARATH RecName: Full=NAC domain-containing protein 73; Short=ANAC073; AltName: Full=Protein SECONDARY WALL-ASSOCIATED NAC DOMAIN PROTEIN 2	No apical meristem (NAM) protein	TraesCS3B01G367100	TraesCS3B02G367100	-	-
TraesCS3B03G0926800	Molecular Function: molecular_function (GO:0003674);; Molecular Function: nucleic acid binding (GO:0003676);; Molecular Function: DNA binding (GO:0003677);; Molecular Function: binding (GO:0005488);; Molecular Function: organic cyclic compound binding (GO:0097159);; Molecular Function: heterocyclic compound binding (GO:1901363); Biological Process: nucleobase-containing compound metabolic process…	unnamed protein product [Triticum aestivum] &gt;gi	NAC32_ARATH RecName: Full=NAC transcription factor 32; AltName: Full=NAC domain-containing protein 32; Short=ANAC032	No apical meristem (NAM) protein	TraesCS3B01G367400	TraesCS3B02G367400	TRIAE_CS42_3B_TGACv1_228791_AA0827560.1	TRAES3BF027700030CFD_t1
TraesCS3B03G0934600	Molecular Function: molecular_function (GO:0003674);; Molecular Function: nucleic acid binding (GO:0003676);; Molecular Function: DNA binding (GO:0003677);; Molecular Function: binding (GO:0005488);; Molecular Function: organic cyclic compound binding (GO:0097159);; Molecular Function: heterocyclic compound binding (GO:1901363); Biological Process: nucleobase-containing compound metabolic process…	unnamed protein product [Triticum aestivum]	NAC68_ORYSJ RecName: Full=NAC domain-containing protein 68; Short=ONAC068; AltName: Full=OsNAC4	No apical meristem (NAM) protein	TraesCS3B01G371200	TraesCS3B02G371200	TRIAE_CS42_3B_TGACv1_223174_AA0777390.1	TRAES3BF094400050CFD_t1
TraesCS3B03G1013100	Molecular Function: molecular_function (GO:0003674);; Molecular Function: nucleic acid binding (GO:0003676);; Molecular Function: DNA binding (GO:0003677);; Molecular Function: binding (GO:0005488);; Molecular Function: organic cyclic compound binding (GO:0097159);; Molecular Function: heterocyclic compound binding (GO:1901363); Biological Process: nucleobase-containing compound metabolic process…	unnamed protein product [Triticum aestivum] &gt;gi	NAC90_ARATH RecName: Full=NAC domain-containing protein 90; Short=ANAC090	No apical meristem (NAM) protein	TraesCS3B01G407600	TraesCS3B02G407600	TRIAE_CS42_3B_TGACv1_221325_AA0737380.2	TRAES3BF019300010CFD_t1
TraesCS3B03G1018500	Molecular Function: molecular_function (GO:0003674);; Molecular Function: nucleic acid binding (GO:0003676);; Molecular Function: DNA binding (GO:0003677);; Molecular Function: binding (GO:0005488);; Molecular Function: organic cyclic compound binding (GO:0097159);; Molecular Function: heterocyclic compound binding (GO:1901363); Biological Process: nucleobase-containing compound metabolic process…	unnamed protein product [Triticum turgidum subsp. durum]	NAC75_ARATH RecName: Full=NAC domain-containing protein 75; Short=ANAC075	No apical meristem (NAM) protein	TraesCS3B01G410500	TraesCS3B02G410500	-	-
TraesCS3B03G1038200	Molecular Function: molecular_function (GO:0003674);; Molecular Function: nucleic acid binding (GO:0003676);; Molecular Function: DNA binding (GO:0003677);; Molecular Function: binding (GO:0005488);; Molecular Function: organic cyclic compound binding (GO:0097159);; Molecular Function: heterocyclic compound binding (GO:1901363); Biological Process: nucleobase-containing compound metabolic process…	unnamed protein product [Triticum turgidum subsp. durum]	NAC78_ARATH RecName: Full=NAC domain-containing protein 78; Short=ANAC078; AltName: Full=Protein NTM1-like 11	No apical meristem (NAM) protein	TraesCS3B01G421300	TraesCS3B02G421300	TRIAE_CS42_3B_TGACv1_222551_AA0766670.1	-
TraesCS3B03G1077400	Molecular Function: molecular_function (GO:0003674);; Molecular Function: nucleic acid binding (GO:0003676);; Molecular Function: DNA binding (GO:0003677);; Molecular Function: binding (GO:0005488);; Molecular Function: organic cyclic compound binding (GO:0097159);; Molecular Function: heterocyclic compound binding (GO:1901363); Biological Process: nucleobase-containing compound metabolic process…	unnamed protein product [Triticum aestivum] &gt;gi	NAC35_ARATH RecName: Full=NAC domain-containing protein 35; Short=ANAC035; AltName: Full=Protein LONG VEGETATIVE PHASE 1; Short=AtLOV1	No apical meristem (NAM) protein	TraesCS3B01G436900	TraesCS3B02G436900	TRIAE_CS42_3B_TGACv1_221063_AA0728830.1	TRAES3BF114300070CFD_t1
TraesCS3B03G1086000	Molecular Function: molecular_function (GO:0003674);; Molecular Function: nucleic acid binding (GO:0003676);; Molecular Function: DNA binding (GO:0003677);; Molecular Function: binding (GO:0005488);; Molecular Function: sequence-specific DNA binding (GO:0043565);; Molecular Function: organic cyclic compound binding (GO:0097159);; Molecular Function: heterocyclic compound binding (GO:1901363); Bio…	NAC transcription factor 6B [Triticum aestivum] &gt;gi	NAC48_ORYSJ RecName: Full=NAC domain-containing protein 48; Short=ONAC048; AltName: Full=OsNAC6; AltName: Full=Protein STRESS-RESPONSIVE NAC 2	No apical meristem (NAM) protein	TraesCS3B01G439600	TraesCS3B02G439600	TRIAE_CS42_3B_TGACv1_221115_AA0730720.1	TRAES3BF002300010CFD_t1
TraesCS3B03G1102300	Molecular Function: molecular_function (GO:0003674);; Molecular Function: nucleic acid binding (GO:0003676);; Molecular Function: DNA binding (GO:0003677);; Molecular Function: binding (GO:0005488);; Molecular Function: organic cyclic compound binding (GO:0097159);; Molecular Function: heterocyclic compound binding (GO:1901363); Biological Process: nucleobase-containing compound metabolic process…	unnamed protein product [Triticum aestivum]	NAC78_ARATH RecName: Full=NAC domain-containing protein 78; Short=ANAC078; AltName: Full=Protein NTM1-like 11	No apical meristem (NAM) protein	TraesCS3B01G446100	TraesCS3B02G446100	TRIAE_CS42_3B_TGACv1_226537_AA0817500.1	TRAES3BF110100110CFD_t1
TraesCS3B03G1169600	Molecular Function: molecular_function (GO:0003674);; Molecular Function: nucleic acid binding (GO:0003676);; Molecular Function: DNA binding (GO:0003677);; Molecular Function: binding (GO:0005488);; Molecular Function: organic cyclic compound binding (GO:0097159);; Molecular Function: heterocyclic compound binding (GO:1901363); Biological Process: nucleobase-containing compound metabolic process…	unnamed protein product [Triticum aestivum] &gt;gi	NAC83_ARATH RecName: Full=NAC domain-containing protein 83; Short=ANAC083; AltName: Full=Protein VND-INTERACTING 2	No apical meristem (NAM) protein	TraesCS3B01G472800	TraesCS3B02G472800	TRIAE_CS42_3B_TGACv1_223234_AA0778600.1	TRAES3BF053700010CFD_t1
TraesCS3B03G1328500	Molecular Function: molecular_function (GO:0003674);; Molecular Function: nucleic acid binding (GO:0003676);; Molecular Function: DNA binding (GO:0003677);; Molecular Function: binding (GO:0005488);; Molecular Function: organic cyclic compound binding (GO:0097159);; Molecular Function: heterocyclic compound binding (GO:1901363); Biological Process: nucleobase-containing compound metabolic process…	unnamed protein product [Triticum turgidum subsp. durum]	NAC45_ARATH RecName: Full=NAC domain-containing protein 45	No apical meristem (NAM) protein	TraesCS3B01G533100	TraesCS3B02G533100	TRIAE_CS42_3B_TGACv1_224374_AA0795970.1	-
TraesCS3B03G1329000	Molecular Function: molecular_function (GO:0003674);; Molecular Function: nucleic acid binding (GO:0003676);; Molecular Function: DNA binding (GO:0003677);; Molecular Function: binding (GO:0005488);; Molecular Function: organic cyclic compound binding (GO:0097159);; Molecular Function: heterocyclic compound binding (GO:1901363); Biological Process: nucleobase-containing compound metabolic process…	NAC transcription factor NAM-B1-like [Aegilops tauschii subsp. tauschii]	NAC41_ARATH RecName: Full=NAC domain-containing protein 41; Short=ANAC041	No apical meristem (NAM) protein	TraesCS3B01G533200	TraesCS3B02G533200	TRIAE_CS42_3B_TGACv1_224374_AA0795940.1	-
TraesCS3B03G1331000	Molecular Function: molecular_function (GO:0003674);; Molecular Function: nucleic acid binding (GO:0003676);; Molecular Function: DNA binding (GO:0003677);; Molecular Function: binding (GO:0005488);; Molecular Function: organic cyclic compound binding (GO:0097159);; Molecular Function: heterocyclic compound binding (GO:1901363); Biological Process: nucleobase-containing compound metabolic process…	unnamed protein product [Triticum aestivum]	NAC45_ARATH RecName: Full=NAC domain-containing protein 45	No apical meristem (NAM) protein	TraesCS3B01G534500	TraesCS3B02G534500	-	-
TraesCS3B03G1497700	Molecular Function: molecular_function (GO:0003674);; Molecular Function: nucleic acid binding (GO:0003676);; Molecular Function: DNA binding (GO:0003677);; Molecular Function: binding (GO:0005488);; Molecular Function: organic cyclic compound binding (GO:0097159);; Molecular Function: heterocyclic compound binding (GO:1901363); Biological Process: nucleobase-containing compound metabolic process…	unnamed protein product [Triticum aestivum]	NAC96_ARATH RecName: Full=NAC domain-containing protein 96; Short=ANAC096	No apical meristem (NAM) protein	TraesCS3B01G599700	TraesCS3B02G599700	TRIAE_CS42_3B_TGACv1_223689_AA0785675.1	TRAES3BF136700080CFD_t1
TraesCS3B03G1498300	Molecular Function: molecular_function (GO:0003674);; Molecular Function: nucleic acid binding (GO:0003676);; Molecular Function: DNA binding (GO:0003677);; Molecular Function: binding (GO:0005488);; Molecular Function: organic cyclic compound binding (GO:0097159);; Molecular Function: heterocyclic compound binding (GO:1901363); Biological Process: nucleobase-containing compound metabolic process…	unnamed protein product [Triticum aestivum]	NC101_ARATH RecName: Full=NAC domain-containing protein 101; Short=ANAC101; AltName: Full=Protein VASCULAR RELATED NAC-DOMAIN 6	No apical meristem (NAM) protein	TraesCS3B01G599900	TraesCS3B02G599900	-	TRAES3BF021600290CFD_t1
TraesCS3B03G1498400	Molecular Function: molecular_function (GO:0003674);; Molecular Function: nucleic acid binding (GO:0003676);; Molecular Function: DNA binding (GO:0003677);; Molecular Function: binding (GO:0005488);; Molecular Function: organic cyclic compound binding (GO:0097159);; Molecular Function: heterocyclic compound binding (GO:1901363); Biological Process: nucleobase-containing compound metabolic process…	unnamed protein product [Triticum aestivum]	NAC30_ARATH RecName: Full=NAC domain-containing protein 30; Short=ANAC030; AltName: Full=Protein VASCULAR RELATED NAC-DOMAIN 7	No apical meristem (NAM) protein	TraesCS3B01G600000	TraesCS3B02G600000	-	-
TraesCS3D03G0154500	Molecular Function: molecular_function (GO:0003674);; Molecular Function: nucleic acid binding (GO:0003676);; Molecular Function: DNA binding (GO:0003677);; Molecular Function: binding (GO:0005488);; Molecular Function: organic cyclic compound binding (GO:0097159);; Molecular Function: heterocyclic compound binding (GO:1901363); Biological Process: nucleobase-containing compound metabolic process…	NAC domain-containing protein 100-like [Aegilops tauschii subsp. tauschii]	NC100_ARATH RecName: Full=NAC domain-containing protein 100; Short=ANAC100; Short=AtNAC5	Protein CUP-SHAPED COTYLEDON 2	TraesCS3D01G078500	TraesCS3D02G078500	-	Traes_3DS_930F3B5AD.2
TraesCS3D03G0155100	Molecular Function: molecular_function (GO:0003674);; Molecular Function: nucleic acid binding (GO:0003676);; Molecular Function: DNA binding (GO:0003677);; Molecular Function: binding (GO:0005488);; Molecular Function: organic cyclic compound binding (GO:0097159);; Molecular Function: heterocyclic compound binding (GO:1901363); Biological Process: nucleobase-containing compound metabolic process…	NAC transcription factor [Triticum aestivum]	NAMB2_TRITD RecName: Full=NAC transcription factor NAM-B2; Short=TtNAM-B2	No apical meristem (NAM) protein	TraesCS3D01G078900	TraesCS3D02G078900	TRIAE_CS42_3DS_TGACv1_272946_AA0926870.1	-
TraesCS3D03G0225700	Molecular Function: molecular_function (GO:0003674);; Molecular Function: nucleic acid binding (GO:0003676);; Molecular Function: DNA binding (GO:0003677);; Molecular Function: binding (GO:0005488);; Molecular Function: organic cyclic compound binding (GO:0097159);; Molecular Function: heterocyclic compound binding (GO:1901363); Biological Process: nucleobase-containing compound metabolic process…	uncharacterized protein LOC109776267 isoform X1 [Aegilops tauschii subsp. tauschii]	NAC75_ARATH RecName: Full=NAC domain-containing protein 75; Short=ANAC075	No apical meristem (NAM) protein	TraesCS3D01G109400	TraesCS3D02G109400	-	-
TraesCS3D03G0354500	Molecular Function: molecular_function (GO:0003674);; Molecular Function: nucleic acid binding (GO:0003676);; Molecular Function: DNA binding (GO:0003677);; Molecular Function: binding (GO:0005488);; Molecular Function: organic cyclic compound binding (GO:0097159);; Molecular Function: heterocyclic compound binding (GO:1901363); Biological Process: nucleobase-containing compound metabolic process…	unnamed protein product [Triticum turgidum subsp. durum]	NC101_ARATH RecName: Full=NAC domain-containing protein 101; Short=ANAC101; AltName: Full=Protein VASCULAR RELATED NAC-DOMAIN 6	No apical meristem (NAM) protein	TraesCS3D01G165200	TraesCS3D02G165200	-	-
TraesCS3D03G0370300	Molecular Function: molecular_function (GO:0003674);; Molecular Function: nucleic acid binding (GO:0003676);; Molecular Function: DNA binding (GO:0003677);; Molecular Function: binding (GO:0005488);; Molecular Function: organic cyclic compound binding (GO:0097159);; Molecular Function: heterocyclic compound binding (GO:1901363); Biological Process: nucleobase-containing compound metabolic process…	unnamed protein product [Triticum aestivum]	NAMB1_HORVS RecName: Full=NAC transcription factor NAM-B1	No apical meristem (NAM) protein	TraesCS3D01G170000	TraesCS3D02G170000	TRIAE_CS42_3DS_TGACv1_271491_AA0900310.1	-
TraesCS3D03G0400200	Molecular Function: molecular_function (GO:0003674);; Molecular Function: nucleic acid binding (GO:0003676);; Molecular Function: DNA binding (GO:0003677);; Molecular Function: binding (GO:0005488);; Molecular Function: organic cyclic compound binding (GO:0097159);; Molecular Function: heterocyclic compound binding (GO:1901363); Biological Process: nucleobase-containing compound metabolic process…	unnamed protein product [Triticum turgidum subsp. durum]	NAC74_ORYSJ RecName: Full=NAC domain-containing protein 74; Short=ONAC074; AltName: Full=OsNAC8	No apical meristem (NAM) protein	TraesCS3D01G183900	TraesCS3D02G183900	TRIAE_CS42_3DS_TGACv1_272013_AA0913110.3	-
TraesCS3D03G0573900	Molecular Function: molecular_function (GO:0003674);; Molecular Function: nucleic acid binding (GO:0003676);; Molecular Function: DNA binding (GO:0003677);; Molecular Function: binding (GO:0005488);; Molecular Function: organic cyclic compound binding (GO:0097159);; Molecular Function: heterocyclic compound binding (GO:1901363); Biological Process: nucleobase-containing compound metabolic process…	NAC domain-containing protein 92-like [Aegilops tauschii subsp. tauschii]	NAC54_ARATH RecName: Full=Protein CUP-SHAPED COTYLEDON 1; AltName: Full=NAC domain-containing protein 1; AltName: Full=NAC domain-containing protein 54; Short=ANAC054; AltName: Full=NAC domain-containing protein CUC1	No apical meristem (NAM) protein	TraesCS3D01G243900	TraesCS3D02G243900	TRIAE_CS42_3DL_TGACv1_249613_AA0852500.1	-
TraesCS3D03G0577800	Molecular Function: molecular_function (GO:0003674);; Molecular Function: nucleic acid binding (GO:0003676);; Molecular Function: DNA binding (GO:0003677);; Molecular Function: binding (GO:0005488);; Molecular Function: organic cyclic compound binding (GO:0097159);; Molecular Function: heterocyclic compound binding (GO:1901363); Biological Process: nucleobase-containing compound metabolic process…	unnamed protein product [Triticum turgidum subsp. durum]	NAC73_ARATH RecName: Full=NAC domain-containing protein 73; Short=ANAC073; AltName: Full=Protein SECONDARY WALL-ASSOCIATED NAC DOMAIN PROTEIN 2	No apical meristem (NAM) protein	TraesCS3D01G245500	TraesCS3D02G245500	TRIAE_CS42_3DL_TGACv1_249186_AA0840740.4	-
TraesCS3D03G0622500	Molecular Function: molecular_function (GO:0003674);; Molecular Function: nucleic acid binding (GO:0003676);; Molecular Function: DNA binding (GO:0003677);; Molecular Function: binding (GO:0005488);; Molecular Function: SNAP receptor activity (GO:0005484);; Molecular Function: protein binding (GO:0005515);; Molecular Function: organic cyclic compound binding (GO:0097159);; Molecular Function: het…	NAC domain-containing protein 72-like [Aegilops tauschii subsp. tauschii]	NAC72_ARATH RecName: Full=NAC domain-containing protein 72; Short=ANAC072; AltName: Full=Protein RESPONSIVE TO DESICCATION 26	No apical meristem (NAM) protein	TraesCS3D01G269200	TraesCS3D02G269200	TRIAE_CS42_3DL_TGACv1_250490_AA0869100.1	-
TraesCS3D03G0623600	Molecular Function: molecular_function (GO:0003674);; Molecular Function: nucleic acid binding (GO:0003676);; Molecular Function: DNA binding (GO:0003677);; Molecular Function: binding (GO:0005488);; Molecular Function: organic cyclic compound binding (GO:0097159);; Molecular Function: heterocyclic compound binding (GO:1901363); Biological Process: nucleobase-containing compound metabolic process…	uncharacterized protein LOC109745335 [Aegilops tauschii subsp. tauschii]	JA2_SOLLC RecName: Full=NAC domain-containing protein JA2; AltName: Full=Protein JASMONIC ACID 2	No apical meristem (NAM) protein	TraesCS3D01G269600	TraesCS3D02G269600	TRIAE_CS42_3DL_TGACv1_249294_AA0844470.1	-
TraesCS3D03G0741800	Molecular Function: molecular_function (GO:0003674);; Molecular Function: nucleic acid binding (GO:0003676);; Molecular Function: DNA binding (GO:0003677);; Molecular Function: binding (GO:0005488);; Molecular Function: organic cyclic compound binding (GO:0097159);; Molecular Function: heterocyclic compound binding (GO:1901363); Biological Process: nucleobase-containing compound metabolic process…	unnamed protein product [Triticum aestivum] &gt;gi	NAC2_ARATH RecName: Full=NAC domain-containing protein 2; Short=ANAC002	No apical meristem (NAM) protein	TraesCS3D01G329300	TraesCS3D02G329300	TRIAE_CS42_3DL_TGACv1_250314_AA0865990.1	-
TraesCS3D03G0748100	Molecular Function: molecular_function (GO:0003674);; Molecular Function: nucleic acid binding (GO:0003676);; Molecular Function: DNA binding (GO:0003677);; Molecular Function: binding (GO:0005488);; Molecular Function: organic cyclic compound binding (GO:0097159);; Molecular Function: heterocyclic compound binding (GO:1901363); Biological Process: nucleobase-containing compound metabolic process…	NAC domain-containing protein 68-like [Aegilops tauschii subsp. tauschii] &gt;gi	NAC68_ORYSJ RecName: Full=NAC domain-containing protein 68; Short=ONAC068; AltName: Full=OsNAC4	No apical meristem (NAM) protein	TraesCS3D01G333100	TraesCS3D02G333100	TRIAE_CS42_3DL_TGACv1_250625_AA0871190.1	-
TraesCS3D03G0813500	Molecular Function: molecular_function (GO:0003674);; Molecular Function: nucleic acid binding (GO:0003676);; Molecular Function: DNA binding (GO:0003677);; Molecular Function: binding (GO:0005488);; Molecular Function: organic cyclic compound binding (GO:0097159);; Molecular Function: heterocyclic compound binding (GO:1901363); Biological Process: nucleobase-containing compound metabolic process…	NAC domain-containing protein 90-like [Aegilops tauschii subsp. tauschii]	NAC90_ARATH RecName: Full=NAC domain-containing protein 90; Short=ANAC090	No apical meristem (NAM) protein	TraesCS3D01G367900	TraesCS3D02G367900	TRIAE_CS42_3DL_TGACv1_249309_AA0844910.1	-
TraesCS3D03G0819900	Molecular Function: molecular_function (GO:0003674);; Molecular Function: nucleic acid binding (GO:0003676);; Molecular Function: DNA binding (GO:0003677);; Molecular Function: binding (GO:0005488);; Molecular Function: organic cyclic compound binding (GO:0097159);; Molecular Function: heterocyclic compound binding (GO:1901363); Biological Process: nucleobase-containing compound metabolic process…	NAC domain-containing protein 73-like [Aegilops tauschii subsp. tauschii] &gt;gi	NAC75_ARATH RecName: Full=NAC domain-containing protein 75; Short=ANAC075	No apical meristem (NAM) protein	TraesCS3D01G370800	TraesCS3D02G370800	TRIAE_CS42_3DL_TGACv1_250260_AA0865120.1	Traes_3DL_C686CE2E3.2
TraesCS3D03G0841600	Molecular Function: molecular_function (GO:0003674);; Molecular Function: nucleic acid binding (GO:0003676);; Molecular Function: DNA binding (GO:0003677);; Molecular Function: binding (GO:0005488);; Molecular Function: organic cyclic compound binding (GO:0097159);; Molecular Function: heterocyclic compound binding (GO:1901363); Biological Process: nucleobase-containing compound metabolic process…	NAC domain-containing protein 55-like [Aegilops tauschii subsp. tauschii]	NAC78_ARATH RecName: Full=NAC domain-containing protein 78; Short=ANAC078; AltName: Full=Protein NTM1-like 11	No apical meristem (NAM) protein	TraesCS3D01G381900	TraesCS3D02G381900	TRIAE_CS42_3DL_TGACv1_253556_AA0894940.1	-
TraesCS3D03G0877900	Molecular Function: molecular_function (GO:0003674);; Molecular Function: nucleic acid binding (GO:0003676);; Molecular Function: DNA binding (GO:0003677);; Molecular Function: binding (GO:0005488);; Molecular Function: organic cyclic compound binding (GO:0097159);; Molecular Function: heterocyclic compound binding (GO:1901363); Biological Process: nucleobase-containing compound metabolic process…	protein BEARSKIN2-like [Aegilops tauschii subsp. tauschii]	NAC35_ARATH RecName: Full=NAC domain-containing protein 35; Short=ANAC035; AltName: Full=Protein LONG VEGETATIVE PHASE 1; Short=AtLOV1	No apical meristem (NAM) protein	TraesCS3D01G398200	TraesCS3D02G398200	TRIAE_CS42_3DL_TGACv1_251703_AA0884000.1	-
TraesCS3D03G0884200	Molecular Function: molecular_function (GO:0003674);; Molecular Function: nucleic acid binding (GO:0003676);; Molecular Function: DNA binding (GO:0003677);; Molecular Function: binding (GO:0005488);; Molecular Function: sequence-specific DNA binding (GO:0043565);; Molecular Function: organic cyclic compound binding (GO:0097159);; Molecular Function: heterocyclic compound binding (GO:1901363); Bio…	NAC domain-containing protein 48-like [Aegilops tauschii subsp. tauschii] &gt;gi	NAC48_ORYSJ RecName: Full=NAC domain-containing protein 48; Short=ONAC048; AltName: Full=OsNAC6; AltName: Full=Protein STRESS-RESPONSIVE NAC 2	No apical meristem (NAM) protein	TraesCS3D01G401200	TraesCS3D02G401200	TRIAE_CS42_3DL_TGACv1_249320_AA0845360.1	-
TraesCS3D03G0896600	Molecular Function: molecular_function (GO:0003674);; Molecular Function: nucleic acid binding (GO:0003676);; Molecular Function: DNA binding (GO:0003677);; Molecular Function: binding (GO:0005488);; Molecular Function: organic cyclic compound binding (GO:0097159);; Molecular Function: heterocyclic compound binding (GO:1901363); Biological Process: nucleobase-containing compound metabolic process…	NAC domain-containing protein 48-like [Aegilops tauschii subsp. tauschii]	NAC78_ARATH RecName: Full=NAC domain-containing protein 78; Short=ANAC078; AltName: Full=Protein NTM1-like 11	No apical meristem (NAM) protein	TraesCS3D01G406800	TraesCS3D02G406800	TRIAE_CS42_3DL_TGACv1_252366_AA0889570.1	-
TraesCS3D03G0949700	Molecular Function: molecular_function (GO:0003674);; Molecular Function: nucleic acid binding (GO:0003676);; Molecular Function: DNA binding (GO:0003677);; Molecular Function: binding (GO:0005488);; Molecular Function: organic cyclic compound binding (GO:0097159);; Molecular Function: heterocyclic compound binding (GO:1901363); Biological Process: nucleobase-containing compound metabolic process…	NAC domain-containing protein 83-like [Aegilops tauschii subsp. tauschii]	NAC83_ARATH RecName: Full=NAC domain-containing protein 83; Short=ANAC083; AltName: Full=Protein VND-INTERACTING 2	No apical meristem (NAM) protein	TraesCS3D01G431700	TraesCS3D02G431700	TRIAE_CS42_3DL_TGACv1_253070_AA0893220.1	-
TraesCS3D03G1029700	Molecular Function: molecular_function (GO:0003674);; Molecular Function: nucleic acid binding (GO:0003676);; Molecular Function: DNA binding (GO:0003677);; Molecular Function: binding (GO:0005488);; Molecular Function: organic cyclic compound binding (GO:0097159);; Molecular Function: heterocyclic compound binding (GO:1901363); Biological Process: nucleobase-containing compound metabolic process…	NAC domain-containing protein 53-like [Aegilops tauschii subsp. tauschii]	NAC53_ARATH RecName: Full=NAC domain-containing protein 53; Short=ANAC053; AltName: Full=Protein ANTHER INDEHISCENCE FACTOR; AltName: Full=Protein NTM1-like 4	No apical meristem (NAM) protein	TraesCS3D01G467000	TraesCS3D02G467000	TRIAE_CS42_3DL_TGACv1_249859_AA0857540.1	-
TraesCS3D03G1063900	Molecular Function: molecular_function (GO:0003674);; Molecular Function: nucleic acid binding (GO:0003676);; Molecular Function: DNA binding (GO:0003677);; Molecular Function: binding (GO:0005488);; Molecular Function: organic cyclic compound binding (GO:0097159);; Molecular Function: heterocyclic compound binding (GO:1901363); Biological Process: nucleobase-containing compound metabolic process…	NAC domain-containing protein 48-like [Aegilops tauschii subsp. tauschii]	NAC45_ARATH RecName: Full=NAC domain-containing protein 45	No apical meristem (NAM) protein	TraesCS3D01G480700	TraesCS3D02G480700	TRIAE_CS42_3DL_TGACv1_250858_AA0874200.1	-
TraesCS3D03G1064100	Molecular Function: molecular_function (GO:0003674);; Molecular Function: nucleic acid binding (GO:0003676);; Molecular Function: DNA binding (GO:0003677);; Molecular Function: binding (GO:0005488);; Molecular Function: organic cyclic compound binding (GO:0097159);; Molecular Function: heterocyclic compound binding (GO:1901363); Biological Process: nucleobase-containing compound metabolic process…	NAC transcription factor NAM-B1-like [Aegilops tauschii subsp. tauschii]	NAC18_ARATH RecName: Full=NAC domain-containing protein 18; Short=ANAC018; AltName: Full=Protein NAC-REGULATED SEED MORPHOLOGY 2; AltName: Full=Protein NO APICAL MERISTEM; Short=AtNAM	No apical meristem (NAM) protein	TraesCS3D01G480900	TraesCS3D02G480900	TRIAE_CS42_3DL_TGACv1_250858_AA0874220.1	-
TraesCS3D03G1065700	Molecular Function: molecular_function (GO:0003674);; Molecular Function: nucleic acid binding (GO:0003676);; Molecular Function: DNA binding (GO:0003677);; Molecular Function: binding (GO:0005488);; Molecular Function: organic cyclic compound binding (GO:0097159);; Molecular Function: heterocyclic compound binding (GO:1901363); Biological Process: nucleobase-containing compound metabolic process…	NAC domain-containing protein 2-like [Aegilops tauschii subsp. tauschii]	NAC48_ORYSJ RecName: Full=NAC domain-containing protein 48; Short=ONAC048; AltName: Full=OsNAC6; AltName: Full=Protein STRESS-RESPONSIVE NAC 2	No apical meristem (NAM) protein	TraesCS3D01G481900	TraesCS3D02G481900	TRIAE_CS42_3DL_TGACv1_250878_AA0874550.1	-
TraesCS3D03G1182500	Molecular Function: molecular_function (GO:0003674);; Molecular Function: nucleic acid binding (GO:0003676);; Molecular Function: DNA binding (GO:0003677);; Molecular Function: binding (GO:0005488);; Molecular Function: organic cyclic compound binding (GO:0097159);; Molecular Function: heterocyclic compound binding (GO:1901363); Biological Process: nucleobase-containing compound metabolic process…	unnamed protein product [Triticum aestivum]	NC101_ARATH RecName: Full=NAC domain-containing protein 101; Short=ANAC101; AltName: Full=Protein VASCULAR RELATED NAC-DOMAIN 6	No apical meristem (NAM) protein	TraesCS3D01G535500	TraesCS3D02G535500	-	-
TraesCS4A03G0129300	Molecular Function: molecular_function (GO:0003674);; Molecular Function: nucleic acid binding (GO:0003676);; Molecular Function: DNA binding (GO:0003677);; Molecular Function: binding (GO:0005488);; Molecular Function: organic cyclic compound binding (GO:0097159);; Molecular Function: heterocyclic compound binding (GO:1901363); Biological Process: nucleobase-containing compound metabolic process…	unnamed protein product [Triticum turgidum subsp. durum]	NAC8_ARATH RecName: Full=SUPPRESSOR OF GAMMA RESPONSE 1; AltName: Full=NAC domain-containing protein 8; Short=ANAC008; AltName: Full=Protein SOG1; AltName: Full=SUPPRESSOR OF GAMMA RADIATION 1	-	TraesCS4A01G065000	TraesCS4A02G065000	-	-
TraesCS4A03G0277300	Molecular Function: molecular_function (GO:0003674);; Molecular Function: nucleic acid binding (GO:0003676);; Molecular Function: DNA binding (GO:0003677);; Molecular Function: binding (GO:0005488);; Molecular Function: organic cyclic compound binding (GO:0097159);; Molecular Function: heterocyclic compound binding (GO:1901363); Biological Process: nucleobase-containing compound metabolic process…	unnamed protein product [Triticum turgidum subsp. durum]	NAC46_ARATH RecName: Full=NAC domain-containing protein 46; Short=ANAC046	No apical meristem (NAM) protein	TraesCS4A01G130600	TraesCS4A02G130600	TRIAE_CS42_4AS_TGACv1_306855_AA1014220.1	Traes_4AS_B95A1C3A1.1
TraesCS4A03G0278400	Molecular Function: molecular_function (GO:0003674);; Molecular Function: nucleic acid binding (GO:0003676);; Molecular Function: DNA binding (GO:0003677);; Molecular Function: binding (GO:0005488);; Molecular Function: organic cyclic compound binding (GO:0097159);; Molecular Function: heterocyclic compound binding (GO:1901363); Biological Process: nucleobase-containing compound metabolic process…	unnamed protein product [Triticum turgidum subsp. durum]	NAMB1_HORVS RecName: Full=NAC transcription factor NAM-B1	No apical meristem (NAM) protein	TraesCS4A01G131000	TraesCS4A02G131000	TRIAE_CS42_4AS_TGACv1_307303_AA1019290.1	Traes_4AS_DBDA5E9C6.1
	Molecular Function: molecular_function (GO:0003674);; Molecular Function: nucleic acid binding (GO:0003676);; Molecular Function: DNA binding (GO:0003677);; Molecular Function: binding (GO:0005488);; Molecular Function: organic cyclic compound binding (GO:0097159);; Molecular Function: heterocyclic compound binding (GO:1901363); Biological Process: nucleobase-containing compound metabolic process…	hypothetical protein BRADI_3g33320v3 [Brachypodium distachyon]	NAC17_ARATH RecName: Full=NAC domain-containing protein 17; Short=ANAC017; AltName: Full=Protein NTM1-like 7; AltName: Full=Protein REGULATORS OF AOX1A 2	No apical meristem (NAM) protein	TraesCS4A01G213100		TRIAE_CS42_U_TGACv1_641593_AA2098970.1	-
TraesCS4A03G0585300	Molecular Function: molecular_function (GO:0003674);; Molecular Function: nucleic acid binding (GO:0003676);; Molecular Function: DNA binding (GO:0003677);; Molecular Function: binding (GO:0005488);; Molecular Function: organic cyclic compound binding (GO:0097159);; Molecular Function: heterocyclic compound binding (GO:1901363); Biological Process: nucleobase-containing compound metabolic process…	unnamed protein product [Triticum turgidum subsp. durum]	NAC71_ORYSJ RecName: Full=NAC domain-containing protein 71; Short=ONAC071; AltName: Full=OsNAC5	No apical meristem (NAM) protein	TraesCS4A01G219700	TraesCS4A02G219700	TRIAE_CS42_4AL_TGACv1_292230_AA0998160.1	Traes_4AL_3C866CA0E.1
TraesCS4A03G0639900	Molecular Function: molecular_function (GO:0003674);; Molecular Function: nucleic acid binding (GO:0003676);; Molecular Function: DNA binding (GO:0003677);; Molecular Function: binding (GO:0005488);; Molecular Function: organic cyclic compound binding (GO:0097159);; Molecular Function: heterocyclic compound binding (GO:1901363); Biological Process: nucleobase-containing compound metabolic process…	unnamed protein product [Triticum turgidum subsp. durum]	NAC98_ARATH RecName: Full=Protein CUP-SHAPED COTYLEDON 2; AltName: Full=NAC domain-containing protein 98; Short=ANAC098; AltName: Full=NAC domain-containing protein CUC2	No apical meristem (NAM) protein	TraesCS4A01G242700	TraesCS4A02G242700	TRIAE_CS42_4AL_TGACv1_289704_AA0975610.1	Traes_4AL_B44DF4ACC.1
TraesCS4A03G1040400	Molecular Function: molecular_function (GO:0003674);; Molecular Function: nucleic acid binding (GO:0003676);; Molecular Function: DNA binding (GO:0003677);; Molecular Function: binding (GO:0005488);; Molecular Function: organic cyclic compound binding (GO:0097159);; Molecular Function: heterocyclic compound binding (GO:1901363); Biological Process: nucleobase-containing compound metabolic process…	unnamed protein product [Triticum turgidum subsp. durum]	NAC43_ARATH RecName: Full=NAC domain-containing protein 43; Short=ANAC043; AltName: Full=Protein EMBRYO DEFECTIVE 2301; AltName: Full=Protein NAC SECONDARY WALL THICKENING PROMOTING FACTOR 1	NAC domain-containing protein 43	TraesCS4A01G419900	TraesCS4A02G419900	TRIAE_CS42_4AL_TGACv1_292332_AA0998470.1	-
TraesCS4A03G1041000	Molecular Function: molecular_function (GO:0003674);; Molecular Function: nucleic acid binding (GO:0003676);; Molecular Function: DNA binding (GO:0003677);; Molecular Function: binding (GO:0005488);; Molecular Function: organic cyclic compound binding (GO:0097159);; Molecular Function: heterocyclic compound binding (GO:1901363); Biological Process: nucleobase-containing compound metabolic process…	unnamed protein product [Triticum turgidum subsp. durum]	NAC43_ARATH RecName: Full=NAC domain-containing protein 43; Short=ANAC043; AltName: Full=Protein EMBRYO DEFECTIVE 2301; AltName: Full=Protein NAC SECONDARY WALL THICKENING PROMOTING FACTOR 1	NAC domain-containing protein 43	TraesCS4A01G420000	TraesCS4A02G420000	-	-
TraesCS4A03G1041100	Molecular Function: molecular_function (GO:0003674);; Molecular Function: nucleic acid binding (GO:0003676);; Molecular Function: DNA binding (GO:0003677);; Molecular Function: binding (GO:0005488);; Molecular Function: organic cyclic compound binding (GO:0097159);; Molecular Function: heterocyclic compound binding (GO:1901363); Biological Process: nucleobase-containing compound metabolic process…	unnamed protein product [Triticum turgidum subsp. durum]	NAC43_ARATH RecName: Full=NAC domain-containing protein 43; Short=ANAC043; AltName: Full=Protein EMBRYO DEFECTIVE 2301; AltName: Full=Protein NAC SECONDARY WALL THICKENING PROMOTING FACTOR 1	NAC domain-containing protein 43	TraesCS4A01G420100	TraesCS4A02G420100	TRIAE_CS42_4AL_TGACv1_289038_AA0963850.1	-
TraesCS4A03G1041300	Molecular Function: molecular_function (GO:0003674);; Molecular Function: nucleic acid binding (GO:0003676);; Molecular Function: DNA binding (GO:0003677);; Molecular Function: binding (GO:0005488);; Molecular Function: organic cyclic compound binding (GO:0097159);; Molecular Function: heterocyclic compound binding (GO:1901363); Biological Process: nucleobase-containing compound metabolic process…	unnamed protein product [Triticum turgidum subsp. durum]	NAC43_ARATH RecName: Full=NAC domain-containing protein 43; Short=ANAC043; AltName: Full=Protein EMBRYO DEFECTIVE 2301; AltName: Full=Protein NAC SECONDARY WALL THICKENING PROMOTING FACTOR 1	NAC domain-containing protein 43	TraesCS4A01G420200	TraesCS4A02G420200	TRIAE_CS42_4AL_TGACv1_290141_AA0982120.2	Traes_4AL_A5E7EC1A3.2
TraesCS4A03G1042300	Molecular Function: molecular_function (GO:0003674);; Molecular Function: nucleic acid binding (GO:0003676);; Molecular Function: DNA binding (GO:0003677);; Molecular Function: binding (GO:0005488);; Molecular Function: organic cyclic compound binding (GO:0097159);; Molecular Function: heterocyclic compound binding (GO:1901363); Biological Process: nucleobase-containing compound metabolic process…	unnamed protein product [Triticum turgidum subsp. durum]	NAC43_ARATH RecName: Full=NAC domain-containing protein 43; Short=ANAC043; AltName: Full=Protein EMBRYO DEFECTIVE 2301; AltName: Full=Protein NAC SECONDARY WALL THICKENING PROMOTING FACTOR 1	NAC domain-containing protein 43	TraesCS4A01G420900	TraesCS4A02G420900	TRIAE_CS42_4AL_TGACv1_289844_AA0977700.1	-
TraesCS4A03G1042400	Molecular Function: molecular_function (GO:0003674);; Molecular Function: nucleic acid binding (GO:0003676);; Molecular Function: DNA binding (GO:0003677);; Molecular Function: binding (GO:0005488);; Molecular Function: organic cyclic compound binding (GO:0097159);; Molecular Function: heterocyclic compound binding (GO:1901363); Biological Process: nucleobase-containing compound metabolic process…	unnamed protein product [Triticum turgidum subsp. durum]	NAC43_ARATH RecName: Full=NAC domain-containing protein 43; Short=ANAC043; AltName: Full=Protein EMBRYO DEFECTIVE 2301; AltName: Full=Protein NAC SECONDARY WALL THICKENING PROMOTING FACTOR 1	NAC domain-containing protein 43	TraesCS4A01G421000	TraesCS4A02G421000	TRIAE_CS42_4AL_TGACv1_289844_AA0977690.2	-
TraesCS4A03G1042500	Molecular Function: molecular_function (GO:0003674);; Molecular Function: nucleic acid binding (GO:0003676);; Molecular Function: DNA binding (GO:0003677);; Molecular Function: binding (GO:0005488);; Molecular Function: organic cyclic compound binding (GO:0097159);; Molecular Function: heterocyclic compound binding (GO:1901363); Biological Process: nucleobase-containing compound metabolic process…	unnamed protein product [Triticum turgidum subsp. durum]	NAC43_ARATH RecName: Full=NAC domain-containing protein 43; Short=ANAC043; AltName: Full=Protein EMBRYO DEFECTIVE 2301; AltName: Full=Protein NAC SECONDARY WALL THICKENING PROMOTING FACTOR 1	NAC domain-containing protein 43	TraesCS4A01G421100	TraesCS4A02G421100	TRIAE_CS42_4AL_TGACv1_288367_AA0946600.1	Traes_4AL_2257954B9.1
TraesCS4A03G1042800	Molecular Function: molecular_function (GO:0003674);; Molecular Function: nucleic acid binding (GO:0003676);; Molecular Function: DNA binding (GO:0003677);; Molecular Function: binding (GO:0005488);; Molecular Function: organic cyclic compound binding (GO:0097159);; Molecular Function: heterocyclic compound binding (GO:1901363); Biological Process: nucleobase-containing compound metabolic process…	unnamed protein product [Triticum turgidum subsp. durum]	NAC43_ARATH RecName: Full=NAC domain-containing protein 43; Short=ANAC043; AltName: Full=Protein EMBRYO DEFECTIVE 2301; AltName: Full=Protein NAC SECONDARY WALL THICKENING PROMOTING FACTOR 1	NAC domain-containing protein 43	TraesCS4A01G421200	TraesCS4A02G421200	TRIAE_CS42_4AL_TGACv1_288367_AA0946570.1	-
TraesCS4A03G1042900	Molecular Function: molecular_function (GO:0003674);; Molecular Function: nucleic acid binding (GO:0003676);; Molecular Function: DNA binding (GO:0003677);; Molecular Function: binding (GO:0005488);; Molecular Function: organic cyclic compound binding (GO:0097159);; Molecular Function: heterocyclic compound binding (GO:1901363); Biological Process: nucleobase-containing compound metabolic process…	unnamed protein product [Triticum turgidum subsp. durum]	NAC43_ARATH RecName: Full=NAC domain-containing protein 43; Short=ANAC043; AltName: Full=Protein EMBRYO DEFECTIVE 2301; AltName: Full=Protein NAC SECONDARY WALL THICKENING PROMOTING FACTOR 1	NAC domain-containing protein 43	TraesCS4A01G421300	TraesCS4A02G421300	TRIAE_CS42_4AL_TGACv1_288222_AA0941150.1	Traes_4AL_8FABAA6C3.2
TraesCS4A03G1225100	Molecular Function: molecular_function (GO:0003674);; Molecular Function: nucleic acid binding (GO:0003676);; Molecular Function: DNA binding (GO:0003677);; Molecular Function: binding (GO:0005488);; Molecular Function: organic cyclic compound binding (GO:0097159);; Molecular Function: heterocyclic compound binding (GO:1901363); Biological Process: nucleobase-containing compound metabolic process…	NAC domain-containing protein 7-like [Aegilops tauschii subsp. tauschii]	NAC7_ARATH RecName: Full=NAC domain-containing protein 7; Short=ANAC007; AltName: Full=Protein EMBRYO DEFECTIVE 2749; AltName: Full=Protein VASCULAR RELATED NAC-DOMAIN 4	No apical meristem (NAM) protein	TraesCS4A01G486200	TraesCS4A02G486200	TRIAE_CS42_4AL_TGACv1_288585_AA0953020.1	Traes_4AL_F853C8660.1
TraesCS4A03G1254900	Molecular Function: molecular_function (GO:0003674);; Molecular Function: nucleic acid binding (GO:0003676);; Molecular Function: DNA binding (GO:0003677);; Molecular Function: binding (GO:0005488);; Molecular Function: organic cyclic compound binding (GO:0097159);; Molecular Function: heterocyclic compound binding (GO:1901363); Biological Process: nucleobase-containing compound metabolic process…	unnamed protein product [Triticum turgidum subsp. durum]	NTL9_ARATH RecName: Full=Protein NTM1-like 9; AltName: Full=Calmodulin-binding NAC protein	No apical meristem (NAM) protein	TraesCS4A01G499900	TraesCS4A02G499900	TRIAE_CS42_4AL_TGACv1_290399_AA0984980.3	Traes_4AL_22CE41C6F.1
TraesCS4B03G0152300	Molecular Function: molecular_function (GO:0003674);; Molecular Function: nucleic acid binding (GO:0003676);; Molecular Function: DNA binding (GO:0003677);; Molecular Function: binding (GO:0005488);; Molecular Function: organic cyclic compound binding (GO:0097159);; Molecular Function: heterocyclic compound binding (GO:1901363); Biological Process: nucleobase-containing compound metabolic process…	hypothetical protein [Oryza sativa Japonica Group] &gt;gi	NAC7_ARATH RecName: Full=NAC domain-containing protein 7; Short=ANAC007; AltName: Full=Protein EMBRYO DEFECTIVE 2749; AltName: Full=Protein VASCULAR RELATED NAC-DOMAIN 4	No apical meristem (NAM) protein	TraesCS4B01G069400	TraesCS4B02G069400	TRIAE_CS42_4BS_TGACv1_329104_AA1097830.1	-
TraesCS4B03G0162200	Molecular Function: molecular_function (GO:0003674);; Molecular Function: nucleic acid binding (GO:0003676);; Molecular Function: DNA binding (GO:0003677);; Molecular Function: binding (GO:0005488);; Molecular Function: organic cyclic compound binding (GO:0097159);; Molecular Function: heterocyclic compound binding (GO:1901363); Biological Process: nucleobase-containing compound metabolic process…	unnamed protein product [Triticum turgidum subsp. durum]	NAC98_ARATH RecName: Full=Protein CUP-SHAPED COTYLEDON 2; AltName: Full=NAC domain-containing protein 98; Short=ANAC098; AltName: Full=NAC domain-containing protein CUC2	No apical meristem (NAM) protein	TraesCS4B01G072400	TraesCS4B02G072400	TRIAE_CS42_4BS_TGACv1_327976_AA1080270.1	Traes_4BS_373BDBA94.1
TraesCS4B03G0224400	Molecular Function: molecular_function (GO:0003674);; Molecular Function: nucleic acid binding (GO:0003676);; Molecular Function: DNA binding (GO:0003677);; Molecular Function: binding (GO:0005488);; Molecular Function: organic cyclic compound binding (GO:0097159);; Molecular Function: heterocyclic compound binding (GO:1901363); Biological Process: nucleobase-containing compound metabolic process…	unnamed protein product [Triticum turgidum subsp. durum]	NAC71_ORYSJ RecName: Full=NAC domain-containing protein 71; Short=ONAC071; AltName: Full=OsNAC5	No apical meristem (NAM) protein	TraesCS4B01G098200	TraesCS4B02G098200	TRIAE_CS42_4BS_TGACv1_327925_AA1078970.1	Traes_4BS_9928BD91A.1
TraesCS4B03G0233800	Molecular Function: molecular_function (GO:0003674);; Molecular Function: nucleic acid binding (GO:0003676);; Molecular Function: DNA binding (GO:0003677);; Molecular Function: binding (GO:0005488);; Molecular Function: organic cyclic compound binding (GO:0097159);; Molecular Function: heterocyclic compound binding (GO:1901363); Biological Process: nucleobase-containing compound metabolic process…	NAC domain containing protein 52 [Brachypodium distachyon]	NAC25_ARATH RecName: Full=NAC transcription factor 25; Short=AtNAC025	No apical meristem (NAM) protein	TraesCS4B01G102700	TraesCS4B02G102700	TRIAE_CS42_4BS_TGACv1_328613_AA1091020.1	-
TraesCS4B03G0310200	Molecular Function: molecular_function (GO:0003674);; Molecular Function: nucleic acid binding (GO:0003676);; Molecular Function: DNA binding (GO:0003677);; Molecular Function: binding (GO:0005488);; Molecular Function: organic cyclic compound binding (GO:0097159);; Molecular Function: heterocyclic compound binding (GO:1901363); Biological Process: nucleobase-containing compound metabolic process…	uncharacterized protein LOC104585070 [Brachypodium distachyon]	NAC52_ARATH RecName: Full=NAC domain containing protein 52; Short=ANAC052; AltName: Full=NAC domain containing protein 51; Short=ANAC051; AltName: Full=Protein POLLEN DEVELOPMENT DEFECTIVE 1; AltName: Full=Protein SUPPRESSOR OF GENE SILENCING 1	Plant invertase/pectin methylesterase inhibitor	TraesCS4B01G132500	TraesCS4B02G132500	TRIAE_CS42_4BS_TGACv1_328847_AA1094500.1	-
TraesCS4B03G0489100	Molecular Function: molecular_function (GO:0003674);; Molecular Function: nucleic acid binding (GO:0003676);; Molecular Function: DNA binding (GO:0003677);; Molecular Function: binding (GO:0005488);; Molecular Function: organic cyclic compound binding (GO:0097159);; Molecular Function: heterocyclic compound binding (GO:1901363); Biological Process: nucleobase-containing compound metabolic process…	unnamed protein product [Triticum turgidum subsp. durum]	NAMB1_HORVS RecName: Full=NAC transcription factor NAM-B1	No apical meristem (NAM) protein	TraesCS4B01G173600	TraesCS4B02G173600	TRIAE_CS42_4BL_TGACv1_320737_AA1047550.1	Traes_4BL_DA9AD1FFA.1
TraesCS4B03G0490500	Molecular Function: molecular_function (GO:0003674);; Molecular Function: nucleic acid binding (GO:0003676);; Molecular Function: DNA binding (GO:0003677);; Molecular Function: binding (GO:0005488);; Molecular Function: organic cyclic compound binding (GO:0097159);; Molecular Function: heterocyclic compound binding (GO:1901363); Biological Process: nucleobase-containing compound metabolic process…	unnamed protein product [Triticum turgidum subsp. durum]	NAC46_ARATH RecName: Full=NAC domain-containing protein 46; Short=ANAC046	No apical meristem (NAM) protein	TraesCS4B01G174000	TraesCS4B02G174000	TRIAE_CS42_4BL_TGACv1_322713_AA1072770.1	Traes_4BL_7F7C32A38.1
TraesCS4B03G0660800	Molecular Function: molecular_function (GO:0003674);; Molecular Function: nucleic acid binding (GO:0003676);; Molecular Function: DNA binding (GO:0003677);; Molecular Function: binding (GO:0005488);; Molecular Function: organic cyclic compound binding (GO:0097159);; Molecular Function: heterocyclic compound binding (GO:1901363); Biological Process: nucleobase-containing compound metabolic process…	unnamed protein product [Triticum turgidum subsp. durum]	NAC8_ARATH RecName: Full=SUPPRESSOR OF GAMMA RESPONSE 1; AltName: Full=NAC domain-containing protein 8; Short=ANAC008; AltName: Full=Protein SOG1; AltName: Full=SUPPRESSOR OF GAMMA RADIATION 1	-	TraesCS4B01G242600	TraesCS4B02G242600	-	Traes_4BL_2136196AE.2
TraesCS4B03G0831200	Molecular Function: molecular_function (GO:0003674);; Molecular Function: nucleic acid binding (GO:0003676);; Molecular Function: DNA binding (GO:0003677);; Molecular Function: binding (GO:0005488);; Molecular Function: organic cyclic compound binding (GO:0097159);; Molecular Function: heterocyclic compound binding (GO:1901363); Biological Process: nucleobase-containing compound metabolic process…	unnamed protein product [Triticum turgidum subsp. durum]	NAC37_ARATH RecName: Full=NAC domain-containing protein 37; Short=ANAC037; AltName: Full=Protein VASCULAR RELATED NAC-DOMAIN 1	No apical meristem (NAM) protein	TraesCS4B01G320300	TraesCS4B02G320300	-	Traes_4BL_03B8EA3BF.1
TraesCS4B03G0851200	Molecular Function: molecular_function (GO:0003674);; Molecular Function: nucleic acid binding (GO:0003676);; Molecular Function: DNA binding (GO:0003677);; Molecular Function: binding (GO:0005488);; Molecular Function: organic cyclic compound binding (GO:0097159);; Molecular Function: heterocyclic compound binding (GO:1901363); Biological Process: nucleobase-containing compound metabolic process…	unnamed protein product [Triticum turgidum subsp. durum]	NAC22_ORYSJ RecName: Full=NAC domain-containing protein 22; Short=ONAC022	NAC domain-containing protein 94	TraesCS4B01G328600	TraesCS4B02G328600	TRIAE_CS42_4BL_TGACv1_322715_AA1072790.1	Traes_4BL_17AAFD336.1
TraesCS4B03G0851300	Molecular Function: molecular_function (GO:0003674);; Molecular Function: nucleic acid binding (GO:0003676);; Molecular Function: DNA binding (GO:0003677);; Molecular Function: binding (GO:0005488);; Molecular Function: organic cyclic compound binding (GO:0097159);; Molecular Function: heterocyclic compound binding (GO:1901363); Biological Process: nucleobase-containing compound metabolic process…	Putative NAC domain-containing protein 94 [Triticum urartu]	NAC22_ORYSJ RecName: Full=NAC domain-containing protein 22; Short=ONAC022	NAC domain-containing protein 94	TraesCS4B01G328700	TraesCS4B02G328700	TRIAE_CS42_4BL_TGACv1_322246_AA1069960.1	Traes_4BL_549D1B61E.1
TraesCS4B03G0851400	Molecular Function: molecular_function (GO:0003674);; Molecular Function: nucleic acid binding (GO:0003676);; Molecular Function: DNA binding (GO:0003677);; Molecular Function: binding (GO:0005488);; Molecular Function: organic cyclic compound binding (GO:0097159);; Molecular Function: heterocyclic compound binding (GO:1901363); Biological Process: nucleobase-containing compound metabolic process…	unnamed protein product [Triticum turgidum subsp. durum]	NAC22_ORYSJ RecName: Full=NAC domain-containing protein 22; Short=ONAC022	NAC domain-containing protein 94	TraesCS4B01G328800	TraesCS4B02G328800	TRIAE_CS42_4BL_TGACv1_320661_AA1045870.1	Traes_4BL_8D44C3C97.1
TraesCS4B03G0851500	Molecular Function: molecular_function (GO:0003674);; Molecular Function: nucleic acid binding (GO:0003676);; Molecular Function: DNA binding (GO:0003677);; Molecular Function: binding (GO:0005488);; Molecular Function: organic cyclic compound binding (GO:0097159);; Molecular Function: heterocyclic compound binding (GO:1901363); Biological Process: nucleobase-containing compound metabolic process…	unnamed protein product [Triticum turgidum subsp. durum]	NAC22_ORYSJ RecName: Full=NAC domain-containing protein 22; Short=ONAC022	NAC domain-containing protein 94	TraesCS4B01G328900	TraesCS4B02G328900	TRIAE_CS42_4BL_TGACv1_320661_AA1045860.1	-
TraesCS4B03G0851700	Molecular Function: molecular_function (GO:0003674);; Molecular Function: nucleic acid binding (GO:0003676);; Molecular Function: DNA binding (GO:0003677);; Molecular Function: binding (GO:0005488);; Molecular Function: organic cyclic compound binding (GO:0097159);; Molecular Function: heterocyclic compound binding (GO:1901363); Biological Process: nucleobase-containing compound metabolic process…	unnamed protein product [Triticum turgidum subsp. durum]	NAC22_ORYSJ RecName: Full=NAC domain-containing protein 22; Short=ONAC022	NAC domain-containing protein 94	TraesCS4B01G329100	TraesCS4B02G329100	TRIAE_CS42_4BL_TGACv1_321714_AA1064450.1	Traes_4BL_35C9289F3.2
TraesCS4B03G0911200	Molecular Function: molecular_function (GO:0003674);; Molecular Function: nucleic acid binding (GO:0003676);; Molecular Function: DNA binding (GO:0003677);; Molecular Function: binding (GO:0005488);; Molecular Function: organic cyclic compound binding (GO:0097159);; Molecular Function: heterocyclic compound binding (GO:1901363); Biological Process: nucleobase-containing compound metabolic process…	unnamed protein product [Triticum turgidum subsp. durum]	NAC45_ARATH RecName: Full=NAC domain-containing protein 45	No apical meristem (NAM) protein	TraesCS4B01G350600	TraesCS4B02G350600	TRIAE_CS42_4BL_TGACv1_321111_AA1055630.1	Traes_4BL_D592DBAAF.1
TraesCS4B03G0982400	Molecular Function: molecular_function (GO:0003674);; Molecular Function: nucleic acid binding (GO:0003676);; Molecular Function: DNA binding (GO:0003677);; Molecular Function: binding (GO:0005488);; Molecular Function: organic cyclic compound binding (GO:0097159);; Molecular Function: heterocyclic compound binding (GO:1901363); Biological Process: nucleobase-containing compound metabolic process…	transcription factor JUNGBRUNNEN 1-like [Aegilops tauschii subsp. tauschii]	NAC42_ARATH RecName: Full=Transcription factor JUNGBRUNNEN 1; AltName: Full=NAC domain-containing protein 42; Short=ANAC042	No apical meristem (NAM) protein	TraesCS4B01G384700	TraesCS4B02G384700	-	Traes_4BL_F1BECD544.1
TraesCS4D03G0134400	Molecular Function: molecular_function (GO:0003674);; Molecular Function: nucleic acid binding (GO:0003676);; Molecular Function: DNA binding (GO:0003677);; Molecular Function: binding (GO:0005488);; Molecular Function: organic cyclic compound binding (GO:0097159);; Molecular Function: heterocyclic compound binding (GO:1901363); Biological Process: nucleobase-containing compound metabolic process…	protein CUP-SHAPED COTYLEDON 2-like [Aegilops tauschii subsp. tauschii]	NAC98_ARATH RecName: Full=Protein CUP-SHAPED COTYLEDON 2; AltName: Full=NAC domain-containing protein 98; Short=ANAC098; AltName: Full=NAC domain-containing protein CUC2	No apical meristem (NAM) protein	TraesCS4D01G071200	TraesCS4D02G071200	TRIAE_CS42_4DS_TGACv1_361834_AA1173430.1	Traes_4DS_B98800798.1
TraesCS4D03G0185600	Molecular Function: molecular_function (GO:0003674);; Molecular Function: nucleic acid binding (GO:0003676);; Molecular Function: DNA binding (GO:0003677);; Molecular Function: binding (GO:0005488);; Molecular Function: organic cyclic compound binding (GO:0097159);; Molecular Function: heterocyclic compound binding (GO:1901363); Biological Process: nucleobase-containing compound metabolic process…	NAC domain-containing protein 71-like [Aegilops tauschii subsp. tauschii]	NAC71_ORYSJ RecName: Full=NAC domain-containing protein 71; Short=ONAC071; AltName: Full=OsNAC5	No apical meristem (NAM) protein	TraesCS4D01G094400	TraesCS4D02G094400	TRIAE_CS42_4DS_TGACv1_361684_AA1171560.1	Traes_4DS_DA83A5E27.1
TraesCS4D03G0196000	Molecular Function: molecular_function (GO:0003674);; Molecular Function: nucleic acid binding (GO:0003676);; Molecular Function: DNA binding (GO:0003677);; Molecular Function: binding (GO:0005488);; Molecular Function: organic cyclic compound binding (GO:0097159);; Molecular Function: heterocyclic compound binding (GO:1901363); Biological Process: nucleobase-containing compound metabolic process…	NAC domain containing protein 52 [Brachypodium distachyon]	NAMB1_HORVS RecName: Full=NAC transcription factor NAM-B1	No apical meristem (NAM) protein	TraesCS4D01G099300	TraesCS4D02G099300	TRIAE_CS42_4DS_TGACv1_361975_AA1175050.1	-
TraesCS4D03G0197400	Molecular Function: molecular_function (GO:0003674);; Molecular Function: nucleic acid binding (GO:0003676);; Molecular Function: DNA binding (GO:0003677);; Molecular Function: binding (GO:0005488);; Molecular Function: organic cyclic compound binding (GO:0097159);; Molecular Function: heterocyclic compound binding (GO:1901363); Biological Process: nucleobase-containing compound metabolic process…	NAC domain containing protein 52 [Brachypodium distachyon]	NAMB1_HORVS RecName: Full=NAC transcription factor NAM-B1	No apical meristem (NAM) protein	TraesCS4D01G099900	TraesCS4D02G099900	TRIAE_CS42_4DS_TGACv1_361838_AA1173490.1	-
TraesCS4D03G0253800	Molecular Function: molecular_function (GO:0003674);; Molecular Function: nucleic acid binding (GO:0003676);; Molecular Function: DNA binding (GO:0003677);; Molecular Function: binding (GO:0005488);; Molecular Function: organic cyclic compound binding (GO:0097159);; Molecular Function: heterocyclic compound binding (GO:1901363); Biological Process: nucleobase-containing compound metabolic process…	uncharacterized protein LOC104585070 [Brachypodium distachyon]	NAC52_ARATH RecName: Full=NAC domain containing protein 52; Short=ANAC052; AltName: Full=NAC domain containing protein 51; Short=ANAC051; AltName: Full=Protein POLLEN DEVELOPMENT DEFECTIVE 1; AltName: Full=Protein SUPPRESSOR OF GENE SILENCING 1	Plant invertase/pectin methylesterase inhibitor	TraesCS4D01G127300	TraesCS4D02G127300	TRIAE_CS42_4DS_TGACv1_361304_AA1165350.1	-
TraesCS4D03G0435100	Molecular Function: molecular_function (GO:0003674);; Molecular Function: nucleic acid binding (GO:0003676);; Molecular Function: DNA binding (GO:0003677);; Molecular Function: binding (GO:0005488);; Molecular Function: organic cyclic compound binding (GO:0097159);; Molecular Function: heterocyclic compound binding (GO:1901363); Biological Process: nucleobase-containing compound metabolic process…	NAC transcription factor NAM-B1-like [Aegilops tauschii subsp. tauschii]	NAMB1_HORVS RecName: Full=NAC transcription factor NAM-B1	No apical meristem (NAM) protein	TraesCS4D01G175700	TraesCS4D02G175700	TRIAE_CS42_4DL_TGACv1_342726_AA1120400.1	Traes_4DL_F0BE36C9D.1
TraesCS4D03G0435800	Molecular Function: molecular_function (GO:0003674);; Molecular Function: nucleic acid binding (GO:0003676);; Molecular Function: DNA binding (GO:0003677);; Molecular Function: binding (GO:0005488);; Molecular Function: organic cyclic compound binding (GO:0097159);; Molecular Function: heterocyclic compound binding (GO:1901363); Biological Process: nucleobase-containing compound metabolic process…	NAC domain-containing protein 92-like [Aegilops tauschii subsp. tauschii]	NAC87_ARATH RecName: Full=NAC domain-containing protein 87; Short=ANAC087	No apical meristem (NAM) protein	TraesCS4D01G176000	TraesCS4D02G176000	TRIAE_CS42_4DL_TGACv1_342407_AA1112880.1	Traes_4DL_D84567626.1
TraesCS4D03G0583500	Molecular Function: molecular_function (GO:0003674);; Molecular Function: nucleic acid binding (GO:0003676);; Molecular Function: DNA binding (GO:0003677);; Molecular Function: binding (GO:0005488);; Molecular Function: organic cyclic compound binding (GO:0097159);; Molecular Function: heterocyclic compound binding (GO:1901363); Biological Process: nucleobase-containing compound metabolic process…	uncharacterized protein LOC109738630 isoform X2 [Aegilops tauschii subsp. tauschii]	NAC8_ARATH RecName: Full=SUPPRESSOR OF GAMMA RESPONSE 1; AltName: Full=NAC domain-containing protein 8; Short=ANAC008; AltName: Full=Protein SOG1; AltName: Full=SUPPRESSOR OF GAMMA RADIATION 1	-	TraesCS4D01G242000	TraesCS4D02G242000	TRIAE_CS42_4DL_TGACv1_343385_AA1133860.2	-
TraesCS4D03G0740600	Molecular Function: molecular_function (GO:0003674);; Molecular Function: nucleic acid binding (GO:0003676);; Molecular Function: DNA binding (GO:0003677);; Molecular Function: binding (GO:0005488);; Molecular Function: organic cyclic compound binding (GO:0097159);; Molecular Function: heterocyclic compound binding (GO:1901363); Biological Process: nucleobase-containing compound metabolic process…	NAC domain-containing protein 37-like [Aegilops tauschii subsp. tauschii] &gt;gi	NAC37_ARATH RecName: Full=NAC domain-containing protein 37; Short=ANAC037; AltName: Full=Protein VASCULAR RELATED NAC-DOMAIN 1	No apical meristem (NAM) protein	TraesCS4D01G316800	TraesCS4D02G316800	TRIAE_CS42_4DL_TGACv1_345017_AA1151060.1	Traes_4DL_54E14ABCB.2
TraesCS4D03G0756800	Molecular Function: molecular_function (GO:0003674);; Molecular Function: nucleic acid binding (GO:0003676);; Molecular Function: DNA binding (GO:0003677);; Molecular Function: binding (GO:0005488);; Molecular Function: organic cyclic compound binding (GO:0097159);; Molecular Function: heterocyclic compound binding (GO:1901363); Biological Process: nucleobase-containing compound metabolic process…	NAC domain-containing protein 72-like [Aegilops tauschii subsp. tauschii]	NAC22_ORYSJ RecName: Full=NAC domain-containing protein 22; Short=ONAC022	NAC domain-containing protein 94	TraesCS4D01G325700	TraesCS4D02G325700	TRIAE_CS42_4DL_TGACv1_342906_AA1125140.1	Traes_4DL_7CB8EC5A8.1
TraesCS4D03G0756900	Molecular Function: molecular_function (GO:0003674);; Molecular Function: nucleic acid binding (GO:0003676);; Molecular Function: DNA binding (GO:0003677);; Molecular Function: binding (GO:0005488);; Molecular Function: organic cyclic compound binding (GO:0097159);; Molecular Function: heterocyclic compound binding (GO:1901363); Biological Process: nucleobase-containing compound metabolic process…	NAC domain-containing protein 72-like [Aegilops tauschii subsp. tauschii]	NAC22_ORYSJ RecName: Full=NAC domain-containing protein 22; Short=ONAC022	NAC domain-containing protein 94	TraesCS4D01G325800	TraesCS4D02G325800	TRIAE_CS42_4DL_TGACv1_343593_AA1137090.1	Traes_4DL_B29067862.2
TraesCS4D03G0801600	Molecular Function: molecular_function (GO:0003674);; Molecular Function: nucleic acid binding (GO:0003676);; Molecular Function: DNA binding (GO:0003677);; Molecular Function: binding (GO:0005488);; Molecular Function: organic cyclic compound binding (GO:0097159);; Molecular Function: heterocyclic compound binding (GO:1901363); Biological Process: nucleobase-containing compound metabolic process…	uncharacterized protein LOC109776722 [Aegilops tauschii subsp. tauschii]	NAC86_ARATH RecName: Full=NAC domain-containing protein 86; AltName: Full=NAM-like protein; AltName: Full=No apical meristem-like protein	No apical meristem (NAM) protein	TraesCS4D01G345300	TraesCS4D02G345300	TRIAE_CS42_4DL_TGACv1_343654_AA1137690.1	Traes_4DL_A13AE4BE6.2
TraesCS5A03G0125200	Molecular Function: molecular_function (GO:0003674);; Molecular Function: nucleic acid binding (GO:0003676);; Molecular Function: DNA binding (GO:0003677);; Molecular Function: binding (GO:0005488);; Molecular Function: organic cyclic compound binding (GO:0097159);; Molecular Function: heterocyclic compound binding (GO:1901363); Biological Process: nucleobase-containing compound metabolic process…	unnamed protein product [Triticum turgidum subsp. durum]	NAC22_ARATH RecName: Full=NAC domain-containing protein 21/22; Short=ANAC021/ANAC022	No apical meristem (NAM) protein	TraesCS5A01G049100	TraesCS5A02G049100	-	Traes_2DS_58DC1EC72.1
TraesCS5A03G0248700	Molecular Function: molecular_function (GO:0003674);; Molecular Function: nucleic acid binding (GO:0003676);; Molecular Function: DNA binding (GO:0003677);; Molecular Function: binding (GO:0005488);; Molecular Function: organic cyclic compound binding (GO:0097159);; Molecular Function: heterocyclic compound binding (GO:1901363); Biological Process: nucleobase-containing compound metabolic process…	unnamed protein product [Triticum turgidum subsp. durum]	NAC5_ARATH RecName: Full=NAC domain-containing protein 5; Short=ANAC005	No apical meristem (NAM) protein	TraesCS5A01G099000	TraesCS5A02G099000	TRIAE_CS42_5AS_TGACv1_392783_AA1264600.1	-
TraesCS5A03G0355500	Molecular Function: molecular_function (GO:0003674);; Molecular Function: nucleic acid binding (GO:0003676);; Molecular Function: DNA binding (GO:0003677);; Molecular Function: binding (GO:0005488);; Molecular Function: organic cyclic compound binding (GO:0097159);; Molecular Function: heterocyclic compound binding (GO:1901363); Biological Process: nucleobase-containing compound metabolic process…	NAC domain-containing protein 90-like isoform X1 [Aegilops tauschii subsp. tauschii]	NAC90_ARATH RecName: Full=NAC domain-containing protein 90; Short=ANAC090	No apical meristem (NAM) protein	TraesCS5A01G127200	TraesCS5A02G127200	TRIAE_CS42_5AL_TGACv1_376003_AA1230550.1	-
TraesCS5A03G0397700	Molecular Function: molecular_function (GO:0003674);; Molecular Function: nucleic acid binding (GO:0003676);; Molecular Function: DNA binding (GO:0003677);; Molecular Function: binding (GO:0005488);; Molecular Function: organic cyclic compound binding (GO:0097159);; Molecular Function: heterocyclic compound binding (GO:1901363); Biological Process: nucleobase-containing compound metabolic process…	unnamed protein product [Triticum turgidum subsp. durum]	NAC77_ORYSJ RecName: Full=NAC domain-containing protein 77; Short=ONAC077; AltName: Full=NAC domain-containing protein 300; Short=ONAC300	transcription, DNA-templated	TraesCS5A01G143100	TraesCS5A02G143100	TRIAE_CS42_5AL_TGACv1_374001_AA1187350.1	Traes_5AL_197543F911.1
TraesCS5A03G0397800	Molecular Function: molecular_function (GO:0003674);; Molecular Function: nucleic acid binding (GO:0003676);; Molecular Function: DNA binding (GO:0003677);; Molecular Function: binding (GO:0005488);; Molecular Function: organic cyclic compound binding (GO:0097159);; Molecular Function: heterocyclic compound binding (GO:1901363); Biological Process: nucleobase-containing compound metabolic process…	NAC domain transcription factor [Triticum aestivum] &gt;gi	NAP1_SOLLC RecName: Full=NAC domain-containing protein 1; Short=SlNAP1	No apical meristem (NAM) protein	TraesCS5A01G143200	TraesCS5A02G143200	TRIAE_CS42_5AL_TGACv1_374001_AA1187360.1	Traes_5AL_7ED9D05C5.1
TraesCS5A03G0567500	Molecular Function: molecular_function (GO:0003674);; Molecular Function: nucleic acid binding (GO:0003676);; Molecular Function: DNA binding (GO:0003677);; Molecular Function: binding (GO:0005488);; Molecular Function: organic cyclic compound binding (GO:0097159);; Molecular Function: heterocyclic compound binding (GO:1901363); Biological Process: nucleobase-containing compound metabolic process…	NAC domain-containing protein 78 [Triticum urartu]	NAC82_ARATH RecName: Full=NAC domain-containing protein 82; Short=ANAC082; AltName: Full=Protein VND-INTERACTING 1	Glycine-rich cell wall structural protein	TraesCS5A01G220900	TraesCS5A02G220900	TRIAE_CS42_5AL_TGACv1_377220_AA1245090.1	-
TraesCS5A03G0582800	Molecular Function: molecular_function (GO:0003674);; Molecular Function: nucleic acid binding (GO:0003676);; Molecular Function: DNA binding (GO:0003677);; Molecular Function: binding (GO:0005488);; Molecular Function: organic cyclic compound binding (GO:0097159);; Molecular Function: heterocyclic compound binding (GO:1901363); Biological Process: nucleobase-containing compound metabolic process…	Protein FEZ [Triticum urartu] &gt;gi	FEZ_ARATH RecName: Full=Protein FEZ; AltName: Full=NAC domain-containing protein 9; Short=ANAC009	No apical meristem (NAM) protein	TraesCS5A01G228000	TraesCS5A02G228000	-	Traes_5AL_F35B9FF8E.1
TraesCS5A03G0615000	Molecular Function: molecular_function (GO:0003674);; Molecular Function: nucleic acid binding (GO:0003676);; Molecular Function: DNA binding (GO:0003677);; Molecular Function: binding (GO:0005488);; Molecular Function: organic cyclic compound binding (GO:0097159);; Molecular Function: heterocyclic compound binding (GO:1901363); Biological Process: nucleobase-containing compound metabolic process…	unnamed protein product [Triticum turgidum subsp. durum]	NAC87_ARATH RecName: Full=NAC domain-containing protein 87; Short=ANAC087	Protein CUP-SHAPED COTYLEDON 2	TraesCS5A01G245900	TraesCS5A02G245900	-	-
	Molecular Function: molecular_function (GO:0003674);; Molecular Function: nucleic acid binding (GO:0003676);; Molecular Function: DNA binding (GO:0003677);; Molecular Function: binding (GO:0005488);; Molecular Function: organic cyclic compound binding (GO:0097159);; Molecular Function: heterocyclic compound binding (GO:1901363); Biological Process: nucleobase-containing compound metabolic process…	SIN [Thinopyrum ponticum x Triticum aestivum]	NAC17_ARATH RecName: Full=NAC domain-containing protein 17; Short=ANAC017; AltName: Full=Protein NTM1-like 7; AltName: Full=Protein REGULATORS OF AOX1A 2	(NAC) domain-containing protein	TraesCS5A01G271500		-	-
TraesCS5A03G0676700	Molecular Function: molecular_function (GO:0003674);; Molecular Function: nucleic acid binding (GO:0003676);; Molecular Function: DNA binding (GO:0003677);; Molecular Function: binding (GO:0005488);; Molecular Function: organic cyclic compound binding (GO:0097159);; Molecular Function: heterocyclic compound binding (GO:1901363); Biological Process: nucleobase-containing compound metabolic process…	unnamed protein product [Triticum turgidum subsp. durum]	NAC79_ARATH RecName: Full=NAC domain-containing protein 79; Short=ANAC79; Short=ANAC80; Short=AtNAC79; Short=AtNAC80	No apical meristem (NAM) protein	TraesCS5A01G275900	TraesCS5A02G275900	TRIAE_CS42_5AL_TGACv1_377105_AA1244130.1	Traes_5AL_9FEA7C044.1
TraesCS5A03G0711900	Molecular Function: molecular_function (GO:0003674);; Molecular Function: nucleic acid binding (GO:0003676);; Molecular Function: DNA binding (GO:0003677);; Molecular Function: binding (GO:0005488);; Molecular Function: organic cyclic compound binding (GO:0097159);; Molecular Function: heterocyclic compound binding (GO:1901363); Biological Process: nucleobase-containing compound metabolic process…	unnamed protein product [Triticum turgidum subsp. durum]	NAC41_ARATH RecName: Full=NAC domain-containing protein 41; Short=ANAC041	No apical meristem (NAM) protein	TraesCS5A01G291200	TraesCS5A02G291200	TRIAE_CS42_5AL_TGACv1_374706_AA1207030.1	-
TraesCS5A03G0815900	Molecular Function: molecular_function (GO:0003674);; Molecular Function: nucleic acid binding (GO:0003676);; Molecular Function: DNA binding (GO:0003677);; Molecular Function: binding (GO:0005488);; Molecular Function: organic cyclic compound binding (GO:0097159);; Molecular Function: heterocyclic compound binding (GO:1901363); Biological Process: nucleobase-containing compound metabolic process…	unnamed protein product [Triticum turgidum subsp. durum]	NAC94_ARATH RecName: Full=Putative NAC domain-containing protein 94; Short=ANAC094	No apical meristem (NAM) protein	TraesCS5A01G339600	TraesCS5A02G339600	-	Traes_5AL_F2A49EB8E.1
TraesCS5A03G0850400	Molecular Function: molecular_function (GO:0003674);; Molecular Function: nucleic acid binding (GO:0003676);; Molecular Function: DNA binding (GO:0003677);; Molecular Function: binding (GO:0005488);; Molecular Function: organic cyclic compound binding (GO:0097159);; Molecular Function: heterocyclic compound binding (GO:1901363); Biological Process: nucleobase-containing compound metabolic process…	unnamed protein product [Triticum turgidum subsp. durum]	NAC86_ARATH RecName: Full=NAC domain-containing protein 86; AltName: Full=NAM-like protein; AltName: Full=No apical meristem-like protein	No apical meristem (NAM) protein	TraesCS5A01G353500	TraesCS5A02G353500	TRIAE_CS42_5AL_TGACv1_375261_AA1218690.2	Traes_5AL_59A8F0CBD.1
TraesCS5A03G0973900	Molecular Function: molecular_function (GO:0003674);; Molecular Function: nucleic acid binding (GO:0003676);; Molecular Function: DNA binding (GO:0003677);; Molecular Function: binding (GO:0005488);; Molecular Function: organic cyclic compound binding (GO:0097159);; Molecular Function: heterocyclic compound binding (GO:1901363); Biological Process: nucleobase-containing compound metabolic process…	unnamed protein product [Triticum turgidum subsp. durum]	NAC42_ARATH RecName: Full=Transcription factor JUNGBRUNNEN 1; AltName: Full=NAC domain-containing protein 42; Short=ANAC042	No apical meristem (NAM) protein	TraesCS5A01G411700	TraesCS5A02G411700	TRIAE_CS42_5AL_TGACv1_375704_AA1225840.1	-
TraesCS5A03G0974900	Molecular Function: molecular_function (GO:0003674);; Molecular Function: nucleic acid binding (GO:0003676);; Molecular Function: DNA binding (GO:0003677);; Molecular Function: binding (GO:0005488);; Molecular Function: organic cyclic compound binding (GO:0097159);; Molecular Function: heterocyclic compound binding (GO:1901363); Biological Process: nucleobase-containing compound metabolic process…	unnamed protein product [Triticum turgidum subsp. durum]	NAC42_ARATH RecName: Full=Transcription factor JUNGBRUNNEN 1; AltName: Full=NAC domain-containing protein 42; Short=ANAC042	No apical meristem (NAM) protein	TraesCS5A01G411800	TraesCS5A02G411800	TRIAE_CS42_5AL_TGACv1_375306_AA1219530.1	-
TraesCS5A03G0975000	Molecular Function: molecular_function (GO:0003674);; Molecular Function: nucleic acid binding (GO:0003676);; Molecular Function: DNA binding (GO:0003677);; Molecular Function: binding (GO:0005488);; Molecular Function: organic cyclic compound binding (GO:0097159);; Molecular Function: heterocyclic compound binding (GO:1901363); Biological Process: nucleobase-containing compound metabolic process…	unnamed protein product [Triticum turgidum subsp. durum]	NAC42_ARATH RecName: Full=Transcription factor JUNGBRUNNEN 1; AltName: Full=NAC domain-containing protein 42; Short=ANAC042	No apical meristem (NAM) protein	TraesCS5A01G411900	TraesCS5A02G411900	TRIAE_CS42_5AL_TGACv1_375952_AA1229310.1	Traes_5AL_75CB8217C.1
TraesCS5A03G1101000	Molecular Function: molecular_function (GO:0003674);; Molecular Function: nucleic acid binding (GO:0003676);; Molecular Function: DNA binding (GO:0003677);; Molecular Function: binding (GO:0005488);; Molecular Function: organic cyclic compound binding (GO:0097159);; Molecular Function: heterocyclic compound binding (GO:1901363); Biological Process: nucleobase-containing compound metabolic process…	PH01B015M02.16 [Phyllostachys edulis]	NAP1_SOLLC RecName: Full=NAC domain-containing protein 1; Short=SlNAP1	No apical meristem (NAM) protein	TraesCS5A01G467300	TraesCS5A02G467300	TRIAE_CS42_5AL_TGACv1_375009_AA1213810.1	-
TraesCS5A03G1103200	Molecular Function: molecular_function (GO:0003674);; Molecular Function: nucleic acid binding (GO:0003676);; Molecular Function: DNA binding (GO:0003677);; Molecular Function: binding (GO:0005488);; Molecular Function: organic cyclic compound binding (GO:0097159);; Molecular Function: heterocyclic compound binding (GO:1901363); Biological Process: nucleobase-containing compound metabolic process…	NAC domain transcription factor [Triticum aestivum] &gt;gi	NAC2_ORYSJ RecName: Full=NAC domain-containing protein 2; Short=ONAC002; AltName: Full=OsNAC19; AltName: Full=Protein STRESS-RESPONSIVE NAC 1	transcription factor	TraesCS5A01G468300	TraesCS5A02G468300	TRIAE_CS42_5AL_TGACv1_373971_AA1185940.1	-
TraesCS5A03G1153700	Molecular Function: molecular_function (GO:0003674);; Molecular Function: nucleic acid binding (GO:0003676);; Molecular Function: DNA binding (GO:0003677);; Molecular Function: binding (GO:0005488);; Molecular Function: organic cyclic compound binding (GO:0097159);; Molecular Function: heterocyclic compound binding (GO:1901363); Biological Process: nucleobase-containing compound metabolic process…	unnamed protein product [Triticum turgidum subsp. durum]	NAC37_ARATH RecName: Full=NAC domain-containing protein 37; Short=ANAC037; AltName: Full=Protein VASCULAR RELATED NAC-DOMAIN 1	No apical meristem (NAM) protein	TraesCS5A01G491700	TraesCS5A02G491700	TRIAE_CS42_5AL_TGACv1_374586_AA1203930.1	Traes_5AL_DD30903BD.1
TraesCS5A03G1172800	Molecular Function: molecular_function (GO:0003674);; Molecular Function: nucleic acid binding (GO:0003676);; Molecular Function: DNA binding (GO:0003677);; Molecular Function: binding (GO:0005488);; Molecular Function: organic cyclic compound binding (GO:0097159);; Molecular Function: heterocyclic compound binding (GO:1901363); Biological Process: nucleobase-containing compound metabolic process…	Putative NAC domain-containing protein 94 [Triticum urartu] &gt;gi	NAC22_ORYSJ RecName: Full=NAC domain-containing protein 22; Short=ONAC022	NAC domain-containing protein 94	TraesCS5A01G500400	TraesCS5A02G500400	TRIAE_CS42_U_TGACv1_643195_AA2128790.1	-
TraesCS5A03G1172900	Molecular Function: molecular_function (GO:0003674);; Molecular Function: nucleic acid binding (GO:0003676);; Molecular Function: DNA binding (GO:0003677);; Molecular Function: binding (GO:0005488);; Molecular Function: organic cyclic compound binding (GO:0097159);; Molecular Function: heterocyclic compound binding (GO:1901363); Biological Process: nucleobase-containing compound metabolic process…	NAC domain-containing protein 72-like [Aegilops tauschii subsp. tauschii]	NAC22_ORYSJ RecName: Full=NAC domain-containing protein 22; Short=ONAC022	NAC domain-containing protein 94	TraesCS5A01G500500	TraesCS5A02G500500	TRIAE_CS42_5AL_TGACv1_376992_AA1243070.1	-
TraesCS5A03G1173100	Molecular Function: molecular_function (GO:0003674);; Molecular Function: nucleic acid binding (GO:0003676);; Molecular Function: DNA binding (GO:0003677);; Molecular Function: binding (GO:0005488);; Molecular Function: organic cyclic compound binding (GO:0097159);; Molecular Function: heterocyclic compound binding (GO:1901363); Biological Process: nucleobase-containing compound metabolic process…	Putative NAC domain-containing protein 94 [Triticum urartu]	NAC22_ORYSJ RecName: Full=NAC domain-containing protein 22; Short=ONAC022	NAC domain-containing protein 94	TraesCS5A01G500600	TraesCS5A02G500600	-	-
TraesCS5A03G1173400	Molecular Function: molecular_function (GO:0003674);; Molecular Function: nucleic acid binding (GO:0003676);; Molecular Function: DNA binding (GO:0003677);; Molecular Function: binding (GO:0005488);; Molecular Function: organic cyclic compound binding (GO:0097159);; Molecular Function: heterocyclic compound binding (GO:1901363); Biological Process: nucleobase-containing compound metabolic process…	unnamed protein product [Triticum turgidum subsp. durum]	NAC22_ORYSJ RecName: Full=NAC domain-containing protein 22; Short=ONAC022	NAC domain-containing protein 94	TraesCS5A01G500700	TraesCS5A02G500700	TRIAE_CS42_5AL_TGACv1_374631_AA1204930.1	-
TraesCS5A03G1214500	Molecular Function: molecular_function (GO:0003674);; Molecular Function: nucleic acid binding (GO:0003676);; Molecular Function: DNA binding (GO:0003677);; Molecular Function: binding (GO:0005488);; Molecular Function: organic cyclic compound binding (GO:0097159);; Molecular Function: heterocyclic compound binding (GO:1901363); Biological Process: nucleobase-containing compound metabolic process…	unnamed protein product [Triticum turgidum subsp. durum]	NAC86_ARATH RecName: Full=NAC domain-containing protein 86; AltName: Full=NAM-like protein; AltName: Full=No apical meristem-like protein	No apical meristem (NAM) protein	TraesCS5A01G519300	TraesCS5A02G519300	TRIAE_CS42_5AL_TGACv1_374660_AA1205930.2	Traes_5AL_156B388C2.1
TraesCS5B03G0136900	Molecular Function: molecular_function (GO:0003674);; Molecular Function: nucleic acid binding (GO:0003676);; Molecular Function: DNA binding (GO:0003677);; Molecular Function: binding (GO:0005488);; Molecular Function: organic cyclic compound binding (GO:0097159);; Molecular Function: heterocyclic compound binding (GO:1901363); Biological Process: nucleobase-containing compound metabolic process…	NAC transcription factor 6A [Triticum aestivum]	NAC22_ARATH RecName: Full=NAC domain-containing protein 21/22; Short=ANAC021/ANAC022	No apical meristem (NAM) protein	TraesCS5B01G054200	TraesCS5B02G054200	TRIAE_CS42_5BS_TGACv1_423369_AA1375270.1	Traes_5BS_9F043AE17.1
TraesCS5B03G0264400	Molecular Function: molecular_function (GO:0003674);; Molecular Function: nucleic acid binding (GO:0003676);; Molecular Function: DNA binding (GO:0003677);; Molecular Function: binding (GO:0005488);; Molecular Function: organic cyclic compound binding (GO:0097159);; Molecular Function: heterocyclic compound binding (GO:1901363); Biological Process: nucleobase-containing compound metabolic process…	unnamed protein product [Triticum turgidum subsp. durum]	NAC5_ARATH RecName: Full=NAC domain-containing protein 5; Short=ANAC005	auxin binding	TraesCS5B01G104200	TraesCS5B02G104200	TRIAE_CS42_5BS_TGACv1_423508_AA1378340.2	-
TraesCS5B03G0344900	Molecular Function: molecular_function (GO:0003674);; Molecular Function: nucleic acid binding (GO:0003676);; Molecular Function: DNA binding (GO:0003677);; Molecular Function: binding (GO:0005488);; Molecular Function: organic cyclic compound binding (GO:0097159);; Molecular Function: heterocyclic compound binding (GO:1901363); Biological Process: nucleobase-containing compound metabolic process…	NAC domain-containing protein 90-like isoform X1 [Aegilops tauschii subsp. tauschii]	NAC90_ARATH RecName: Full=NAC domain-containing protein 90; Short=ANAC090	No apical meristem (NAM) protein	TraesCS5B01G126300	TraesCS5B02G126300	-	Traes_5BL_2111E509E.1
TraesCS5B03G0393900	Molecular Function: molecular_function (GO:0003674);; Molecular Function: nucleic acid binding (GO:0003676);; Molecular Function: DNA binding (GO:0003677);; Molecular Function: binding (GO:0005488);; Molecular Function: organic cyclic compound binding (GO:0097159);; Molecular Function: heterocyclic compound binding (GO:1901363); Biological Process: nucleobase-containing compound metabolic process…	unnamed protein product [Triticum turgidum subsp. durum]	NAC77_ORYSJ RecName: Full=NAC domain-containing protein 77; Short=ONAC077; AltName: Full=NAC domain-containing protein 300; Short=ONAC300	transcription, DNA-templated	TraesCS5B01G141900	TraesCS5B02G141900	TRIAE_CS42_5BL_TGACv1_405569_AA1330600.2	Traes_5BL_420974D47.1
TraesCS5B03G0394500	Molecular Function: molecular_function (GO:0003674);; Molecular Function: nucleic acid binding (GO:0003676);; Molecular Function: DNA binding (GO:0003677);; Molecular Function: binding (GO:0005488);; Molecular Function: organic cyclic compound binding (GO:0097159);; Molecular Function: heterocyclic compound binding (GO:1901363); Biological Process: nucleobase-containing compound metabolic process…	NAC domain transcription factor [Triticum aestivum] &gt;gi	NAP1_SOLLC RecName: Full=NAC domain-containing protein 1; Short=SlNAP1	No apical meristem (NAM) protein	TraesCS5B01G142100	TraesCS5B02G142100	TRIAE_CS42_5BL_TGACv1_405234_AA1322970.1	Traes_5BL_CC18CAD72.1
TraesCS5B03G0597300	Molecular Function: molecular_function (GO:0003674);; Molecular Function: nucleic acid binding (GO:0003676);; Molecular Function: DNA binding (GO:0003677);; Molecular Function: binding (GO:0005488);; Molecular Function: organic cyclic compound binding (GO:0097159);; Molecular Function: heterocyclic compound binding (GO:1901363); Biological Process: nucleobase-containing compound metabolic process…	unnamed protein product [Triticum turgidum subsp. durum]	FEZ_ARATH RecName: Full=Protein FEZ; AltName: Full=NAC domain-containing protein 9; Short=ANAC009	No apical meristem (NAM) protein	TraesCS5B01G226800	TraesCS5B02G226800	-	Traes_5BL_38DFDFE41.1
TraesCS5B03G0632700	Molecular Function: molecular_function (GO:0003674);; Molecular Function: nucleic acid binding (GO:0003676);; Molecular Function: DNA binding (GO:0003677);; Molecular Function: binding (GO:0005488);; Molecular Function: organic cyclic compound binding (GO:0097159);; Molecular Function: heterocyclic compound binding (GO:1901363); Biological Process: nucleobase-containing compound metabolic process…	unnamed protein product [Triticum turgidum subsp. durum]	NAC59_ARATH RecName: Full=NAC domain-containing protein 59; Short=ANAC059; Short=AtNAC3; AltName: Full=Protein ORE1 SISTER1	Protein CUP-SHAPED COTYLEDON 2	TraesCS5B01G243300	TraesCS5B02G243300	-	Traes_5BL_3C5BB24D7.1
TraesCS5B03G0715000	Molecular Function: molecular_function (GO:0003674);; Molecular Function: nucleic acid binding (GO:0003676);; Molecular Function: DNA binding (GO:0003677);; Molecular Function: binding (GO:0005488);; Molecular Function: organic cyclic compound binding (GO:0097159);; Molecular Function: heterocyclic compound binding (GO:1901363); Biological Process: nucleobase-containing compound metabolic process…	unnamed protein product [Triticum turgidum subsp. durum]	NC100_ARATH RecName: Full=NAC domain-containing protein 100; Short=ANAC100; Short=AtNAC5	No apical meristem (NAM) protein	TraesCS5B01G275200	TraesCS5B02G275200	TRIAE_CS42_5BL_TGACv1_407438_AA1356890.1	Traes_5BL_657BF1497.1
TraesCS5B03G0750900	Molecular Function: molecular_function (GO:0003674);; Molecular Function: nucleic acid binding (GO:0003676);; Molecular Function: DNA binding (GO:0003677);; Molecular Function: binding (GO:0005488);; Molecular Function: organic cyclic compound binding (GO:0097159);; Molecular Function: heterocyclic compound binding (GO:1901363); Biological Process: nucleobase-containing compound metabolic process…	unnamed protein product [Triticum turgidum subsp. durum]	NAC41_ARATH RecName: Full=NAC domain-containing protein 41; Short=ANAC041	No apical meristem (NAM) protein	TraesCS5B01G290200	TraesCS5B02G290200	TRIAE_CS42_5BL_TGACv1_407515_AA1357640.1	Traes_5BL_456C3408A.1
TraesCS5B03G0849100	Molecular Function: molecular_function (GO:0003674);; Molecular Function: nucleic acid binding (GO:0003676);; Molecular Function: DNA binding (GO:0003677);; Molecular Function: binding (GO:0005488);; Molecular Function: organic cyclic compound binding (GO:0097159);; Molecular Function: heterocyclic compound binding (GO:1901363); Biological Process: nucleobase-containing compound metabolic process…	unnamed protein product [Triticum turgidum subsp. durum]	FEZ_ARATH RecName: Full=Protein FEZ; AltName: Full=NAC domain-containing protein 9; Short=ANAC009	No apical meristem (NAM) protein	TraesCS5B01G338400	TraesCS5B02G338400	-	Traes_5BL_2131D2B17.1
TraesCS5B03G0851200	Molecular Function: molecular_function (GO:0003674);; Molecular Function: nucleic acid binding (GO:0003676);; Molecular Function: DNA binding (GO:0003677);; Molecular Function: binding (GO:0005488);; Molecular Function: organic cyclic compound binding (GO:0097159);; Molecular Function: heterocyclic compound binding (GO:1901363); Biological Process: nucleobase-containing compound metabolic process…	unnamed protein product [Triticum turgidum subsp. durum]	NAC94_ARATH RecName: Full=Putative NAC domain-containing protein 94; Short=ANAC094	No apical meristem (NAM) protein	TraesCS5B01G338700	TraesCS5B02G338700	-	-
TraesCS5B03G0893200	Molecular Function: molecular_function (GO:0003674);; Molecular Function: nucleic acid binding (GO:0003676);; Molecular Function: DNA binding (GO:0003677);; Molecular Function: binding (GO:0005488);; Molecular Function: organic cyclic compound binding (GO:0097159);; Molecular Function: heterocyclic compound binding (GO:1901363); Biological Process: nucleobase-containing compound metabolic process…	unnamed protein product [Triticum turgidum subsp. durum]	NAC45_ARATH RecName: Full=NAC domain-containing protein 45	No apical meristem (NAM) protein	TraesCS5B01G356000	TraesCS5B02G356000	TRIAE_CS42_5BL_TGACv1_407099_AA1353330.1	Traes_5BL_8BE382FE3.2
TraesCS5B03G0893300	Molecular Function: molecular_function (GO:0003674);; Molecular Function: nucleic acid binding (GO:0003676);; Molecular Function: DNA binding (GO:0003677);; Molecular Function: binding (GO:0005488);; Molecular Function: organic cyclic compound binding (GO:0097159);; Molecular Function: heterocyclic compound binding (GO:1901363); Biological Process: nucleobase-containing compound metabolic process…	unnamed protein product [Triticum turgidum subsp. durum]	NAC86_ARATH RecName: Full=NAC domain-containing protein 86; AltName: Full=NAM-like protein; AltName: Full=No apical meristem-like protein	No apical meristem (NAM) protein	TraesCS5B01G356100	TraesCS5B02G356100	TRIAE_CS42_5BL_TGACv1_407099_AA1353320.2	Traes_5BL_581C3F5DA.1
TraesCS5B03G1023700	Molecular Function: molecular_function (GO:0003674);; Molecular Function: nucleic acid binding (GO:0003676);; Molecular Function: DNA binding (GO:0003677);; Molecular Function: binding (GO:0005488);; Molecular Function: organic cyclic compound binding (GO:0097159);; Molecular Function: heterocyclic compound binding (GO:1901363); Biological Process: nucleobase-containing compound metabolic process…	unnamed protein product [Triticum turgidum subsp. durum]	NAC42_ARATH RecName: Full=Transcription factor JUNGBRUNNEN 1; AltName: Full=NAC domain-containing protein 42; Short=ANAC042	No apical meristem (NAM) protein	TraesCS5B01G415400	TraesCS5B02G415400	TRIAE_CS42_5BL_TGACv1_407248_AA1354840.1	Traes_5BL_39FF03C5D.1
TraesCS5B03G1024100	Molecular Function: molecular_function (GO:0003674);; Molecular Function: nucleic acid binding (GO:0003676);; Molecular Function: DNA binding (GO:0003677);; Molecular Function: binding (GO:0005488);; Molecular Function: organic cyclic compound binding (GO:0097159);; Molecular Function: heterocyclic compound binding (GO:1901363); Biological Process: nucleobase-containing compound metabolic process…	unnamed protein product [Triticum turgidum subsp. durum]	NAC42_ARATH RecName: Full=Transcription factor JUNGBRUNNEN 1; AltName: Full=NAC domain-containing protein 42; Short=ANAC042	No apical meristem (NAM) protein	TraesCS5B01G415600	TraesCS5B02G415600	TRIAE_CS42_5BL_TGACv1_404290_AA1294030.1	Traes_5BL_3900B9128.1
TraesCS5B03G1024200	Molecular Function: molecular_function (GO:0003674);; Molecular Function: nucleic acid binding (GO:0003676);; Molecular Function: DNA binding (GO:0003677);; Molecular Function: binding (GO:0005488);; Molecular Function: organic cyclic compound binding (GO:0097159);; Molecular Function: heterocyclic compound binding (GO:1901363); Biological Process: nucleobase-containing compound metabolic process…	unnamed protein product [Triticum turgidum subsp. durum]	NAC42_ARATH RecName: Full=Transcription factor JUNGBRUNNEN 1; AltName: Full=NAC domain-containing protein 42; Short=ANAC042	No apical meristem (NAM) protein	TraesCS5B01G415700	TraesCS5B02G415700	TRIAE_CS42_5BL_TGACv1_404290_AA1294020.1	Traes_5BL_57ABE6426.1
TraesCS5B03G1172400	Molecular Function: molecular_function (GO:0003674);; Molecular Function: nucleic acid binding (GO:0003676);; Molecular Function: DNA binding (GO:0003677);; Molecular Function: binding (GO:0005488);; Molecular Function: organic cyclic compound binding (GO:0097159);; Molecular Function: heterocyclic compound binding (GO:1901363); Biological Process: nucleobase-containing compound metabolic process…	NAC transcription factor 2B [Triticum aestivum] &gt;gi	NAC2_ORYSJ RecName: Full=NAC domain-containing protein 2; Short=ONAC002; AltName: Full=OsNAC19; AltName: Full=Protein STRESS-RESPONSIVE NAC 1	transcription factor	TraesCS5B01G480900	TraesCS5B02G480900	TRIAE_CS42_5BL_TGACv1_407166_AA1354040.2	-
	Molecular Function: molecular_function (GO:0003674);; Molecular Function: nucleic acid binding (GO:0003676);; Molecular Function: DNA binding (GO:0003677);; Molecular Function: binding (GO:0005488);; Molecular Function: organic cyclic compound binding (GO:0097159);; Molecular Function: heterocyclic compound binding (GO:1901363); Biological Process: nucleobase-containing compound metabolic process…	unnamed protein product [Triticum turgidum subsp. durum]	NAC42_ARATH RecName: Full=Transcription factor JUNGBRUNNEN 1; AltName: Full=NAC domain-containing protein 42; Short=ANAC042	No apical meristem (NAM) protein	TraesCS5B01G550800		-	-
TraesCS5D03G0148100	Molecular Function: molecular_function (GO:0003674);; Molecular Function: nucleic acid binding (GO:0003676);; Molecular Function: DNA binding (GO:0003677);; Molecular Function: binding (GO:0005488);; Molecular Function: organic cyclic compound binding (GO:0097159);; Molecular Function: heterocyclic compound binding (GO:1901363); Biological Process: nucleobase-containing compound metabolic process…	NAC domain-containing protein 21/22-like isoform X1 [Aegilops tauschii subsp. tauschii] &gt;gi	NAC22_ARATH RecName: Full=NAC domain-containing protein 21/22; Short=ANAC021/ANAC022	No apical meristem (NAM) protein	TraesCS5D01G059700	TraesCS5D02G059700	TRIAE_CS42_5DS_TGACv1_457110_AA1482510.1	Traes_5DS_446974FE9.2
TraesCS5D03G0260400	Molecular Function: molecular_function (GO:0003674);; Molecular Function: nucleic acid binding (GO:0003676);; Molecular Function: DNA binding (GO:0003677);; Molecular Function: binding (GO:0005488);; Molecular Function: organic cyclic compound binding (GO:0097159);; Molecular Function: heterocyclic compound binding (GO:1901363); Biological Process: nucleobase-containing compound metabolic process…	NAC-like transcription factor 5D [Triticum aestivum]	NAC5_ARATH RecName: Full=NAC domain-containing protein 5; Short=ANAC005	auxin binding	TraesCS5D01G111300	TraesCS5D02G111300	TRIAE_CS42_5DS_TGACv1_457805_AA1489940.1	-
TraesCS5D03G0341000	Molecular Function: molecular_function (GO:0003674);; Molecular Function: nucleic acid binding (GO:0003676);; Molecular Function: DNA binding (GO:0003677);; Molecular Function: binding (GO:0005488);; Molecular Function: organic cyclic compound binding (GO:0097159);; Molecular Function: heterocyclic compound binding (GO:1901363); Biological Process: nucleobase-containing compound metabolic process…	NAC domain-containing protein 90-like isoform X1 [Aegilops tauschii subsp. tauschii]	NAC90_ARATH RecName: Full=NAC domain-containing protein 90; Short=ANAC090	No apical meristem (NAM) protein	TraesCS5D01G134800	TraesCS5D02G134800	TRIAE_CS42_5DL_TGACv1_436001_AA1457180.1	Traes_5DL_43FC1B296.2
TraesCS5D03G0370800	Molecular Function: molecular_function (GO:0003674);; Molecular Function: nucleic acid binding (GO:0003676);; Molecular Function: DNA binding (GO:0003677);; Molecular Function: binding (GO:0005488);; Molecular Function: organic cyclic compound binding (GO:0097159);; Molecular Function: heterocyclic compound binding (GO:1901363); Biological Process: nucleobase-containing compound metabolic process…	NAC transcription factor 29-like [Aegilops tauschii subsp. tauschii] &gt;gi	NAP1_SOLLC RecName: Full=NAC domain-containing protein 1; Short=SlNAP1	No apical meristem (NAM) protein	TraesCS5D01G148800	TraesCS5D02G148800	TRIAE_CS42_5DL_TGACv1_436785_AA1463200.1	Traes_5DL_D1D0CA79E.1
TraesCS5D03G0370900	Molecular Function: molecular_function (GO:0003674);; Molecular Function: nucleic acid binding (GO:0003676);; Molecular Function: DNA binding (GO:0003677);; Molecular Function: binding (GO:0005488);; Molecular Function: organic cyclic compound binding (GO:0097159);; Molecular Function: heterocyclic compound binding (GO:1901363); Biological Process: nucleobase-containing compound metabolic process…	NAC domain-containing protein 77-like [Aegilops tauschii subsp. tauschii] &gt;gi	NAC77_ORYSJ RecName: Full=NAC domain-containing protein 77; Short=ONAC077; AltName: Full=NAC domain-containing protein 300; Short=ONAC300	transcription, DNA-templated	TraesCS5D01G148900	TraesCS5D02G148900	TRIAE_CS42_5DL_TGACv1_436785_AA1463190.1	Traes_5DL_BB02CB81C.2
TraesCS5D03G0554500	Molecular Function: molecular_function (GO:0003674);; Molecular Function: nucleic acid binding (GO:0003676);; Molecular Function: DNA binding (GO:0003677);; Molecular Function: binding (GO:0005488);; Molecular Function: organic cyclic compound binding (GO:0097159);; Molecular Function: heterocyclic compound binding (GO:1901363); Biological Process: nucleobase-containing compound metabolic process…	protein FEZ-like [Aegilops tauschii subsp. tauschii]	FEZ_ARATH RecName: Full=Protein FEZ; AltName: Full=NAC domain-containing protein 9; Short=ANAC009	No apical meristem (NAM) protein	TraesCS5D01G239600	TraesCS5D02G239600	-	Traes_5DL_0713E8429.2
	Molecular Function: molecular_function (GO:0003674);; Molecular Function: nucleic acid binding (GO:0003676);; Molecular Function: DNA binding (GO:0003677);; Molecular Function: binding (GO:0005488);; Molecular Function: organic cyclic compound binding (GO:0097159);; Molecular Function: heterocyclic compound binding (GO:1901363); Biological Process: nucleobase-containing compound metabolic process…	SIN [Thinopyrum ponticum x Triticum aestivum]	NAC17_ARATH RecName: Full=NAC domain-containing protein 17; Short=ANAC017; AltName: Full=Protein NTM1-like 7; AltName: Full=Protein REGULATORS OF AOX1A 2	(NAC) domain-containing protein	TraesCS5D01G279100		-	-
TraesCS5D03G0647300	Molecular Function: molecular_function (GO:0003674);; Molecular Function: nucleic acid binding (GO:0003676);; Molecular Function: DNA binding (GO:0003677);; Molecular Function: binding (GO:0005488);; Molecular Function: organic cyclic compound binding (GO:0097159);; Molecular Function: heterocyclic compound binding (GO:1901363); Biological Process: nucleobase-containing compound metabolic process…	NAC domain-containing protein 92-like [Aegilops tauschii subsp. tauschii]	NAC79_ARATH RecName: Full=NAC domain-containing protein 79; Short=ANAC79; Short=ANAC80; Short=AtNAC79; Short=AtNAC80	No apical meristem (NAM) protein	TraesCS5D01G283200	TraesCS5D02G283200	TRIAE_CS42_5DL_TGACv1_437691_AA1467130.2	Traes_5DL_B2A650E66.1
TraesCS5D03G0680800	Molecular Function: molecular_function (GO:0003674);; Molecular Function: nucleic acid binding (GO:0003676);; Molecular Function: DNA binding (GO:0003677);; Molecular Function: binding (GO:0005488);; Molecular Function: organic cyclic compound binding (GO:0097159);; Molecular Function: heterocyclic compound binding (GO:1901363); Biological Process: nucleobase-containing compound metabolic process…	NAC domain-containing protein 41-like [Aegilops tauschii subsp. tauschii]	NAC41_ARATH RecName: Full=NAC domain-containing protein 41; Short=ANAC041	No apical meristem (NAM) protein	TraesCS5D01G298600	TraesCS5D02G298600	TRIAE_CS42_5DL_TGACv1_434895_AA1443270.1	Traes_5DL_36AE1EF2B.1
TraesCS5D03G0771700	Molecular Function: molecular_function (GO:0003674);; Molecular Function: nucleic acid binding (GO:0003676);; Molecular Function: DNA binding (GO:0003677);; Molecular Function: binding (GO:0005488);; Molecular Function: organic cyclic compound binding (GO:0097159);; Molecular Function: heterocyclic compound binding (GO:1901363); Biological Process: nucleobase-containing compound metabolic process…	unnamed protein product [Triticum turgidum subsp. durum]	NAC94_ARATH RecName: Full=Putative NAC domain-containing protein 94; Short=ANAC094	No apical meristem (NAM) protein	TraesCS5D01G344100	TraesCS5D02G344100	TRIAE_CS42_5DL_TGACv1_442033_AA1469530.1	-
TraesCS5D03G0812400	Molecular Function: molecular_function (GO:0003674);; Molecular Function: nucleic acid binding (GO:0003676);; Molecular Function: DNA binding (GO:0003677);; Molecular Function: binding (GO:0005488);; Molecular Function: organic cyclic compound binding (GO:0097159);; Molecular Function: heterocyclic compound binding (GO:1901363); Biological Process: nucleobase-containing compound metabolic process…	NAC domain-containing protein 86-like [Aegilops tauschii subsp. tauschii]	NAC45_ARATH RecName: Full=NAC domain-containing protein 45	No apical meristem (NAM) protein	TraesCS5D01G360700	TraesCS5D02G360700	TRIAE_CS42_5DL_TGACv1_433377_AA1411490.1	Traes_5DL_B69423A67.1
TraesCS5D03G0812500	Molecular Function: molecular_function (GO:0003674);; Molecular Function: nucleic acid binding (GO:0003676);; Molecular Function: DNA binding (GO:0003677);; Molecular Function: binding (GO:0005488);; Molecular Function: organic cyclic compound binding (GO:0097159);; Molecular Function: heterocyclic compound binding (GO:1901363); Biological Process: nucleobase-containing compound metabolic process…	NAC domain-containing protein 86-like [Aegilops tauschii subsp. tauschii]	NAC86_ARATH RecName: Full=NAC domain-containing protein 86; AltName: Full=NAM-like protein; AltName: Full=No apical meristem-like protein	No apical meristem (NAM) protein	TraesCS5D01G360800	TraesCS5D02G360800	TRIAE_CS42_5DL_TGACv1_433377_AA1411480.1	Traes_5DL_26D7767C0.1
TraesCS5D03G0926700	Molecular Function: molecular_function (GO:0003674);; Molecular Function: nucleic acid binding (GO:0003676);; Molecular Function: DNA binding (GO:0003677);; Molecular Function: binding (GO:0005488);; Molecular Function: organic cyclic compound binding (GO:0097159);; Molecular Function: heterocyclic compound binding (GO:1901363); Biological Process: nucleobase-containing compound metabolic process…	NAC domain-containing protein 42 [Triticum aestivum]	NAC42_ARATH RecName: Full=Transcription factor JUNGBRUNNEN 1; AltName: Full=NAC domain-containing protein 42; Short=ANAC042	No apical meristem (NAM) protein	TraesCS5D01G420800	TraesCS5D02G420800	TRIAE_CS42_5DL_TGACv1_434938_AA1443870.1	Traes_5DL_C7DA1DA6F.1
TraesCS5D03G0927500	Molecular Function: molecular_function (GO:0003674);; Molecular Function: nucleic acid binding (GO:0003676);; Molecular Function: DNA binding (GO:0003677);; Molecular Function: binding (GO:0005488);; Molecular Function: organic cyclic compound binding (GO:0097159);; Molecular Function: heterocyclic compound binding (GO:1901363); Biological Process: nucleobase-containing compound metabolic process…	transcription factor JUNGBRUNNEN 1-like [Aegilops tauschii subsp. tauschii]	NAC42_ARATH RecName: Full=Transcription factor JUNGBRUNNEN 1; AltName: Full=NAC domain-containing protein 42; Short=ANAC042	No apical meristem (NAM) protein	TraesCS5D01G421000	TraesCS5D02G421000	-	-
TraesCS5D03G0927600	Molecular Function: molecular_function (GO:0003674);; Molecular Function: nucleic acid binding (GO:0003676);; Molecular Function: DNA binding (GO:0003677);; Molecular Function: binding (GO:0005488);; Molecular Function: organic cyclic compound binding (GO:0097159);; Molecular Function: heterocyclic compound binding (GO:1901363); Biological Process: nucleobase-containing compound metabolic process…	transcription factor JUNGBRUNNEN 1-like [Aegilops tauschii subsp. tauschii]	NAC42_ARATH RecName: Full=Transcription factor JUNGBRUNNEN 1; AltName: Full=NAC domain-containing protein 42; Short=ANAC042	No apical meristem (NAM) protein	TraesCS5D01G421100	TraesCS5D02G421100	TRIAE_CS42_5DL_TGACv1_434594_AA1438480.1	Traes_5DL_0924913F8.1
TraesCS5D03G1044300	Molecular Function: molecular_function (GO:0003674);; Molecular Function: nucleic acid binding (GO:0003676);; Molecular Function: DNA binding (GO:0003677);; Molecular Function: binding (GO:0005488);; Molecular Function: organic cyclic compound binding (GO:0097159);; Molecular Function: heterocyclic compound binding (GO:1901363); Biological Process: nucleobase-containing compound metabolic process…	unnamed protein product [Triticum turgidum subsp. durum]	NAC94_ARATH RecName: Full=Putative NAC domain-containing protein 94; Short=ANAC094	No apical meristem (NAM) protein	TraesCS5D01G472600	TraesCS5D02G472600	TRIAE_CS42_5BL_TGACv1_406000_AA1338890.1	-
TraesCS5D03G1060100	Molecular Function: molecular_function (GO:0003674);; Molecular Function: nucleic acid binding (GO:0003676);; Molecular Function: DNA binding (GO:0003677);; Molecular Function: binding (GO:0005488);; Molecular Function: organic cyclic compound binding (GO:0097159);; Molecular Function: heterocyclic compound binding (GO:1901363); Biological Process: nucleobase-containing compound metabolic process…	NAC transcription factor 2D [Triticum aestivum] &gt;gi	NAC2_ORYSJ RecName: Full=NAC domain-containing protein 2; Short=ONAC002; AltName: Full=OsNAC19; AltName: Full=Protein STRESS-RESPONSIVE NAC 1	transcription factor	TraesCS5D01G481200	TraesCS5D02G481200	TRIAE_CS42_5DL_TGACv1_438120_AA1467920.2	-
TraesCS5D03G1172300	Molecular Function: molecular_function (GO:0003674);; Molecular Function: nucleic acid binding (GO:0003676);; Molecular Function: DNA binding (GO:0003677);; Molecular Function: binding (GO:0005488);; Molecular Function: organic cyclic compound binding (GO:0097159);; Molecular Function: heterocyclic compound binding (GO:1901363); Biological Process: nucleobase-containing compound metabolic process…	uncharacterized protein LOC109754076 isoform X2 [Aegilops tauschii subsp. tauschii]	AK2_ARATH RecName: Full=Aspartokinase 2, chloroplastic; AltName: Full=Aspartate kinase 2; Flags: Precursor	Aspartokinase	TraesCS5D01G537600	TraesCS5D02G537600	TRIAE_CS42_5DL_TGACv1_435071_AA1445660.4	Traes_5DL_1C2A749E6.1
TraesCS6A03G0007600	Molecular Function: molecular_function (GO:0003674);; Molecular Function: nucleic acid binding (GO:0003676);; Molecular Function: DNA binding (GO:0003677);; Molecular Function: binding (GO:0005488);; Molecular Function: organic cyclic compound binding (GO:0097159);; Molecular Function: heterocyclic compound binding (GO:1901363); Biological Process: nucleobase-containing compound metabolic process…	NAC domain-containing protein 82-like [Aegilops tauschii subsp. tauschii]	NAC53_ARATH RecName: Full=NAC domain-containing protein 53; Short=ANAC053; AltName: Full=Protein ANTHER INDEHISCENCE FACTOR; AltName: Full=Protein NTM1-like 4	No apical meristem (NAM) protein	TraesCS6A01G003800	TraesCS6A02G003800	TRIAE_CS42_6AS_TGACv1_485289_AA1542450.1	-
TraesCS6A03G0115600	Molecular Function: molecular_function (GO:0003674);; Molecular Function: nucleic acid binding (GO:0003676);; Molecular Function: DNA binding (GO:0003677);; Molecular Function: binding (GO:0005488);; Molecular Function: organic cyclic compound binding (GO:0097159);; Molecular Function: heterocyclic compound binding (GO:1901363); Biological Process: nucleobase-containing compound metabolic process…	NAC domain-containing protein 91-like [Aegilops tauschii subsp. tauschii]	JA2_SOLLC RecName: Full=NAC domain-containing protein JA2; AltName: Full=Protein JASMONIC ACID 2	No apical meristem (NAM) protein	TraesCS6A01G051700	TraesCS6A02G051700	TRIAE_CS42_6AS_TGACv1_485568_AA1547750.1	-
TraesCS6A03G0129300	Molecular Function: molecular_function (GO:0003674);; Molecular Function: nucleic acid binding (GO:0003676);; Molecular Function: DNA binding (GO:0003677);; Molecular Function: binding (GO:0005488);; Molecular Function: organic cyclic compound binding (GO:0097159);; Molecular Function: heterocyclic compound binding (GO:1901363); Biological Process: nucleobase-containing compound metabolic process…	unnamed protein product [Triticum turgidum subsp. durum]	NAC67_ORYSJ RecName: Full=NAC domain-containing protein 67; Short=ONAC067; AltName: Full=OsNAC3	No apical meristem (NAM) protein	TraesCS6A01G057400	TraesCS6A02G057400	TRIAE_CS42_6AS_TGACv1_487653_AA1572080.1	-
TraesCS6A03G0147500	Molecular Function: molecular_function (GO:0003674);; Molecular Function: nucleic acid binding (GO:0003676);; Molecular Function: DNA binding (GO:0003677);; Molecular Function: binding (GO:0005488);; Molecular Function: organic cyclic compound binding (GO:0097159);; Molecular Function: heterocyclic compound binding (GO:1901363); Biological Process: nucleobase-containing compound metabolic process…	NAC domain-containing protein 91-like [Aegilops tauschii subsp. tauschii]	NAC91_ARATH RecName: Full=NAC domain-containing protein 91; Short=ANAC091; AltName: Full=TCV-interacting protein	No apical meristem (NAM) protein	TraesCS6A01G065600	TraesCS6A02G065600	TRIAE_CS42_6AS_TGACv1_485838_AA1552970.1	-
TraesCS6A03G0147700	Molecular Function: molecular_function (GO:0003674);; Molecular Function: nucleic acid binding (GO:0003676);; Molecular Function: DNA binding (GO:0003677);; Molecular Function: binding (GO:0005488);; Molecular Function: organic cyclic compound binding (GO:0097159);; Molecular Function: heterocyclic compound binding (GO:1901363); Biological Process: nucleobase-containing compound metabolic process…	NAC domain-containing protein 91-like [Aegilops tauschii subsp. tauschii]	NAC68_ORYSJ RecName: Full=NAC domain-containing protein 68; Short=ONAC068; AltName: Full=OsNAC4	No apical meristem (NAM) protein	TraesCS6A01G065700	TraesCS6A02G065700	TRIAE_CS42_6AS_TGACv1_487560_AA1571520.1	-
TraesCS6A03G0253400	Molecular Function: molecular_function (GO:0003674);; Molecular Function: nucleic acid binding (GO:0003676);; Molecular Function: DNA binding (GO:0003677);; Molecular Function: binding (GO:0005488);; Molecular Function: organic cyclic compound binding (GO:0097159);; Molecular Function: heterocyclic compound binding (GO:1901363); Biological Process: nucleobase-containing compound metabolic process…	unnamed protein product [Triticum turgidum subsp. durum]	NAMA1_TRITD RecName: Full=NAC transcription factor NAM-A1; Short=TtNAM-A1	transcription, DNA-templated	TraesCS6A01G108300	TraesCS6A02G108300	TRIAE_CS42_6AS_TGACv1_486738_AA1564640.2	Traes_6AS_6F89CC969.1
TraesCS6A03G0348300	Molecular Function: molecular_function (GO:0003674);; Molecular Function: nucleic acid binding (GO:0003676);; Molecular Function: DNA binding (GO:0003677);; Molecular Function: binding (GO:0005488);; Molecular Function: organic cyclic compound binding (GO:0097159);; Molecular Function: heterocyclic compound binding (GO:1901363); Biological Process: nucleobase-containing compound metabolic process…	unnamed protein product [Triticum turgidum subsp. durum]	DRE2B_ORYSJ RecName: Full=Dehydration-responsive element-binding protein 2B; Short=OsDREB2B	No apical meristem (NAM) protein	TraesCS6A01G146100	TraesCS6A02G146100	TRIAE_CS42_6AS_TGACv1_486339_AA1559950.1	-
TraesCS6A03G0575500	Molecular Function: molecular_function (GO:0003674);; Molecular Function: nucleic acid binding (GO:0003676);; Molecular Function: DNA binding (GO:0003677);; Molecular Function: binding (GO:0005488);; Molecular Function: organic cyclic compound binding (GO:0097159);; Molecular Function: heterocyclic compound binding (GO:1901363); Biological Process: nucleobase-containing compound metabolic process…	unnamed protein product [Triticum turgidum subsp. durum]	NAC8_ARATH RecName: Full=SUPPRESSOR OF GAMMA RESPONSE 1; AltName: Full=NAC domain-containing protein 8; Short=ANAC008; AltName: Full=Protein SOG1; AltName: Full=SUPPRESSOR OF GAMMA RADIATION 1	No apical meristem (NAM) protein	TraesCS6A01G208900	TraesCS6A02G208900	-	-
TraesCS6A03G0651300	Molecular Function: molecular_function (GO:0003674);; Molecular Function: nucleic acid binding (GO:0003676);; Molecular Function: DNA binding (GO:0003677);; Molecular Function: binding (GO:0005488);; Molecular Function: organic cyclic compound binding (GO:0097159);; Molecular Function: heterocyclic compound binding (GO:1901363); Biological Process: nucleobase-containing compound metabolic process…	unnamed protein product [Triticum turgidum subsp. durum]	NAC7_ARATH RecName: Full=NAC domain-containing protein 7; Short=ANAC007; AltName: Full=Protein EMBRYO DEFECTIVE 2749; AltName: Full=Protein VASCULAR RELATED NAC-DOMAIN 4	No apical meristem (NAM) protein	TraesCS6A01G237900	TraesCS6A02G237900	TRIAE_CS42_6AL_TGACv1_472990_AA1527910.2	Traes_6AL_BB7207AD1.1
TraesCS6A03G0786100	Molecular Function: molecular_function (GO:0003674);; Molecular Function: nucleic acid binding (GO:0003676);; Molecular Function: DNA binding (GO:0003677);; Molecular Function: binding (GO:0005488);; Molecular Function: organic cyclic compound binding (GO:0097159);; Molecular Function: heterocyclic compound binding (GO:1901363); Biological Process: nucleobase-containing compound metabolic process…	hypothetical protein BRADI_3g59866v3 [Brachypodium distachyon]	NAC68_ORYSJ RecName: Full=NAC domain-containing protein 68; Short=ONAC068; AltName: Full=OsNAC4	-	TraesCS6A01G299500	TraesCS6A02G299500	TRIAE_CS42_6AL_TGACv1_472958_AA1527520.1	-
TraesCS6A03G0786500	Molecular Function: molecular_function (GO:0003674);; Molecular Function: nucleic acid binding (GO:0003676);; Molecular Function: DNA binding (GO:0003677);; Molecular Function: binding (GO:0005488);; Molecular Function: organic cyclic compound binding (GO:0097159);; Molecular Function: heterocyclic compound binding (GO:1901363); Biological Process: nucleobase-containing compound metabolic process…	hypothetical protein BRADI_3g59866v3 [Brachypodium distachyon]	NAC45_ARATH RecName: Full=NAC domain-containing protein 45	-	TraesCS6A01G299600	TraesCS6A02G299600	TRIAE_CS42_6AL_TGACv1_473242_AA1529580.2	-
TraesCS6A03G0803900	Molecular Function: molecular_function (GO:0003674);; Molecular Function: nucleic acid binding (GO:0003676);; Molecular Function: DNA binding (GO:0003677);; Molecular Function: binding (GO:0005488);; Molecular Function: organic cyclic compound binding (GO:0097159);; Molecular Function: heterocyclic compound binding (GO:1901363); Biological Process: nucleobase-containing compound metabolic process…	unnamed protein product [Triticum turgidum subsp. durum]	NAC94_ARATH RecName: Full=Putative NAC domain-containing protein 94; Short=ANAC094	No apical meristem (NAM) protein	TraesCS6A01G307200	TraesCS6A02G307200	TRIAE_CS42_6AL_TGACv1_470993_AA1500390.1	Traes_6AL_0D7866801.1
TraesCS6A03G0959600	Molecular Function: molecular_function (GO:0003674);; Molecular Function: nucleic acid binding (GO:0003676);; Molecular Function: DNA binding (GO:0003677);; Molecular Function: binding (GO:0005488);; Molecular Function: organic cyclic compound binding (GO:0097159);; Molecular Function: heterocyclic compound binding (GO:1901363); Biological Process: nucleobase-containing compound metabolic process…	unnamed protein product [Triticum turgidum subsp. durum]	NAC31_ARATH RecName: Full=Protein CUP-SHAPED COTYLEDON 3; AltName: Full=NAC domain-containing protein 31; Short=ANAC031; AltName: Full=NAC domain-containing protein CUC3	No apical meristem (NAM) protein	TraesCS6A01G378500	TraesCS6A02G378500	TRIAE_CS42_6AL_TGACv1_471424_AA1508490.1	Traes_6AL_B272C86BE.1
TraesCS6A03G0960000	Molecular Function: molecular_function (GO:0003674);; Molecular Function: nucleic acid binding (GO:0003676);; Molecular Function: DNA binding (GO:0003677);; Molecular Function: binding (GO:0005488);; Molecular Function: organic cyclic compound binding (GO:0097159);; Molecular Function: heterocyclic compound binding (GO:1901363); Biological Process: nucleobase-containing compound metabolic process…	unnamed protein product [Triticum turgidum subsp. durum]	NC100_ARATH RecName: Full=NAC domain-containing protein 100; Short=ANAC100; Short=AtNAC5	No apical meristem (NAM) protein	TraesCS6A01G378600	TraesCS6A02G378600	TRIAE_CS42_U_TGACv1_641159_AA2086980.1	Traes_6AL_B92597EA9.1
TraesCS6A03G0988200	Molecular Function: molecular_function (GO:0003674);; Molecular Function: nucleic acid binding (GO:0003676);; Molecular Function: DNA binding (GO:0003677);; Molecular Function: binding (GO:0005488);; Molecular Function: organic cyclic compound binding (GO:0097159);; Molecular Function: heterocyclic compound binding (GO:1901363); Biological Process: nucleobase-containing compound metabolic process…	NAC domain-containing protein 48-like [Aegilops tauschii subsp. tauschii]	NAC48_ORYSJ RecName: Full=NAC domain-containing protein 48; Short=ONAC048; AltName: Full=OsNAC6; AltName: Full=Protein STRESS-RESPONSIVE NAC 2	No apical meristem (NAM) protein	TraesCS6A01G392900	TraesCS6A02G392900	TRIAE_CS42_6AL_TGACv1_472224_AA1519450.1	-
TraesCS6A03G1017000	Molecular Function: molecular_function (GO:0003674);; Molecular Function: nucleic acid binding (GO:0003676);; Molecular Function: DNA binding (GO:0003677);; Molecular Function: binding (GO:0005488);; Molecular Function: organic cyclic compound binding (GO:0097159);; Molecular Function: heterocyclic compound binding (GO:1901363); Biological Process: nucleobase-containing compound metabolic process…	unnamed protein product [Triticum turgidum subsp. durum]	NAC78_ARATH RecName: Full=NAC domain-containing protein 78; Short=ANAC078; AltName: Full=Protein NTM1-like 11	No apical meristem (NAM) protein	TraesCS6A01G406700	TraesCS6A02G406700	TRIAE_CS42_6AL_TGACv1_471763_AA1513980.3	Traes_6AL_8BA1FF8B2.1
TraesCS6B03G0075200	Molecular Function: molecular_function (GO:0003674);; Molecular Function: nucleic acid binding (GO:0003676);; Molecular Function: DNA binding (GO:0003677);; Molecular Function: binding (GO:0005488);; Molecular Function: organic cyclic compound binding (GO:0097159);; Molecular Function: heterocyclic compound binding (GO:1901363); Biological Process: nucleobase-containing compound metabolic process…	unnamed protein product [Triticum turgidum subsp. durum]	NAC53_ARATH RecName: Full=NAC domain-containing protein 53; Short=ANAC053; AltName: Full=Protein ANTHER INDEHISCENCE FACTOR; AltName: Full=Protein NTM1-like 4	No apical meristem (NAM) protein	TraesCS6B01G033000	TraesCS6B02G033000	TRIAE_CS42_6BS_TGACv1_513257_AA1636370.1	-
TraesCS6B03G0176100	Molecular Function: molecular_function (GO:0003674);; Molecular Function: nucleic acid binding (GO:0003676);; Molecular Function: DNA binding (GO:0003677);; Molecular Function: binding (GO:0005488);; Molecular Function: organic cyclic compound binding (GO:0097159);; Molecular Function: heterocyclic compound binding (GO:1901363); Biological Process: nucleobase-containing compound metabolic process…	NAC transcription factor [Triticum aestivum]	NAC67_ORYSJ RecName: Full=NAC domain-containing protein 67; Short=ONAC067; AltName: Full=OsNAC3	No apical meristem (NAM) protein	TraesCS6B01G075200	TraesCS6B02G075200	TRIAE_CS42_6BS_TGACv1_514379_AA1659010.1	-
TraesCS6B03G0209000	Molecular Function: molecular_function (GO:0003674);; Molecular Function: nucleic acid binding (GO:0003676);; Molecular Function: DNA binding (GO:0003677);; Molecular Function: binding (GO:0005488);; Molecular Function: organic cyclic compound binding (GO:0097159);; Molecular Function: heterocyclic compound binding (GO:1901363); Biological Process: nucleobase-containing compound metabolic process…	NAC domain-containing protein 91-like [Aegilops tauschii subsp. tauschii]	NAC47_ARATH RecName: Full=NAC transcription factor 47; AltName: Full=NAC domain-containing protein 47; Short=ANAC047; AltName: Full=Protein SPEEDY HYPONASTIC GROWTH	No apical meristem (NAM) protein	TraesCS6B01G088700	TraesCS6B02G088700	TRIAE_CS42_6BS_TGACv1_513898_AA1651650.1	-
TraesCS6B03G0691900	Molecular Function: molecular_function (GO:0003674);; Molecular Function: nucleic acid binding (GO:0003676);; Molecular Function: DNA binding (GO:0003677);; Molecular Function: binding (GO:0005488);; Molecular Function: organic cyclic compound binding (GO:0097159);; Molecular Function: heterocyclic compound binding (GO:1901363); Biological Process: nucleobase-containing compound metabolic process…	unnamed protein product [Triticum turgidum subsp. durum]	NAC8_ARATH RecName: Full=SUPPRESSOR OF GAMMA RESPONSE 1; AltName: Full=NAC domain-containing protein 8; Short=ANAC008; AltName: Full=Protein SOG1; AltName: Full=SUPPRESSOR OF GAMMA RADIATION 1	No apical meristem (NAM) protein	TraesCS6B01G237900	TraesCS6B02G237900	TRIAE_CS42_6BL_TGACv1_500224_AA1601590.2	-
TraesCS6B03G0827400	Molecular Function: molecular_function (GO:0003674);; Molecular Function: nucleic acid binding (GO:0003676);; Molecular Function: DNA binding (GO:0003677);; Molecular Function: binding (GO:0005488);; Molecular Function: organic cyclic compound binding (GO:0097159);; Molecular Function: heterocyclic compound binding (GO:1901363); Biological Process: nucleobase-containing compound metabolic process…	unnamed protein product [Triticum turgidum subsp. durum]	NAC7_ARATH RecName: Full=NAC domain-containing protein 7; Short=ANAC007; AltName: Full=Protein EMBRYO DEFECTIVE 2749; AltName: Full=Protein VASCULAR RELATED NAC-DOMAIN 4	No apical meristem (NAM) protein	TraesCS6B01G286200	TraesCS6B02G286200	-	-
TraesCS6B03G0920500	Molecular Function: molecular_function (GO:0003674);; Molecular Function: nucleic acid binding (GO:0003676);; Molecular Function: DNA binding (GO:0003677);; Molecular Function: binding (GO:0005488);; Molecular Function: organic cyclic compound binding (GO:0097159);; Molecular Function: heterocyclic compound binding (GO:1901363); Biological Process: nucleobase-containing compound metabolic process…	NAC domain-containing protein 68-like [Aegilops tauschii subsp. tauschii]	NAC41_ARATH RecName: Full=NAC domain-containing protein 41; Short=ANAC041	No apical meristem (NAM) protein	TraesCS6B01G323600	TraesCS6B02G323600	TRIAE_CS42_6BL_TGACv1_500895_AA1611410.1	-
TraesCS6B03G0920700	Molecular Function: molecular_function (GO:0003674);; Molecular Function: nucleic acid binding (GO:0003676);; Molecular Function: DNA binding (GO:0003677);; Molecular Function: binding (GO:0005488);; Molecular Function: organic cyclic compound binding (GO:0097159);; Molecular Function: heterocyclic compound binding (GO:1901363); Biological Process: nucleobase-containing compound metabolic process…	NAC domain-containing protein 68-like [Aegilops tauschii subsp. tauschii]	NAC41_ARATH RecName: Full=NAC domain-containing protein 41; Short=ANAC041	No apical meristem (NAM) protein	TraesCS6B01G323700	TraesCS6B02G323700	TRIAE_CS42_6BL_TGACv1_500895_AA1611420.1	-
TraesCS6B03G0932800	Molecular Function: molecular_function (GO:0003674);; Molecular Function: nucleic acid binding (GO:0003676);; Molecular Function: DNA binding (GO:0003677);; Molecular Function: binding (GO:0005488);; Molecular Function: organic cyclic compound binding (GO:0097159);; Molecular Function: heterocyclic compound binding (GO:1901363); Biological Process: nucleobase-containing compound metabolic process…	hypothetical protein BRADI_3g59866v3 [Brachypodium distachyon]	NAC68_ORYSJ RecName: Full=NAC domain-containing protein 68; Short=ONAC068; AltName: Full=OsNAC4	-	TraesCS6B01G329200	TraesCS6B02G329200	TRIAE_CS42_6BL_TGACv1_499850_AA1593230.1	-
TraesCS6B03G0952300	Molecular Function: molecular_function (GO:0003674);; Molecular Function: nucleic acid binding (GO:0003676);; Molecular Function: DNA binding (GO:0003677);; Molecular Function: binding (GO:0005488);; Molecular Function: organic cyclic compound binding (GO:0097159);; Molecular Function: heterocyclic compound binding (GO:1901363); Biological Process: nucleobase-containing compound metabolic process…	unnamed protein product [Triticum turgidum subsp. durum]	NAC94_ARATH RecName: Full=Putative NAC domain-containing protein 94; Short=ANAC094	No apical meristem (NAM) protein	TraesCS6B01G335700	TraesCS6B02G335700	TRIAE_CS42_6BL_TGACv1_501580_AA1619070.1	Traes_6BL_A169A3ECB.1
TraesCS6B03G1171300	Molecular Function: molecular_function (GO:0003674);; Molecular Function: nucleic acid binding (GO:0003676);; Molecular Function: DNA binding (GO:0003677);; Molecular Function: binding (GO:0005488);; Molecular Function: organic cyclic compound binding (GO:0097159);; Molecular Function: heterocyclic compound binding (GO:1901363); Biological Process: nucleobase-containing compound metabolic process…	unnamed protein product [Triticum turgidum subsp. durum]	NAC79_ARATH RecName: Full=NAC domain-containing protein 79; Short=ANAC79; Short=ANAC80; Short=AtNAC79; Short=AtNAC80	No apical meristem (NAM) protein	TraesCS6B01G416300	TraesCS6B02G416300	TRIAE_CS42_6BL_TGACv1_501225_AA1615050.2	-
TraesCS6B03G1171400	Molecular Function: molecular_function (GO:0003674);; Molecular Function: nucleic acid binding (GO:0003676);; Molecular Function: DNA binding (GO:0003677);; Molecular Function: binding (GO:0005488);; Molecular Function: organic cyclic compound binding (GO:0097159);; Molecular Function: heterocyclic compound binding (GO:1901363); Biological Process: nucleobase-containing compound metabolic process…	unnamed protein product [Triticum turgidum subsp. durum]	NAC31_ARATH RecName: Full=Protein CUP-SHAPED COTYLEDON 3; AltName: Full=NAC domain-containing protein 31; Short=ANAC031; AltName: Full=NAC domain-containing protein CUC3	No apical meristem (NAM) protein	TraesCS6B01G416400	TraesCS6B02G416400	TRIAE_CS42_6BL_TGACv1_500589_AA1606780.1	Traes_6BL_D00F04562.1
TraesCS6B03G1171600	Molecular Function: molecular_function (GO:0003674);; Molecular Function: nucleic acid binding (GO:0003676);; Molecular Function: DNA binding (GO:0003677);; Molecular Function: binding (GO:0005488);; Molecular Function: organic cyclic compound binding (GO:0097159);; Molecular Function: heterocyclic compound binding (GO:1901363); Biological Process: nucleobase-containing compound metabolic process…	unnamed protein product [Triticum turgidum subsp. durum]	NC100_ARATH RecName: Full=NAC domain-containing protein 100; Short=ANAC100; Short=AtNAC5	No apical meristem (NAM) protein	TraesCS6B01G416500	TraesCS6B02G416500	TRIAE_CS42_6BL_TGACv1_501598_AA1619180.1	Traes_6BL_99F790D57.1
TraesCS6B03G1211800	Molecular Function: molecular_function (GO:0003674);; Molecular Function: nucleic acid binding (GO:0003676);; Molecular Function: DNA binding (GO:0003677);; Molecular Function: binding (GO:0005488);; Molecular Function: organic cyclic compound binding (GO:0097159);; Molecular Function: heterocyclic compound binding (GO:1901363); Biological Process: nucleobase-containing compound metabolic process…	NAC domain-containing protein 48-like [Aegilops tauschii subsp. tauschii]	NAC48_ORYSJ RecName: Full=NAC domain-containing protein 48; Short=ONAC048; AltName: Full=OsNAC6; AltName: Full=Protein STRESS-RESPONSIVE NAC 2	No apical meristem (NAM) protein	TraesCS6B01G433100	TraesCS6B02G433100	TRIAE_CS42_6BL_TGACv1_502078_AA1622880.1	-
TraesCS6B03G1252500	Molecular Function: molecular_function (GO:0003674);; Molecular Function: nucleic acid binding (GO:0003676);; Molecular Function: DNA binding (GO:0003677);; Molecular Function: binding (GO:0005488);; Molecular Function: organic cyclic compound binding (GO:0097159);; Molecular Function: heterocyclic compound binding (GO:1901363); Biological Process: nucleobase-containing compound metabolic process…	unnamed protein product [Triticum turgidum subsp. durum]	NAC78_ARATH RecName: Full=NAC domain-containing protein 78; Short=ANAC078; AltName: Full=Protein NTM1-like 11	No apical meristem (NAM) protein	TraesCS6B01G451300	TraesCS6B02G451300	TRIAE_CS42_6BL_TGACv1_500168_AA1600460.1	-
TraesCS6D03G0121600	Molecular Function: molecular_function (GO:0003674);; Molecular Function: nucleic acid binding (GO:0003676);; Molecular Function: DNA binding (GO:0003677);; Molecular Function: binding (GO:0005488);; Molecular Function: organic cyclic compound binding (GO:0097159);; Molecular Function: heterocyclic compound binding (GO:1901363); Biological Process: nucleobase-containing compound metabolic process…	NAC domain-containing protein 67-like [Aegilops tauschii subsp. tauschii]	NAC67_ORYSJ RecName: Full=NAC domain-containing protein 67; Short=ONAC067; AltName: Full=OsNAC3	No apical meristem (NAM) protein	TraesCS6D01G059300	TraesCS6D02G059300	TRIAE_CS42_U_TGACv1_642999_AA2125900.1	-
TraesCS6D03G0209600	Molecular Function: molecular_function (GO:0003674);; Molecular Function: nucleic acid binding (GO:0003676);; Molecular Function: DNA binding (GO:0003677);; Molecular Function: binding (GO:0005488);; Molecular Function: organic cyclic compound binding (GO:0097159);; Molecular Function: heterocyclic compound binding (GO:1901363); Biological Process: nucleobase-containing compound metabolic process…	NAC transcription factor NAM-A1 [Aegilops tauschii subsp. tauschii]	NAMA1_TRITD RecName: Full=NAC transcription factor NAM-A1; Short=TtNAM-A1	transcription, DNA-templated	TraesCS6D01G096300	TraesCS6D02G096300	TRIAE_CS42_6DS_TGACv1_542626_AA1725630.1	Traes_6DS_90A627C3F.1
TraesCS6D03G0302800	Molecular Function: molecular_function (GO:0003674);; Molecular Function: nucleic acid binding (GO:0003676);; Molecular Function: DNA binding (GO:0003677);; Molecular Function: binding (GO:0005488);; Molecular Function: organic cyclic compound binding (GO:0097159);; Molecular Function: heterocyclic compound binding (GO:1901363); Biological Process: nucleobase-containing compound metabolic process…	uncharacterized protein LOC109783104 [Aegilops tauschii subsp. tauschii]	DRE2B_ORYSJ RecName: Full=Dehydration-responsive element-binding protein 2B; Short=OsDREB2B	No apical meristem (NAM) protein	TraesCS6D01G135400	TraesCS6D02G135400	-	-
	Molecular Function: molecular_function (GO:0003674);; Molecular Function: nucleic acid binding (GO:0003676);; Molecular Function: DNA binding (GO:0003677);; Molecular Function: binding (GO:0005488);; Molecular Function: organic cyclic compound binding (GO:0097159);; Molecular Function: heterocyclic compound binding (GO:1901363); Biological Process: nucleobase-containing compound metabolic process…	protein ATAF2-like [Aegilops tauschii subsp. tauschii]	BRN2_ARATH RecName: Full=Protein BEARSKIN2; AltName: Full=NAC domain-containing protein 70; Short=ANAC070	No apical meristem (NAM) protein	TraesCS6D01G140200		TRIAE_CS42_2DS_TGACv1_178661_AA0599190.1	-
TraesCS6D03G0478300	Molecular Function: molecular_function (GO:0003674);; Molecular Function: nucleic acid binding (GO:0003676);; Molecular Function: DNA binding (GO:0003677);; Molecular Function: binding (GO:0005488);; Molecular Function: organic cyclic compound binding (GO:0097159);; Molecular Function: heterocyclic compound binding (GO:1901363); Biological Process: nucleobase-containing compound metabolic process…	uncharacterized protein LOC109758588 isoform X1 [Aegilops tauschii subsp. tauschii]	NAC8_ARATH RecName: Full=SUPPRESSOR OF GAMMA RESPONSE 1; AltName: Full=NAC domain-containing protein 8; Short=ANAC008; AltName: Full=Protein SOG1; AltName: Full=SUPPRESSOR OF GAMMA RADIATION 1	No apical meristem (NAM) protein	TraesCS6D01G192400	TraesCS6D02G192400	-	-
TraesCS6D03G0540500	Molecular Function: molecular_function (GO:0003674);; Molecular Function: nucleic acid binding (GO:0003676);; Molecular Function: DNA binding (GO:0003677);; Molecular Function: binding (GO:0005488);; Molecular Function: organic cyclic compound binding (GO:0097159);; Molecular Function: heterocyclic compound binding (GO:1901363); Biological Process: nucleobase-containing compound metabolic process…	NAC domain-containing protein 7-like [Aegilops tauschii subsp. tauschii] &gt;gi	NAC7_ARATH RecName: Full=NAC domain-containing protein 7; Short=ANAC007; AltName: Full=Protein EMBRYO DEFECTIVE 2749; AltName: Full=Protein VASCULAR RELATED NAC-DOMAIN 4	No apical meristem (NAM) protein	TraesCS6D01G220600	TraesCS6D02G220600	TRIAE_CS42_6DL_TGACv1_526634_AA1688740.2	Traes_6DL_D0BE06357.1
TraesCS6D03G0641600	Molecular Function: molecular_function (GO:0003674);; Molecular Function: nucleic acid binding (GO:0003676);; Molecular Function: DNA binding (GO:0003677);; Molecular Function: binding (GO:0005488);; Molecular Function: organic cyclic compound binding (GO:0097159);; Molecular Function: heterocyclic compound binding (GO:1901363); Biological Process: nucleobase-containing compound metabolic process…	NAC domain-containing protein 73-like, partial [Aegilops tauschii subsp. tauschii]	NAC75_ARATH RecName: Full=NAC domain-containing protein 75; Short=ANAC075	No apical meristem (NAM) protein	TraesCS6D01G266000	TraesCS6D02G266000	-	-
TraesCS6D03G0664900	Molecular Function: molecular_function (GO:0003674);; Molecular Function: nucleic acid binding (GO:0003676);; Molecular Function: DNA binding (GO:0003677);; Molecular Function: binding (GO:0005488);; Molecular Function: organic cyclic compound binding (GO:0097159);; Molecular Function: heterocyclic compound binding (GO:1901363); Biological Process: nucleobase-containing compound metabolic process…	uncharacterized protein LOC100827131 [Brachypodium distachyon] &gt;gi	NAC68_ORYSJ RecName: Full=NAC domain-containing protein 68; Short=ONAC068; AltName: Full=OsNAC4	-	TraesCS6D01G279400	TraesCS6D02G279400	TRIAE_CS42_U_TGACv1_641246_AA2089580.1	-
TraesCS6D03G0665000	Molecular Function: molecular_function (GO:0003674);; Molecular Function: nucleic acid binding (GO:0003676);; Molecular Function: DNA binding (GO:0003677);; Molecular Function: binding (GO:0005488);; Molecular Function: organic cyclic compound binding (GO:0097159);; Molecular Function: heterocyclic compound binding (GO:1901363); Biological Process: nucleobase-containing compound metabolic process…	hypothetical protein BRADI_3g59866v3 [Brachypodium distachyon]	NAC45_ARATH RecName: Full=NAC domain-containing protein 45	-	TraesCS6D01G279500	TraesCS6D02G279500	TRIAE_CS42_6DL_TGACv1_527219_AA1700720.1	-
TraesCS6D03G0679200	Molecular Function: molecular_function (GO:0003674);; Molecular Function: nucleic acid binding (GO:0003676);; Molecular Function: DNA binding (GO:0003677);; Molecular Function: binding (GO:0005488);; Molecular Function: organic cyclic compound binding (GO:0097159);; Molecular Function: heterocyclic compound binding (GO:1901363); Biological Process: nucleobase-containing compound metabolic process…	putative NAC domain-containing protein 94 [Aegilops tauschii subsp. tauschii]	NAC94_ARATH RecName: Full=Putative NAC domain-containing protein 94; Short=ANAC094	No apical meristem (NAM) protein	TraesCS6D01G286300	TraesCS6D02G286300	TRIAE_CS42_6DL_TGACv1_526724_AA1690540.1	Traes_6DL_DA233B945.1
TraesCS6D03G0837400	Molecular Function: molecular_function (GO:0003674);; Molecular Function: nucleic acid binding (GO:0003676);; Molecular Function: DNA binding (GO:0003677);; Molecular Function: binding (GO:0005488);; Molecular Function: organic cyclic compound binding (GO:0097159);; Molecular Function: heterocyclic compound binding (GO:1901363); Biological Process: nucleobase-containing compound metabolic process…	NAC domain-containing protein 76-like [Aegilops tauschii subsp. tauschii]	NC100_ARATH RecName: Full=NAC domain-containing protein 100; Short=ANAC100; Short=AtNAC5	No apical meristem (NAM) protein	TraesCS6D01G362800	TraesCS6D02G362800	TRIAE_CS42_6DL_TGACv1_527970_AA1710360.1	Traes_6DL_8A1342D56.1
TraesCS6D03G0838100	Molecular Function: molecular_function (GO:0003674);; Molecular Function: nucleic acid binding (GO:0003676);; Molecular Function: DNA binding (GO:0003677);; Molecular Function: binding (GO:0005488);; Molecular Function: organic cyclic compound binding (GO:0097159);; Molecular Function: heterocyclic compound binding (GO:1901363); Biological Process: nucleobase-containing compound metabolic process…	NAC domain-containing protein 92-like [Aegilops tauschii subsp. tauschii]	NC100_ARATH RecName: Full=NAC domain-containing protein 100; Short=ANAC100; Short=AtNAC5	No apical meristem (NAM) protein	TraesCS6D01G362900	TraesCS6D02G362900	TRIAE_CS42_U_TGACv1_641159_AA2086960.1	Traes_6DL_1ABE78799.1
TraesCS6D03G0896000	Molecular Function: molecular_function (GO:0003674);; Molecular Function: nucleic acid binding (GO:0003676);; Molecular Function: DNA binding (GO:0003677);; Molecular Function: binding (GO:0005488);; Molecular Function: organic cyclic compound binding (GO:0097159);; Molecular Function: heterocyclic compound binding (GO:1901363); Biological Process: nucleobase-containing compound metabolic process…	NAC domain-containing protein 78-like [Aegilops tauschii subsp. tauschii]	NAC78_ARATH RecName: Full=NAC domain-containing protein 78; Short=ANAC078; AltName: Full=Protein NTM1-like 11	No apical meristem (NAM) protein	TraesCS6D01G390200	TraesCS6D02G390200	TRIAE_CS42_6DL_TGACv1_527491_AA1704790.4	Traes_6DL_557D70172.1
TraesCS7A03G0000400	Molecular Function: molecular_function (GO:0003674);; Molecular Function: nucleic acid binding (GO:0003676);; Molecular Function: DNA binding (GO:0003677);; Molecular Function: binding (GO:0005488);; Molecular Function: organic cyclic compound binding (GO:0097159);; Molecular Function: heterocyclic compound binding (GO:1901363); Biological Process: nucleobase-containing compound metabolic process…	unnamed protein product [Triticum turgidum subsp. durum]	NTL9_ARATH RecName: Full=Protein NTM1-like 9; AltName: Full=Calmodulin-binding NAC protein	No apical meristem (NAM) protein	TraesCS7A01G000300	TraesCS7A02G000300	TRIAE_CS42_7AS_TGACv1_569206_AA1810310.2	Traes_7AS_A6C843545.2
TraesCS7A03G0017700	Molecular Function: molecular_function (GO:0003674);; Molecular Function: nucleic acid binding (GO:0003676);; Molecular Function: DNA binding (GO:0003677);; Molecular Function: binding (GO:0005488);; Molecular Function: organic cyclic compound binding (GO:0097159);; Molecular Function: heterocyclic compound binding (GO:1901363); Biological Process: nucleobase-containing compound metabolic process…	NAC domain-containing protein 7-like [Aegilops tauschii subsp. tauschii]	NAC7_ARATH RecName: Full=NAC domain-containing protein 7; Short=ANAC007; AltName: Full=Protein EMBRYO DEFECTIVE 2749; AltName: Full=Protein VASCULAR RELATED NAC-DOMAIN 4	No apical meristem (NAM) protein	TraesCS7A01G008800	TraesCS7A02G008800	TRIAE_CS42_7AS_TGACv1_569292_AA1812550.1	Traes_7AS_6398221B7.2
TraesCS7A03G0153000	Molecular Function: molecular_function (GO:0003674);; Molecular Function: nucleic acid binding (GO:0003676);; Molecular Function: DNA binding (GO:0003677);; Molecular Function: binding (GO:0005488);; Molecular Function: organic cyclic compound binding (GO:0097159);; Molecular Function: heterocyclic compound binding (GO:1901363); Biological Process: nucleobase-containing compound metabolic process…	NAC domain-containing protein 43-like [Aegilops tauschii subsp. tauschii]	NAC43_ARATH RecName: Full=NAC domain-containing protein 43; Short=ANAC043; AltName: Full=Protein EMBRYO DEFECTIVE 2301; AltName: Full=Protein NAC SECONDARY WALL THICKENING PROMOTING FACTOR 1	NAC domain-containing protein 43	TraesCS7A01G068000	TraesCS7A02G068000	TRIAE_CS42_U_TGACv1_644928_AA2142300.1	Traes_7AS_7D1B721BD.1
TraesCS7A03G0153900	Molecular Function: molecular_function (GO:0003674);; Molecular Function: nucleic acid binding (GO:0003676);; Molecular Function: DNA binding (GO:0003677);; Molecular Function: binding (GO:0005488);; Molecular Function: organic cyclic compound binding (GO:0097159);; Molecular Function: heterocyclic compound binding (GO:1901363); Biological Process: nucleobase-containing compound metabolic process…	unnamed protein product [Triticum turgidum subsp. durum]	NAC43_ARATH RecName: Full=NAC domain-containing protein 43; Short=ANAC043; AltName: Full=Protein EMBRYO DEFECTIVE 2301; AltName: Full=Protein NAC SECONDARY WALL THICKENING PROMOTING FACTOR 1	NAC domain-containing protein 43	TraesCS7A01G068200	TraesCS7A02G068200	-	-
TraesCS7A03G0154000	Molecular Function: molecular_function (GO:0003674);; Molecular Function: nucleic acid binding (GO:0003676);; Molecular Function: DNA binding (GO:0003677);; Molecular Function: binding (GO:0005488);; Molecular Function: organic cyclic compound binding (GO:0097159);; Molecular Function: heterocyclic compound binding (GO:1901363); Biological Process: nucleobase-containing compound metabolic process…	unnamed protein product [Triticum turgidum subsp. durum]	NAC43_ARATH RecName: Full=NAC domain-containing protein 43; Short=ANAC043; AltName: Full=Protein EMBRYO DEFECTIVE 2301; AltName: Full=Protein NAC SECONDARY WALL THICKENING PROMOTING FACTOR 1	NAC domain-containing protein 43	TraesCS7A01G068300	TraesCS7A02G068300	TRIAE_CS42_7AS_TGACv1_570805_AA1841120.1	-
TraesCS7A03G0252400	Molecular Function: molecular_function (GO:0003674);; Molecular Function: nucleic acid binding (GO:0003676);; Molecular Function: DNA binding (GO:0003677);; Molecular Function: binding (GO:0005488);; Molecular Function: organic cyclic compound binding (GO:0097159);; Molecular Function: heterocyclic compound binding (GO:1901363); Biological Process: nucleobase-containing compound metabolic process…	NAC domain-containing protein 67-like [Aegilops tauschii subsp. tauschii]	NAC68_ORYSJ RecName: Full=NAC domain-containing protein 68; Short=ONAC068; AltName: Full=OsNAC4	No apical meristem (NAM) protein	TraesCS7A01G106300	TraesCS7A02G106300	TRIAE_CS42_5AS_TGACv1_392523_AA1259890.1	-
TraesCS7A03G0355800	Molecular Function: molecular_function (GO:0003674);; Molecular Function: nucleic acid binding (GO:0003676);; Molecular Function: DNA binding (GO:0003677);; Molecular Function: binding (GO:0005488);; Molecular Function: organic cyclic compound binding (GO:0097159);; Molecular Function: heterocyclic compound binding (GO:1901363); Biological Process: nucleobase-containing compound metabolic process…	unnamed protein product [Triticum turgidum subsp. durum]	NAC87_ARATH RecName: Full=NAC domain-containing protein 87; Short=ANAC087	Protein CUP-SHAPED COTYLEDON 2	TraesCS7A01G152400	TraesCS7A02G152400	-	-
TraesCS7A03G0355900	Molecular Function: molecular_function (GO:0003674);; Molecular Function: nucleic acid binding (GO:0003676);; Molecular Function: DNA binding (GO:0003677);; Molecular Function: binding (GO:0005488);; Molecular Function: organic cyclic compound binding (GO:0097159);; Molecular Function: heterocyclic compound binding (GO:1901363); Biological Process: nucleobase-containing compound metabolic process…	unnamed protein product [Triticum turgidum subsp. durum]	NC100_ARATH RecName: Full=NAC domain-containing protein 100; Short=ANAC100; Short=AtNAC5	Protein CUP-SHAPED COTYLEDON 2	TraesCS7A01G152500	TraesCS7A02G152500	-	Traes_7AS_7A7A0CF5B.1
TraesCS7A03G0440800	Molecular Function: molecular_function (GO:0003674);; Molecular Function: nucleic acid binding (GO:0003676);; Molecular Function: DNA binding (GO:0003677);; Molecular Function: binding (GO:0005488);; Molecular Function: organic cyclic compound binding (GO:0097159);; Molecular Function: heterocyclic compound binding (GO:1901363); Biological Process: nucleobase-containing compound metabolic process…	unnamed protein product [Triticum turgidum subsp. durum]	NAC87_ARATH RecName: Full=NAC domain-containing protein 87; Short=ANAC087	Protein CUP-SHAPED COTYLEDON 2	TraesCS7A01G189200	TraesCS7A02G189200	TRIAE_CS42_U_TGACv1_641082_AA2084530.1	-
TraesCS7A03G0453500	Molecular Function: molecular_function (GO:0003674);; Molecular Function: nucleic acid binding (GO:0003676);; Molecular Function: DNA binding (GO:0003677);; Molecular Function: binding (GO:0005488);; Molecular Function: organic cyclic compound binding (GO:0097159);; Molecular Function: heterocyclic compound binding (GO:1901363); Biological Process: nucleobase-containing compound metabolic process…	NAC transcription factor NAM [Triticum aestivum] &gt;gi	NAC87_ARATH RecName: Full=NAC domain-containing protein 87; Short=ANAC087	Protein CUP-SHAPED COTYLEDON 2	TraesCS7A01G194700	TraesCS7A02G194700	TRIAE_CS42_7AS_TGACv1_570609_AA1838180.1	Traes_7AS_0D2D3DA10.1
TraesCS7A03G0478400	Molecular Function: molecular_function (GO:0003674);; Molecular Function: nucleic acid binding (GO:0003676);; Molecular Function: DNA binding (GO:0003677);; Molecular Function: binding (GO:0005488);; Molecular Function: organic cyclic compound binding (GO:0097159);; Molecular Function: heterocyclic compound binding (GO:1901363); Biological Process: nucleobase-containing compound metabolic process…	unnamed protein product [Triticum turgidum subsp. durum] &gt;gi	DRE2B_ORYSJ RecName: Full=Dehydration-responsive element-binding protein 2B; Short=OsDREB2B	No apical meristem (NAM) protein	TraesCS7A01G204300	TraesCS7A02G204300	-	-
TraesCS7A03G0479200	Molecular Function: molecular_function (GO:0003674);; Molecular Function: nucleic acid binding (GO:0003676);; Molecular Function: DNA binding (GO:0003677);; Molecular Function: binding (GO:0005488);; Molecular Function: organic cyclic compound binding (GO:0097159);; Molecular Function: heterocyclic compound binding (GO:1901363); Biological Process: nucleobase-containing compound metabolic process…	transcription factor JUNGBRUNNEN 1-like [Aegilops tauschii subsp. tauschii]	NAC42_ARATH RecName: Full=Transcription factor JUNGBRUNNEN 1; AltName: Full=NAC domain-containing protein 42; Short=ANAC042	No apical meristem (NAM) protein	TraesCS7A01G204700	TraesCS7A02G204700	-	-
TraesCS7A03G0486000	Molecular Function: molecular_function (GO:0003674);; Molecular Function: nucleic acid binding (GO:0003676);; Molecular Function: DNA binding (GO:0003677);; Molecular Function: binding (GO:0005488);; Molecular Function: sequence-specific DNA binding (GO:0043565);; Molecular Function: organic cyclic compound binding (GO:0097159);; Molecular Function: heterocyclic compound binding (GO:1901363); Bio…	unnamed protein product [Triticum turgidum subsp. durum]	NAC8_ARATH RecName: Full=SUPPRESSOR OF GAMMA RESPONSE 1; AltName: Full=NAC domain-containing protein 8; Short=ANAC008; AltName: Full=Protein SOG1; AltName: Full=SUPPRESSOR OF GAMMA RADIATION 1	NAC domain transcription factor superfamily protein	TraesCS7A01G208200	TraesCS7A02G208200	TRIAE_CS42_7AS_TGACv1_570362_AA1834420.2	Traes_7AS_6E6A5CD04.1
TraesCS7A03G0488300	Molecular Function: molecular_function (GO:0003674);; Molecular Function: nucleic acid binding (GO:0003676);; Molecular Function: DNA binding (GO:0003677);; Molecular Function: binding (GO:0005488);; Molecular Function: organic cyclic compound binding (GO:0097159);; Molecular Function: heterocyclic compound binding (GO:1901363); Biological Process: nucleobase-containing compound metabolic process…	unnamed protein product [Triticum turgidum subsp. durum]	DRE2B_ORYSJ RecName: Full=Dehydration-responsive element-binding protein 2B; Short=OsDREB2B	No apical meristem (NAM) protein	TraesCS7A01G209100	TraesCS7A02G209100	TRIAE_CS42_7AS_TGACv1_571653_AA1849170.1	Traes_7AS_D145F9822.1
TraesCS7A03G0488400	Molecular Function: molecular_function (GO:0003674);; Molecular Function: nucleic acid binding (GO:0003676);; Molecular Function: DNA binding (GO:0003677);; Molecular Function: binding (GO:0005488);; Molecular Function: organic cyclic compound binding (GO:0097159);; Molecular Function: heterocyclic compound binding (GO:1901363); Biological Process: nucleobase-containing compound metabolic process…	unnamed protein product [Triticum turgidum subsp. durum]	NAC86_ARATH RecName: Full=NAC domain-containing protein 86; AltName: Full=NAM-like protein; AltName: Full=No apical meristem-like protein	No apical meristem (NAM) protein	TraesCS7A01G209200	TraesCS7A02G209200	-	-
TraesCS7A03G0488600	Molecular Function: molecular_function (GO:0003674);; Molecular Function: nucleic acid binding (GO:0003676);; Molecular Function: DNA binding (GO:0003677);; Molecular Function: binding (GO:0005488);; Molecular Function: organic cyclic compound binding (GO:0097159);; Molecular Function: heterocyclic compound binding (GO:1901363); Biological Process: nucleobase-containing compound metabolic process…	unnamed protein product [Triticum turgidum subsp. durum]	NAC86_ARATH RecName: Full=NAC domain-containing protein 86; AltName: Full=NAM-like protein; AltName: Full=No apical meristem-like protein	No apical meristem (NAM) protein	TraesCS7A01G209300	TraesCS7A02G209300	-	-
TraesCS7A03G0489300	Molecular Function: molecular_function (GO:0003674);; Molecular Function: nucleic acid binding (GO:0003676);; Molecular Function: DNA binding (GO:0003677);; Molecular Function: binding (GO:0005488);; Molecular Function: organic cyclic compound binding (GO:0097159);; Molecular Function: heterocyclic compound binding (GO:1901363); Biological Process: nucleobase-containing compound metabolic process…	unnamed protein product [Triticum turgidum subsp. durum]	NAC86_ARATH RecName: Full=NAC domain-containing protein 86; AltName: Full=NAM-like protein; AltName: Full=No apical meristem-like protein	No apical meristem (NAM) protein	TraesCS7A01G209400	TraesCS7A02G209400	-	-
TraesCS7A03G0489700	Molecular Function: molecular_function (GO:0003674);; Molecular Function: nucleic acid binding (GO:0003676);; Molecular Function: DNA binding (GO:0003677);; Molecular Function: binding (GO:0005488);; Molecular Function: organic cyclic compound binding (GO:0097159);; Molecular Function: heterocyclic compound binding (GO:1901363); Biological Process: nucleobase-containing compound metabolic process…	unnamed protein product [Triticum turgidum subsp. durum]	DRE2B_ORYSJ RecName: Full=Dehydration-responsive element-binding protein 2B; Short=OsDREB2B	No apical meristem (NAM) protein	TraesCS7A01G209500	TraesCS7A02G209500	-	-
TraesCS7A03G0569500	Molecular Function: molecular_function (GO:0003674);; Molecular Function: nucleic acid binding (GO:0003676);; Molecular Function: DNA binding (GO:0003677);; Molecular Function: binding (GO:0005488);; Molecular Function: organic cyclic compound binding (GO:0097159);; Molecular Function: heterocyclic compound binding (GO:1901363); Biological Process: nucleobase-containing compound metabolic process…	unnamed protein product [Triticum turgidum subsp. durum]	NAC31_ARATH RecName: Full=Protein CUP-SHAPED COTYLEDON 3; AltName: Full=NAC domain-containing protein 31; Short=ANAC031; AltName: Full=NAC domain-containing protein CUC3	No apical meristem (NAM) protein	TraesCS7A01G247600	TraesCS7A02G247600	TRIAE_CS42_7AS_TGACv1_569459_AA1816500.1	Traes_7AS_4DF54F475.1
TraesCS7A03G0609800	Molecular Function: molecular_function (GO:0003674);; Molecular Function: nucleic acid binding (GO:0003676);; Molecular Function: DNA binding (GO:0003677);; Molecular Function: binding (GO:0005488);; Molecular Function: organic cyclic compound binding (GO:0097159);; Molecular Function: heterocyclic compound binding (GO:1901363); Biological Process: nucleobase-containing compound metabolic process…	unnamed protein product [Triticum turgidum subsp. durum]	NAC83_ARATH RecName: Full=NAC domain-containing protein 83; Short=ANAC083; AltName: Full=Protein VND-INTERACTING 2	No apical meristem (NAM) protein	TraesCS7A01G263100	TraesCS7A02G263100	TRIAE_CS42_7AS_TGACv1_569085_AA1806880.2	-
TraesCS7A03G0737700	Molecular Function: molecular_function (GO:0003674);; Molecular Function: nucleic acid binding (GO:0003676);; Molecular Function: DNA binding (GO:0003677);; Molecular Function: binding (GO:0005488);; Molecular Function: organic cyclic compound binding (GO:0097159);; Molecular Function: heterocyclic compound binding (GO:1901363); Biological Process: nucleobase-containing compound metabolic process…	unnamed protein product [Triticum turgidum subsp. durum]	NAC14_ARATH RecName: Full=NAC domain-containing protein 14; Short=ANAC014; AltName: Full=Protein NTM1-like 2	No apical meristem (NAM) protein	TraesCS7A01G299600	TraesCS7A02G299600	TRIAE_CS42_7AL_TGACv1_556820_AA1771630.5	-
TraesCS7A03G0753300	Molecular Function: molecular_function (GO:0003674);; Molecular Function: nucleic acid binding (GO:0003676);; Molecular Function: DNA binding (GO:0003677);; Molecular Function: binding (GO:0005488);; Molecular Function: organic cyclic compound binding (GO:0097159);; Molecular Function: heterocyclic compound binding (GO:1901363); Biological Process: nucleobase-containing compound metabolic process…	unnamed protein product [Triticum turgidum subsp. durum]	NAC22_ARATH RecName: Full=NAC domain-containing protein 21/22; Short=ANAC021/ANAC022	No apical meristem (NAM) protein	TraesCS7A01G305200	TraesCS7A02G305200	TRIAE_CS42_7AL_TGACv1_556250_AA1759120.2	-
TraesCS7A03G0781800	Molecular Function: molecular_function (GO:0003674);; Molecular Function: nucleic acid binding (GO:0003676);; Molecular Function: DNA binding (GO:0003677);; Molecular Function: binding (GO:0005488);; Molecular Function: organic cyclic compound binding (GO:0097159);; Molecular Function: heterocyclic compound binding (GO:1901363); Biological Process: nucleobase-containing compound metabolic process…	unnamed protein product [Triticum turgidum subsp. durum]	NAC43_ARATH RecName: Full=NAC domain-containing protein 43; Short=ANAC043; AltName: Full=Protein EMBRYO DEFECTIVE 2301; AltName: Full=Protein NAC SECONDARY WALL THICKENING PROMOTING FACTOR 1	No apical meristem (NAM) protein	TraesCS7A01G317100	TraesCS7A02G317100	TRIAE_CS42_7AL_TGACv1_558463_AA1793550.1	Traes_7AL_B000BC0DD.2
TraesCS7A03G0785400	Molecular Function: molecular_function (GO:0003674);; Molecular Function: nucleic acid binding (GO:0003676);; Molecular Function: DNA binding (GO:0003677);; Molecular Function: binding (GO:0005488);; Molecular Function: organic cyclic compound binding (GO:0097159);; Molecular Function: heterocyclic compound binding (GO:1901363); Biological Process: nucleobase-containing compound metabolic process…	unnamed protein product [Triticum turgidum subsp. durum]	NAC35_ARATH RecName: Full=NAC domain-containing protein 35; Short=ANAC035; AltName: Full=Protein LONG VEGETATIVE PHASE 1; Short=AtLOV1	No apical meristem (NAM) protein	TraesCS7A01G318500	TraesCS7A02G318500	TRIAE_CS42_7AL_TGACv1_556505_AA1764420.1	Traes_7AL_63D9AB052.2
TraesCS7A03G0805200	Molecular Function: molecular_function (GO:0003674);; Molecular Function: nucleic acid binding (GO:0003676);; Molecular Function: DNA binding (GO:0003677);; Molecular Function: binding (GO:0005488);; Molecular Function: organic cyclic compound binding (GO:0097159);; Molecular Function: heterocyclic compound binding (GO:1901363); Biological Process: nucleobase-containing compound metabolic process…	unnamed protein product [Triticum turgidum subsp. durum]	NAC30_ARATH RecName: Full=NAC domain-containing protein 30; Short=ANAC030; AltName: Full=Protein VASCULAR RELATED NAC-DOMAIN 7	No apical meristem (NAM) protein	TraesCS7A01G326000	TraesCS7A02G326000	TRIAE_CS42_7AL_TGACv1_556170_AA1757400.1	-
TraesCS7A03G0823000	Molecular Function: molecular_function (GO:0003674);; Molecular Function: nucleic acid binding (GO:0003676);; Molecular Function: DNA binding (GO:0003677);; Molecular Function: binding (GO:0005488);; Molecular Function: organic cyclic compound binding (GO:0097159);; Molecular Function: heterocyclic compound binding (GO:1901363); Biological Process: nucleobase-containing compound metabolic process…	unnamed protein product [Triticum turgidum subsp. durum]	NAC98_ARATH RecName: Full=Protein CUP-SHAPED COTYLEDON 2; AltName: Full=NAC domain-containing protein 98; Short=ANAC098; AltName: Full=NAC domain-containing protein CUC2	No apical meristem (NAM) protein	TraesCS7A01G334800	TraesCS7A02G334800	TRIAE_CS42_7AL_TGACv1_556150_AA1757040.1	Traes_7AL_74CC91D39.2
TraesCS7A03G0855100	Molecular Function: molecular_function (GO:0003674);; Molecular Function: nucleic acid binding (GO:0003676);; Molecular Function: DNA binding (GO:0003677);; Molecular Function: binding (GO:0005488);; Molecular Function: organic cyclic compound binding (GO:0097159);; Molecular Function: heterocyclic compound binding (GO:1901363); Biological Process: nucleobase-containing compound metabolic process…	unnamed protein product [Triticum turgidum subsp. durum]	NAC76_ORYSJ RecName: Full=NAC domain-containing protein 76; Short=ONAC076; AltName: Full=OsNAC7	No apical meristem (NAM) protein	TraesCS7A01G349500	TraesCS7A02G349500	TRIAE_CS42_7AL_TGACv1_556071_AA1754590.1	Traes_7AL_46F73E667.1
TraesCS7A03G0873700	Molecular Function: molecular_function (GO:0003674);; Molecular Function: nucleic acid binding (GO:0003676);; Molecular Function: DNA binding (GO:0003677);; Molecular Function: binding (GO:0005488);; Molecular Function: organic cyclic compound binding (GO:0097159);; Molecular Function: heterocyclic compound binding (GO:1901363); Biological Process: nucleobase-containing compound metabolic process…	unnamed protein product [Triticum turgidum subsp. durum]	NAC75_ARATH RecName: Full=NAC domain-containing protein 75; Short=ANAC075	No apical meristem (NAM) protein	TraesCS7A01G357500	TraesCS7A02G357500	TRIAE_CS42_7AL_TGACv1_557641_AA1784420.1	Traes_7AL_EFD897AFC.2
TraesCS7A03G0913600	Molecular Function: molecular_function (GO:0003674);; Molecular Function: nucleic acid binding (GO:0003676);; Molecular Function: DNA binding (GO:0003677);; Molecular Function: binding (GO:0005488);; Molecular Function: organic cyclic compound binding (GO:0097159);; Molecular Function: heterocyclic compound binding (GO:1901363); Biological Process: nucleobase-containing compound metabolic process…	NAC transcription factor NAM-1-like [Aegilops tauschii subsp. tauschii]	NAC2_ORYSJ RecName: Full=NAC domain-containing protein 2; Short=ONAC002; AltName: Full=OsNAC19; AltName: Full=Protein STRESS-RESPONSIVE NAC 1	No apical meristem (NAM) protein	TraesCS7A01G375300	TraesCS7A02G375300	TRIAE_CS42_7AL_TGACv1_557911_AA1787600.1	-
TraesCS7A03G1126700	Molecular Function: molecular_function (GO:0003674);; Molecular Function: nucleic acid binding (GO:0003676);; Molecular Function: DNA binding (GO:0003677);; Molecular Function: binding (GO:0005488);; Molecular Function: organic cyclic compound binding (GO:0097159);; Molecular Function: heterocyclic compound binding (GO:1901363); Biological Process: nucleobase-containing compound metabolic process…	unnamed protein product [Triticum turgidum subsp. durum]	NAC22_ARATH RecName: Full=NAC domain-containing protein 21/22; Short=ANAC021/ANAC022	No apical meristem (NAM) protein	TraesCS7A01G464100	TraesCS7A02G464100	TRIAE_CS42_7AL_TGACv1_558854_AA1796490.1	Traes_7AL_BE3253C8F.1
TraesCS7A03G1128100	Molecular Function: molecular_function (GO:0003674);; Molecular Function: nucleic acid binding (GO:0003676);; Molecular Function: DNA binding (GO:0003677);; Molecular Function: binding (GO:0005488);; Molecular Function: organic cyclic compound binding (GO:0097159);; Molecular Function: heterocyclic compound binding (GO:1901363); Biological Process: nucleobase-containing compound metabolic process…	unnamed protein product [Triticum turgidum subsp. durum]	NAC22_ARATH RecName: Full=NAC domain-containing protein 21/22; Short=ANAC021/ANAC022	No apical meristem (NAM) protein	TraesCS7A01G464800	TraesCS7A02G464800	TRIAE_CS42_7AL_TGACv1_556426_AA1762740.1	-
TraesCS7A03G1335000	Molecular Function: molecular_function (GO:0003674);; Molecular Function: nucleic acid binding (GO:0003676);; Molecular Function: DNA binding (GO:0003677);; Molecular Function: binding (GO:0005488);; Molecular Function: organic cyclic compound binding (GO:0097159);; Molecular Function: heterocyclic compound binding (GO:1901363); Biological Process: nucleobase-containing compound metabolic process…	NAC domain-containing protein 35-like [Aegilops tauschii subsp. tauschii]	NAC22_ORYSJ RecName: Full=NAC domain-containing protein 22; Short=ONAC022	No apical meristem (NAM) protein	TraesCS7A01G549000	TraesCS7A02G549000	TRIAE_CS42_7AL_TGACv1_556597_AA1766590.1	-
TraesCS7A03G1388600	Molecular Function: molecular_function (GO:0003674);; Molecular Function: nucleic acid binding (GO:0003676);; Molecular Function: DNA binding (GO:0003677);; Molecular Function: binding (GO:0005488);; Molecular Function: organic cyclic compound binding (GO:0097159);; Molecular Function: heterocyclic compound binding (GO:1901363); Biological Process: nucleobase-containing compound metabolic process…	unnamed protein product [Triticum turgidum subsp. durum]	NAC87_ARATH RecName: Full=NAC domain-containing protein 87; Short=ANAC087	Protein CUP-SHAPED COTYLEDON 2	TraesCS7A01G569100	TraesCS7A02G569100	TRIAE_CS42_7AL_TGACv1_556203_AA1758130.1	Traes_7AL_C8835D919.2
TraesCS7A03G1388800	Molecular Function: molecular_function (GO:0003674);; Molecular Function: nucleic acid binding (GO:0003676);; Molecular Function: DNA binding (GO:0003677);; Molecular Function: binding (GO:0005488);; Molecular Function: organic cyclic compound binding (GO:0097159);; Molecular Function: heterocyclic compound binding (GO:1901363); Biological Process: nucleobase-containing compound metabolic process…	unnamed protein product [Triticum turgidum subsp. durum]	NC100_ARATH RecName: Full=NAC domain-containing protein 100; Short=ANAC100; Short=AtNAC5	Protein CUP-SHAPED COTYLEDON 2	TraesCS7A01G569300	TraesCS7A02G569300	TRIAE_CS42_7AL_TGACv1_556203_AA1758120.1	Traes_7AL_38B48B7B2.2
TraesCS7B03G0011800	Molecular Function: molecular_function (GO:0003674);; Molecular Function: nucleic acid binding (GO:0003676);; Molecular Function: DNA binding (GO:0003677);; Molecular Function: binding (GO:0005488);; Molecular Function: organic cyclic compound binding (GO:0097159);; Molecular Function: heterocyclic compound binding (GO:1901363); Biological Process: nucleobase-containing compound metabolic process…	NAC domain-containing protein 67-like [Aegilops tauschii subsp. tauschii]	JA2_SOLLC RecName: Full=NAC domain-containing protein JA2; AltName: Full=Protein JASMONIC ACID 2	No apical meristem (NAM) protein	TraesCS7B01G004900	TraesCS7B02G004900	TRIAE_CS42_7BS_TGACv1_591949_AA1926380.1	-
TraesCS7B03G0151400	Molecular Function: molecular_function (GO:0003674);; Molecular Function: nucleic acid binding (GO:0003676);; Molecular Function: DNA binding (GO:0003677);; Molecular Function: binding (GO:0005488);; Molecular Function: organic cyclic compound binding (GO:0097159);; Molecular Function: heterocyclic compound binding (GO:1901363); Biological Process: nucleobase-containing compound metabolic process…	unnamed protein product [Triticum turgidum subsp. durum]	NC100_ARATH RecName: Full=NAC domain-containing protein 100; Short=ANAC100; Short=AtNAC5	Protein CUP-SHAPED COTYLEDON 2	TraesCS7B01G056300	TraesCS7B02G056300	TRIAE_CS42_7BS_TGACv1_591807_AA1921930.2	Traes_7BS_BA1111780.1
TraesCS7B03G0208300	Molecular Function: molecular_function (GO:0003674);; Molecular Function: nucleic acid binding (GO:0003676);; Molecular Function: DNA binding (GO:0003677);; Molecular Function: binding (GO:0005488);; Molecular Function: organic cyclic compound binding (GO:0097159);; Molecular Function: heterocyclic compound binding (GO:1901363); Biological Process: nucleobase-containing compound metabolic process…	NAC domain-containing protein 48-like [Aegilops tauschii subsp. tauschii]	NAC55_ARATH RecName: Full=NAC domain-containing protein 55; Short=ANAC055; AltName: Full=NAC domain-containing protein 3; Short=AtNAC3	No apical meristem (NAM) protein	TraesCS7B01G077700	TraesCS7B02G077700	-	-
TraesCS7B03G0248800	Molecular Function: molecular_function (GO:0003674);; Molecular Function: nucleic acid binding (GO:0003676);; Molecular Function: DNA binding (GO:0003677);; Molecular Function: binding (GO:0005488);; Molecular Function: organic cyclic compound binding (GO:0097159);; Molecular Function: heterocyclic compound binding (GO:1901363); Biological Process: nucleobase-containing compound metabolic process…	unnamed protein product [Triticum turgidum subsp. durum]	NAC87_ARATH RecName: Full=NAC domain-containing protein 87; Short=ANAC087	Protein CUP-SHAPED COTYLEDON 2	TraesCS7B01G094000	TraesCS7B02G094000	TRIAE_CS42_7BS_TGACv1_593125_AA1948430.1	-
TraesCS7B03G0262200	Molecular Function: molecular_function (GO:0003674);; Molecular Function: nucleic acid binding (GO:0003676);; Molecular Function: DNA binding (GO:0003677);; Molecular Function: binding (GO:0005488);; Molecular Function: organic cyclic compound binding (GO:0097159);; Molecular Function: heterocyclic compound binding (GO:1901363); Biological Process: nucleobase-containing compound metabolic process…	unnamed protein product [Triticum turgidum subsp. durum]	NAC87_ARATH RecName: Full=NAC domain-containing protein 87; Short=ANAC087	Protein CUP-SHAPED COTYLEDON 2	TraesCS7B01G100300	TraesCS7B02G100300	TRIAE_CS42_7BS_TGACv1_592641_AA1942120.1	Traes_7BS_CF3224FD0.1
TraesCS7B03G0292500	Molecular Function: molecular_function (GO:0003674);; Molecular Function: nucleic acid binding (GO:0003676);; Molecular Function: DNA binding (GO:0003677);; Molecular Function: binding (GO:0005488);; Molecular Function: organic cyclic compound binding (GO:0097159);; Molecular Function: heterocyclic compound binding (GO:1901363); Biological Process: nucleobase-containing compound metabolic process…	unnamed protein product [Triticum turgidum subsp. durum]	DRE2B_ORYSJ RecName: Full=Dehydration-responsive element-binding protein 2B; Short=OsDREB2B	No apical meristem (NAM) protein	TraesCS7B01G111300	TraesCS7B02G111300	-	-
TraesCS7B03G0292700	Molecular Function: molecular_function (GO:0003674);; Molecular Function: nucleic acid binding (GO:0003676);; Molecular Function: DNA binding (GO:0003677);; Molecular Function: binding (GO:0005488);; Molecular Function: organic cyclic compound binding (GO:0097159);; Molecular Function: heterocyclic compound binding (GO:1901363); Biological Process: nucleobase-containing compound metabolic process…	unnamed protein product [Triticum turgidum subsp. durum]	DRE2B_ORYSJ RecName: Full=Dehydration-responsive element-binding protein 2B; Short=OsDREB2B	No apical meristem (NAM) protein	TraesCS7B01G111400	TraesCS7B02G111400	TRIAE_CS42_7BS_TGACv1_592859_AA1945340.1	-
TraesCS7B03G0292900	Molecular Function: molecular_function (GO:0003674);; Molecular Function: nucleic acid binding (GO:0003676);; Molecular Function: DNA binding (GO:0003677);; Molecular Function: binding (GO:0005488);; Molecular Function: organic cyclic compound binding (GO:0097159);; Molecular Function: heterocyclic compound binding (GO:1901363); Biological Process: nucleobase-containing compound metabolic process…	unnamed protein product [Triticum turgidum subsp. durum]	DRE2B_ORYSJ RecName: Full=Dehydration-responsive element-binding protein 2B; Short=OsDREB2B	No apical meristem (NAM) protein	TraesCS7B01G111500	TraesCS7B02G111500	-	-
TraesCS7B03G0293300	Molecular Function: molecular_function (GO:0003674);; Molecular Function: nucleic acid binding (GO:0003676);; Molecular Function: DNA binding (GO:0003677);; Molecular Function: binding (GO:0005488);; Molecular Function: organic cyclic compound binding (GO:0097159);; Molecular Function: heterocyclic compound binding (GO:1901363); Biological Process: nucleobase-containing compound metabolic process…	unnamed protein product [Triticum turgidum subsp. durum]	DRE2B_ORYSJ RecName: Full=Dehydration-responsive element-binding protein 2B; Short=OsDREB2B	No apical meristem (NAM) protein	TraesCS7B01G111900	TraesCS7B02G111900	TRIAE_CS42_7BS_TGACv1_593606_AA1952940.3	-
TraesCS7B03G0301300	Molecular Function: molecular_function (GO:0003674);; Molecular Function: nucleic acid binding (GO:0003676);; Molecular Function: DNA binding (GO:0003677);; Molecular Function: binding (GO:0005488);; Molecular Function: sequence-specific DNA binding (GO:0043565);; Molecular Function: organic cyclic compound binding (GO:0097159);; Molecular Function: heterocyclic compound binding (GO:1901363); Bio…	unnamed protein product [Triticum turgidum subsp. durum]	NAC8_ARATH RecName: Full=SUPPRESSOR OF GAMMA RESPONSE 1; AltName: Full=NAC domain-containing protein 8; Short=ANAC008; AltName: Full=Protein SOG1; AltName: Full=SUPPRESSOR OF GAMMA RADIATION 1	NAC domain transcription factor superfamily protein	TraesCS7B01G115400	TraesCS7B02G115400	TRIAE_CS42_7BS_TGACv1_594101_AA1956120.1	Traes_7BS_99BF8BA2F.2
TraesCS7B03G0302700	Molecular Function: molecular_function (GO:0003674);; Molecular Function: nucleic acid binding (GO:0003676);; Molecular Function: DNA binding (GO:0003677);; Molecular Function: binding (GO:0005488);; Molecular Function: organic cyclic compound binding (GO:0097159);; Molecular Function: heterocyclic compound binding (GO:1901363); Biological Process: nucleobase-containing compound metabolic process…	unnamed protein product [Triticum turgidum subsp. durum]	NAC86_ARATH RecName: Full=NAC domain-containing protein 86; AltName: Full=NAM-like protein; AltName: Full=No apical meristem-like protein	No apical meristem (NAM) protein	TraesCS7B01G116200	TraesCS7B02G116200	-	-
TraesCS7B03G0302800	Molecular Function: molecular_function (GO:0003674);; Molecular Function: nucleic acid binding (GO:0003676);; Molecular Function: DNA binding (GO:0003677);; Molecular Function: binding (GO:0005488);; Molecular Function: organic cyclic compound binding (GO:0097159);; Molecular Function: heterocyclic compound binding (GO:1901363); Biological Process: nucleobase-containing compound metabolic process…	unnamed protein product [Triticum turgidum subsp. durum]	NAC86_ARATH RecName: Full=NAC domain-containing protein 86; AltName: Full=NAM-like protein; AltName: Full=No apical meristem-like protein	No apical meristem (NAM) protein	TraesCS7B01G116300	TraesCS7B02G116300	TRIAE_CS42_7BS_TGACv1_592607_AA1941280.1	-
TraesCS7B03G0302900	Molecular Function: molecular_function (GO:0003674);; Molecular Function: nucleic acid binding (GO:0003676);; Molecular Function: DNA binding (GO:0003677);; Molecular Function: binding (GO:0005488);; Molecular Function: organic cyclic compound binding (GO:0097159);; Molecular Function: heterocyclic compound binding (GO:1901363); Biological Process: nucleobase-containing compound metabolic process…	unnamed protein product [Triticum turgidum subsp. durum]	DRE2B_ORYSJ RecName: Full=Dehydration-responsive element-binding protein 2B; Short=OsDREB2B	No apical meristem (NAM) protein	TraesCS7B01G116400	TraesCS7B02G116400	TRIAE_CS42_7BS_TGACv1_592607_AA1941290.1	-
TraesCS7B03G0391800	Molecular Function: molecular_function (GO:0003674);; Molecular Function: nucleic acid binding (GO:0003676);; Molecular Function: DNA binding (GO:0003677);; Molecular Function: binding (GO:0005488);; Molecular Function: organic cyclic compound binding (GO:0097159);; Molecular Function: heterocyclic compound binding (GO:1901363); Biological Process: nucleobase-containing compound metabolic process…	unnamed protein product [Triticum turgidum subsp. durum]	NAC31_ARATH RecName: Full=Protein CUP-SHAPED COTYLEDON 3; AltName: Full=NAC domain-containing protein 31; Short=ANAC031; AltName: Full=NAC domain-containing protein CUC3	No apical meristem (NAM) protein	TraesCS7B01G143900	TraesCS7B02G143900	TRIAE_CS42_7BS_TGACv1_592031_AA1928790.1	-
TraesCS7B03G0436100	Molecular Function: molecular_function (GO:0003674);; Molecular Function: nucleic acid binding (GO:0003676);; Molecular Function: DNA binding (GO:0003677);; Molecular Function: binding (GO:0005488);; Molecular Function: organic cyclic compound binding (GO:0097159);; Molecular Function: heterocyclic compound binding (GO:1901363); Biological Process: nucleobase-containing compound metabolic process…	unnamed protein product [Triticum turgidum subsp. durum]	NAC83_ARATH RecName: Full=NAC domain-containing protein 83; Short=ANAC083; AltName: Full=Protein VND-INTERACTING 2	No apical meristem (NAM) protein	TraesCS7B01G160900	TraesCS7B02G160900	TRIAE_CS42_7BS_TGACv1_592455_AA1938420.1	-
TraesCS7B03G0534300	Molecular Function: molecular_function (GO:0003674);; Molecular Function: nucleic acid binding (GO:0003676);; Molecular Function: DNA binding (GO:0003677);; Molecular Function: binding (GO:0005488);; Molecular Function: organic cyclic compound binding (GO:0097159);; Molecular Function: heterocyclic compound binding (GO:1901363); Biological Process: nucleobase-containing compound metabolic process…	unnamed protein product [Triticum turgidum subsp. durum]	NAC14_ARATH RecName: Full=NAC domain-containing protein 14; Short=ANAC014; AltName: Full=Protein NTM1-like 2	No apical meristem (NAM) protein	TraesCS7B01G187600	TraesCS7B02G187600	TRIAE_CS42_7BL_TGACv1_578088_AA1889220.3	Traes_7BL_0C386426A.2
TraesCS7B03G0545900	Molecular Function: molecular_function (GO:0003674);; Molecular Function: nucleic acid binding (GO:0003676);; Molecular Function: DNA binding (GO:0003677);; Molecular Function: binding (GO:0005488);; Molecular Function: organic cyclic compound binding (GO:0097159);; Molecular Function: heterocyclic compound binding (GO:1901363); Biological Process: nucleobase-containing compound metabolic process…	unnamed protein product [Triticum turgidum subsp. durum]	NAC78_ARATH RecName: Full=NAC domain-containing protein 78; Short=ANAC078; AltName: Full=Protein NTM1-like 11	No apical meristem (NAM) protein	TraesCS7B01G196900	TraesCS7B02G196900	-	Traes_7BL_B96ABE182.1
TraesCS7B03G0581200	Molecular Function: molecular_function (GO:0003674);; Molecular Function: nucleic acid binding (GO:0003676);; Molecular Function: DNA binding (GO:0003677);; Molecular Function: binding (GO:0005488);; Molecular Function: organic cyclic compound binding (GO:0097159);; Molecular Function: heterocyclic compound binding (GO:1901363); Biological Process: nucleobase-containing compound metabolic process…	unnamed protein product [Triticum turgidum subsp. durum]	NAC22_ARATH RecName: Full=NAC domain-containing protein 21/22; Short=ANAC021/ANAC022	No apical meristem (NAM) protein	TraesCS7B01G205600	TraesCS7B02G205600	TRIAE_CS42_7BL_TGACv1_577855_AA1884660.1	-
TraesCS7B03G0623500	Molecular Function: molecular_function (GO:0003674);; Molecular Function: nucleic acid binding (GO:0003676);; Molecular Function: DNA binding (GO:0003677);; Molecular Function: binding (GO:0005488);; Molecular Function: organic cyclic compound binding (GO:0097159);; Molecular Function: heterocyclic compound binding (GO:1901363); Biological Process: nucleobase-containing compound metabolic process…	unnamed protein product [Triticum turgidum subsp. durum]	NAC35_ARATH RecName: Full=NAC domain-containing protein 35; Short=ANAC035; AltName: Full=Protein LONG VEGETATIVE PHASE 1; Short=AtLOV1	No apical meristem (NAM) protein	TraesCS7B01G219400	TraesCS7B02G219400	TRIAE_CS42_7BL_TGACv1_580562_AA1914580.1	Traes_7BL_E4FDF20B5.1
TraesCS7B03G0642300	Molecular Function: molecular_function (GO:0003674);; Molecular Function: nucleic acid binding (GO:0003676);; Molecular Function: DNA binding (GO:0003677);; Molecular Function: binding (GO:0005488);; Molecular Function: organic cyclic compound binding (GO:0097159);; Molecular Function: heterocyclic compound binding (GO:1901363); Biological Process: nucleobase-containing compound metabolic process…	NAC domain-containing protein 30-like [Aegilops tauschii subsp. tauschii]	NAC30_ARATH RecName: Full=NAC domain-containing protein 30; Short=ANAC030; AltName: Full=Protein VASCULAR RELATED NAC-DOMAIN 7	No apical meristem (NAM) protein	TraesCS7B01G226600	TraesCS7B02G226600	TRIAE_CS42_7BL_TGACv1_581398_AA1917230.1	-
TraesCS7B03G0655300	Molecular Function: molecular_function (GO:0003674);; Molecular Function: nucleic acid binding (GO:0003676);; Molecular Function: DNA binding (GO:0003677);; Molecular Function: binding (GO:0005488);; Molecular Function: organic cyclic compound binding (GO:0097159);; Molecular Function: heterocyclic compound binding (GO:1901363); Biological Process: nucleobase-containing compound metabolic process…	unnamed protein product [Triticum turgidum subsp. durum]	NAC76_ORYSJ RecName: Full=NAC domain-containing protein 76; Short=ONAC076; AltName: Full=OsNAC7	No apical meristem (NAM) protein	TraesCS7B01G233300	TraesCS7B02G233300	TRIAE_CS42_7BL_TGACv1_580920_AA1915940.1	-
TraesCS7B03G0681700	Molecular Function: molecular_function (GO:0003674);; Molecular Function: nucleic acid binding (GO:0003676);; Molecular Function: DNA binding (GO:0003677);; Molecular Function: binding (GO:0005488);; Molecular Function: organic cyclic compound binding (GO:0097159);; Molecular Function: heterocyclic compound binding (GO:1901363); Biological Process: nucleobase-containing compound metabolic process…	unnamed protein product [Triticum turgidum subsp. durum]	NAC98_ARATH RecName: Full=Protein CUP-SHAPED COTYLEDON 2; AltName: Full=NAC domain-containing protein 98; Short=ANAC098; AltName: Full=NAC domain-containing protein CUC2	No apical meristem (NAM) protein	TraesCS7B01G246300	TraesCS7B02G246300	TRIAE_CS42_7BL_TGACv1_577097_AA1865870.1	-
TraesCS7B03G0695000	Molecular Function: molecular_function (GO:0003674);; Molecular Function: nucleic acid binding (GO:0003676);; Molecular Function: DNA binding (GO:0003677);; Molecular Function: binding (GO:0005488);; Molecular Function: organic cyclic compound binding (GO:0097159);; Molecular Function: heterocyclic compound binding (GO:1901363); Biological Process: nucleobase-containing compound metabolic process…	NAC transcription factor NAM-1-like [Aegilops tauschii subsp. tauschii]	NAC29_ARATH RecName: Full=NAC transcription factor 29; Short=AtNAC029; AltName: Full=Protein NAC-LIKE, ACTIVATED BY AP3/PI; Short=AtNAP	No apical meristem (NAM) protein	TraesCS7B01G252100	TraesCS7B02G252100	TRIAE_CS42_7BL_TGACv1_580306_AA1913290.1	-
TraesCS7B03G0738900	Molecular Function: molecular_function (GO:0003674);; Molecular Function: nucleic acid binding (GO:0003676);; Molecular Function: DNA binding (GO:0003677);; Molecular Function: binding (GO:0005488);; Molecular Function: organic cyclic compound binding (GO:0097159);; Molecular Function: heterocyclic compound binding (GO:1901363); Biological Process: nucleobase-containing compound metabolic process…	unnamed protein product [Triticum turgidum subsp. durum]	NAC75_ARATH RecName: Full=NAC domain-containing protein 75; Short=ANAC075	No apical meristem (NAM) protein	TraesCS7B01G270300	TraesCS7B02G270300	TRIAE_CS42_7BL_TGACv1_577072_AA1865240.1	Traes_7BL_939CBC0E9.2
TraesCS7B03G0980500	Molecular Function: molecular_function (GO:0003674);; Molecular Function: nucleic acid binding (GO:0003676);; Molecular Function: DNA binding (GO:0003677);; Molecular Function: binding (GO:0005488);; Molecular Function: organic cyclic compound binding (GO:0097159);; Molecular Function: heterocyclic compound binding (GO:1901363); Biological Process: nucleobase-containing compound metabolic process…	NAC domain-containing protein 23 [Triticum aestivum]	NAC22_ARATH RecName: Full=NAC domain-containing protein 21/22; Short=ANAC021/ANAC022	No apical meristem (NAM) protein	TraesCS7B01G364600	TraesCS7B02G364600	TRIAE_CS42_7BL_TGACv1_579057_AA1903540.1	Traes_7BL_F1A0270C6.1
TraesCS7B03G0981600	Molecular Function: molecular_function (GO:0003674);; Molecular Function: nucleic acid binding (GO:0003676);; Molecular Function: DNA binding (GO:0003677);; Molecular Function: binding (GO:0005488);; Molecular Function: organic cyclic compound binding (GO:0097159);; Molecular Function: heterocyclic compound binding (GO:1901363); Biological Process: nucleobase-containing compound metabolic process…	unnamed protein product [Triticum turgidum subsp. durum]	NAC22_ARATH RecName: Full=NAC domain-containing protein 21/22; Short=ANAC021/ANAC022	No apical meristem (NAM) protein	TraesCS7B01G365300	TraesCS7B02G365300	TRIAE_CS42_7BL_TGACv1_579312_AA1906270.1	Traes_7BL_128D5054D.1
TraesCS7B03G1239100	Molecular Function: molecular_function (GO:0003674);; Molecular Function: nucleic acid binding (GO:0003676);; Molecular Function: DNA binding (GO:0003677);; Molecular Function: binding (GO:0005488);; Molecular Function: organic cyclic compound binding (GO:0097159);; Molecular Function: heterocyclic compound binding (GO:1901363); Biological Process: nucleobase-containing compound metabolic process…	aspartokinase 1, chloroplastic-like isoform X1 [Aegilops tauschii subsp. tauschii] &gt;gi	AK1_ARATH RecName: Full=Aspartokinase 1, chloroplastic; AltName: Full=Aspartate kinase 1; Flags: Precursor	Aspartokinase	TraesCS7B01G461700	TraesCS7B02G461700	TRIAE_CS42_7BL_TGACv1_577321_AA1872160.1	-
TraesCS7B03G1268800	Molecular Function: molecular_function (GO:0003674);; Molecular Function: nucleic acid binding (GO:0003676);; Molecular Function: DNA binding (GO:0003677);; Molecular Function: binding (GO:0005488);; Molecular Function: organic cyclic compound binding (GO:0097159);; Molecular Function: heterocyclic compound binding (GO:1901363); Biological Process: nucleobase-containing compound metabolic process…	unnamed protein product [Triticum turgidum subsp. durum]	NAC22_ORYSJ RecName: Full=NAC domain-containing protein 22; Short=ONAC022	No apical meristem (NAM) protein	TraesCS7B01G472200	TraesCS7B02G472200	-	-
TraesCS7B03G1269400	Molecular Function: molecular_function (GO:0003674);; Molecular Function: nucleic acid binding (GO:0003676);; Molecular Function: DNA binding (GO:0003677);; Molecular Function: binding (GO:0005488);; Molecular Function: organic cyclic compound binding (GO:0097159);; Molecular Function: heterocyclic compound binding (GO:1901363); Biological Process: nucleobase-containing compound metabolic process…	unnamed protein product [Triticum turgidum subsp. durum]	NAC22_ORYSJ RecName: Full=NAC domain-containing protein 22; Short=ONAC022	No apical meristem (NAM) protein	TraesCS7B01G472600	TraesCS7B02G472600	TRIAE_CS42_7BL_TGACv1_577598_AA1879210.1	-
TraesCS7B03G1292100	Molecular Function: molecular_function (GO:0003674);; Molecular Function: nucleic acid binding (GO:0003676);; Molecular Function: DNA binding (GO:0003677);; Molecular Function: binding (GO:0005488);; Molecular Function: organic cyclic compound binding (GO:0097159);; Molecular Function: heterocyclic compound binding (GO:1901363); Biological Process: nucleobase-containing compound metabolic process…	hypothetical protein TRIUR3_12570 [Triticum urartu]	K0754_HUMAN RecName: Full=Uncharacterized protein KIAA0754	No apical meristem (NAM) protein	TraesCS7B01G481400	TraesCS7B02G481400	-	-
TraesCS7B03G1316100	-	-	K0754_HUMAN RecName: Full=Uncharacterized protein KIAA0754	No apical meristem (NAM) protein	TraesCS7B01G481500	TraesCS7B02G499400	TRIAE_CS42_7BL_TGACv1_582013_AA1918050.1	-
TraesCS7B03G1341000	Molecular Function: molecular_function (GO:0003674);; Molecular Function: nucleic acid binding (GO:0003676);; Molecular Function: DNA binding (GO:0003677);; Molecular Function: binding (GO:0005488);; Molecular Function: organic cyclic compound binding (GO:0097159);; Molecular Function: heterocyclic compound binding (GO:1901363); Biological Process: nucleobase-containing compound metabolic process…	unnamed protein product [Triticum turgidum subsp. durum]	NAC87_ARATH RecName: Full=NAC domain-containing protein 87; Short=ANAC087	Protein CUP-SHAPED COTYLEDON 2	TraesCS7B01G489500	TraesCS7B02G489500	-	-
	Molecular Function: molecular_function (GO:0003674);; Molecular Function: nucleic acid binding (GO:0003676);; Molecular Function: DNA binding (GO:0003677);; Molecular Function: binding (GO:0005488);; Molecular Function: organic cyclic compound binding (GO:0097159);; Molecular Function: heterocyclic compound binding (GO:1901363); Biological Process: nucleobase-containing compound metabolic process…	hypothetical protein BRADI_4g26605v3, partial [Brachypodium distachyon]	NAC72_ARATH RecName: Full=NAC domain-containing protein 72; Short=ANAC072; AltName: Full=Protein RESPONSIVE TO DESICCATION 26	No apical meristem (NAM) protein	TraesCS7B01G499400		TRIAE_CS42_7BL_TGACv1_577055_AA1864360.1	-
TraesCS7D03G0000500	Molecular Function: molecular_function (GO:0003674);; Molecular Function: nucleic acid binding (GO:0003676);; Molecular Function: DNA binding (GO:0003677);; Molecular Function: binding (GO:0005488);; Molecular Function: organic cyclic compound binding (GO:0097159);; Molecular Function: heterocyclic compound binding (GO:1901363); Biological Process: nucleobase-containing compound metabolic process…	uncharacterized protein LOC109757228 [Aegilops tauschii subsp. tauschii]	NTL9_ARATH RecName: Full=Protein NTM1-like 9; AltName: Full=Calmodulin-binding NAC protein	No apical meristem (NAM) protein	TraesCS7D01G000200	TraesCS7D02G000200	TRIAE_CS42_7DS_TGACv1_624344_AA2060640.1	Traes_7DS_985883968.2
TraesCS7D03G0019800	Molecular Function: molecular_function (GO:0003674);; Molecular Function: nucleic acid binding (GO:0003676);; Molecular Function: DNA binding (GO:0003677);; Molecular Function: binding (GO:0005488);; Molecular Function: organic cyclic compound binding (GO:0097159);; Molecular Function: heterocyclic compound binding (GO:1901363); Biological Process: nucleobase-containing compound metabolic process…	NAC domain-containing protein 7-like [Aegilops tauschii subsp. tauschii]	NAC7_ARATH RecName: Full=NAC domain-containing protein 7; Short=ANAC007; AltName: Full=Protein EMBRYO DEFECTIVE 2749; AltName: Full=Protein VASCULAR RELATED NAC-DOMAIN 4	No apical meristem (NAM) protein	TraesCS7D01G008500	TraesCS7D02G008500	TRIAE_CS42_7DS_TGACv1_621407_AA2014500.1	Traes_7DS_7F0AF83B0.1
TraesCS7D03G0076800	Molecular Function: molecular_function (GO:0003674);; Molecular Function: nucleic acid binding (GO:0003676);; Molecular Function: DNA binding (GO:0003677);; Molecular Function: binding (GO:0005488);; Molecular Function: organic cyclic compound binding (GO:0097159);; Molecular Function: heterocyclic compound binding (GO:1901363); Biological Process: nucleobase-containing compound metabolic process…	hypothetical protein BRADI_1g03245v3, partial [Brachypodium distachyon]	NAC78_ARATH RecName: Full=NAC domain-containing protein 78; Short=ANAC078; AltName: Full=Protein NTM1-like 11	No apical meristem (NAM) protein	TraesCS7D01G034000	TraesCS7D02G034000	TRIAE_CS42_7DS_TGACv1_621882_AA2028520.1	-
TraesCS7D03G0140600	Molecular Function: molecular_function (GO:0003674);; Molecular Function: nucleic acid binding (GO:0003676);; Molecular Function: DNA binding (GO:0003677);; Molecular Function: binding (GO:0005488);; Molecular Function: organic cyclic compound binding (GO:0097159);; Molecular Function: heterocyclic compound binding (GO:1901363); Biological Process: nucleobase-containing compound metabolic process…	NAC domain-containing protein 43-like [Aegilops tauschii subsp. tauschii]	NAC43_ARATH RecName: Full=NAC domain-containing protein 43; Short=ANAC043; AltName: Full=Protein EMBRYO DEFECTIVE 2301; AltName: Full=Protein NAC SECONDARY WALL THICKENING PROMOTING FACTOR 1	NAC domain-containing protein 43	TraesCS7D01G062100	TraesCS7D02G062100	TRIAE_CS42_7DS_TGACv1_621783_AA2026010.1	Traes_7DS_A3A20F70E.1
TraesCS7D03G0140900	Molecular Function: molecular_function (GO:0003674);; Molecular Function: nucleic acid binding (GO:0003676);; Molecular Function: DNA binding (GO:0003677);; Molecular Function: binding (GO:0005488);; Molecular Function: organic cyclic compound binding (GO:0097159);; Molecular Function: heterocyclic compound binding (GO:1901363); Biological Process: nucleobase-containing compound metabolic process…	NAC domain-containing protein 43-like [Aegilops tauschii subsp. tauschii]	NAC43_ARATH RecName: Full=NAC domain-containing protein 43; Short=ANAC043; AltName: Full=Protein EMBRYO DEFECTIVE 2301; AltName: Full=Protein NAC SECONDARY WALL THICKENING PROMOTING FACTOR 1	NAC domain-containing protein 43	TraesCS7D01G062300	TraesCS7D02G062300	TRIAE_CS42_7DS_TGACv1_622629_AA2042860.1	-
TraesCS7D03G0141000	Molecular Function: molecular_function (GO:0003674);; Molecular Function: nucleic acid binding (GO:0003676);; Molecular Function: DNA binding (GO:0003677);; Molecular Function: binding (GO:0005488);; Molecular Function: organic cyclic compound binding (GO:0097159);; Molecular Function: heterocyclic compound binding (GO:1901363); Biological Process: nucleobase-containing compound metabolic process…	NAC domain-containing protein 66-like [Aegilops tauschii subsp. tauschii]	NAC43_ARATH RecName: Full=NAC domain-containing protein 43; Short=ANAC043; AltName: Full=Protein EMBRYO DEFECTIVE 2301; AltName: Full=Protein NAC SECONDARY WALL THICKENING PROMOTING FACTOR 1	NAC domain-containing protein 43	TraesCS7D01G062400	TraesCS7D02G062400	TRIAE_CS42_7DS_TGACv1_622066_AA2032070.1	-
TraesCS7D03G0141200	Molecular Function: molecular_function (GO:0003674);; Molecular Function: nucleic acid binding (GO:0003676);; Molecular Function: DNA binding (GO:0003677);; Molecular Function: binding (GO:0005488);; Molecular Function: organic cyclic compound binding (GO:0097159);; Molecular Function: heterocyclic compound binding (GO:1901363); Biological Process: nucleobase-containing compound metabolic process…	NAC domain-containing protein 66-like [Aegilops tauschii subsp. tauschii]	NAC43_ARATH RecName: Full=NAC domain-containing protein 43; Short=ANAC043; AltName: Full=Protein EMBRYO DEFECTIVE 2301; AltName: Full=Protein NAC SECONDARY WALL THICKENING PROMOTING FACTOR 1	NAC domain-containing protein 43	TraesCS7D01G062600	TraesCS7D02G062600	TRIAE_CS42_7DS_TGACv1_624826_AA2063410.1	-
TraesCS7D03G0142500	Molecular Function: molecular_function (GO:0003674);; Molecular Function: nucleic acid binding (GO:0003676);; Molecular Function: DNA binding (GO:0003677);; Molecular Function: binding (GO:0005488);; Molecular Function: organic cyclic compound binding (GO:0097159);; Molecular Function: heterocyclic compound binding (GO:1901363); Biological Process: nucleobase-containing compound metabolic process…	NAC domain-containing protein 43-like [Aegilops tauschii subsp. tauschii]	NAC43_ARATH RecName: Full=NAC domain-containing protein 43; Short=ANAC043; AltName: Full=Protein EMBRYO DEFECTIVE 2301; AltName: Full=Protein NAC SECONDARY WALL THICKENING PROMOTING FACTOR 1	NAC domain-containing protein 43	TraesCS7D01G063300	TraesCS7D02G063300	TRIAE_CS42_7DS_TGACv1_622568_AA2041990.1	-
TraesCS7D03G0228900	Molecular Function: molecular_function (GO:0003674);; Molecular Function: nucleic acid binding (GO:0003676);; Molecular Function: DNA binding (GO:0003677);; Molecular Function: binding (GO:0005488);; Molecular Function: organic cyclic compound binding (GO:0097159);; Molecular Function: heterocyclic compound binding (GO:1901363); Biological Process: nucleobase-containing compound metabolic process…	NAC domain-containing protein 67-like [Aegilops tauschii subsp. tauschii]	NAC68_ORYSJ RecName: Full=NAC domain-containing protein 68; Short=ONAC068; AltName: Full=OsNAC4	No apical meristem (NAM) protein	TraesCS7D01G100400	TraesCS7D02G100400	TRIAE_CS42_7DS_TGACv1_623994_AA2058170.1	-
TraesCS7D03G0344500	Molecular Function: molecular_function (GO:0003674);; Molecular Function: nucleic acid binding (GO:0003676);; Molecular Function: DNA binding (GO:0003677);; Molecular Function: binding (GO:0005488);; Molecular Function: organic cyclic compound binding (GO:0097159);; Molecular Function: heterocyclic compound binding (GO:1901363); Biological Process: nucleobase-containing compound metabolic process…	protein CUP-SHAPED COTYLEDON 2-like [Aegilops tauschii subsp. tauschii]	NC100_ARATH RecName: Full=NAC domain-containing protein 100; Short=ANAC100; Short=AtNAC5	Protein CUP-SHAPED COTYLEDON 2	TraesCS7D01G154200	TraesCS7D02G154200	TRIAE_CS42_7DS_TGACv1_623144_AA2049980.1	Traes_7DS_2452C1E32.1
TraesCS7D03G0393300	Molecular Function: molecular_function (GO:0003674);; Molecular Function: nucleic acid binding (GO:0003676);; Molecular Function: DNA binding (GO:0003677);; Molecular Function: binding (GO:0005488);; Molecular Function: organic cyclic compound binding (GO:0097159);; Molecular Function: heterocyclic compound binding (GO:1901363); Biological Process: nucleobase-containing compound metabolic process…	NAC domain-containing protein 48-like [Aegilops tauschii subsp. tauschii]	JA2L_SOLLC RecName: Full=NAC domain-containing protein JA2L; AltName: Full=Protein JASMONIC ACID 2-LIKE; Short=Protein JA2-LIKE	No apical meristem (NAM) protein	TraesCS7D01G174400	TraesCS7D02G174400	TRIAE_CS42_7DS_TGACv1_623635_AA2054950.1	-
TraesCS7D03G0426000	Molecular Function: molecular_function (GO:0003674);; Molecular Function: nucleic acid binding (GO:0003676);; Molecular Function: DNA binding (GO:0003677);; Molecular Function: binding (GO:0005488);; Molecular Function: organic cyclic compound binding (GO:0097159);; Molecular Function: heterocyclic compound binding (GO:1901363); Biological Process: nucleobase-containing compound metabolic process…	NAC domain-containing protein 92-like [Aegilops tauschii subsp. tauschii]	NAC87_ARATH RecName: Full=NAC domain-containing protein 87; Short=ANAC087	Protein CUP-SHAPED COTYLEDON 2	TraesCS7D01G189900	TraesCS7D02G189900	TRIAE_CS42_7DS_TGACv1_623146_AA2050060.1	-
TraesCS7D03G0438700	Molecular Function: molecular_function (GO:0003674);; Molecular Function: nucleic acid binding (GO:0003676);; Molecular Function: DNA binding (GO:0003677);; Molecular Function: binding (GO:0005488);; Molecular Function: organic cyclic compound binding (GO:0097159);; Molecular Function: heterocyclic compound binding (GO:1901363); Biological Process: nucleobase-containing compound metabolic process…	NAC domain-containing protein 100-like [Aegilops tauschii subsp. tauschii] &gt;gi	NC100_ARATH RecName: Full=NAC domain-containing protein 100; Short=ANAC100; Short=AtNAC5	Protein CUP-SHAPED COTYLEDON 2	TraesCS7D01G196300	TraesCS7D02G196300	TRIAE_CS42_7DS_TGACv1_623437_AA2053190.1	Traes_7DS_6418D89A3.1
TraesCS7D03G0458200	Molecular Function: molecular_function (GO:0003674);; Molecular Function: nucleic acid binding (GO:0003676);; Molecular Function: DNA binding (GO:0003677);; Molecular Function: binding (GO:0005488);; Molecular Function: organic cyclic compound binding (GO:0097159);; Molecular Function: heterocyclic compound binding (GO:1901363); Biological Process: nucleobase-containing compound metabolic process…	uncharacterized protein LOC109739598 [Aegilops tauschii subsp. tauschii]	NAC86_ARATH RecName: Full=NAC domain-containing protein 86; AltName: Full=NAM-like protein; AltName: Full=No apical meristem-like protein	No apical meristem (NAM) protein	TraesCS7D01G205200	TraesCS7D02G205200	TRIAE_CS42_7DS_TGACv1_623420_AA2052990.1	-
TraesCS7D03G0463300	Molecular Function: molecular_function (GO:0003674);; Molecular Function: nucleic acid binding (GO:0003676);; Molecular Function: DNA binding (GO:0003677);; Molecular Function: binding (GO:0005488);; Molecular Function: organic cyclic compound binding (GO:0097159);; Molecular Function: heterocyclic compound binding (GO:1901363); Biological Process: nucleobase-containing compound metabolic process…	uncharacterized protein LOC109769418 [Aegilops tauschii subsp. tauschii]	DRE2B_ORYSJ RecName: Full=Dehydration-responsive element-binding protein 2B; Short=OsDREB2B	No apical meristem (NAM) protein	TraesCS7D01G207400	TraesCS7D02G207400	TRIAE_CS42_7DS_TGACv1_621451_AA2016030.1	-
TraesCS7D03G0469400	Molecular Function: molecular_function (GO:0003674);; Molecular Function: nucleic acid binding (GO:0003676);; Molecular Function: DNA binding (GO:0003677);; Molecular Function: binding (GO:0005488);; Molecular Function: sequence-specific DNA binding (GO:0043565);; Molecular Function: organic cyclic compound binding (GO:0097159);; Molecular Function: heterocyclic compound binding (GO:1901363); Bio…	SUPPRESSOR OF GAMMA RESPONSE 1-like isoform X1 [Aegilops tauschii subsp. tauschii]	NAC8_ARATH RecName: Full=SUPPRESSOR OF GAMMA RESPONSE 1; AltName: Full=NAC domain-containing protein 8; Short=ANAC008; AltName: Full=Protein SOG1; AltName: Full=SUPPRESSOR OF GAMMA RADIATION 1	NAC domain transcription factor superfamily protein	TraesCS7D01G210600	TraesCS7D02G210600	TRIAE_CS42_7DS_TGACv1_625391_AA2065010.2	Traes_7DS_78B5508C0.2
TraesCS7D03G0470300	Molecular Function: molecular_function (GO:0003674);; Molecular Function: nucleic acid binding (GO:0003676);; Molecular Function: DNA binding (GO:0003677);; Molecular Function: binding (GO:0005488);; Molecular Function: organic cyclic compound binding (GO:0097159);; Molecular Function: heterocyclic compound binding (GO:1901363); Biological Process: nucleobase-containing compound metabolic process…	unnamed protein product [Triticum turgidum subsp. durum]	NAC82_ARATH RecName: Full=NAC domain-containing protein 82; Short=ANAC082; AltName: Full=Protein VND-INTERACTING 1	No apical meristem (NAM) protein	TraesCS7D01G210900	TraesCS7D02G210900	-	-
TraesCS7D03G0472100	Molecular Function: molecular_function (GO:0003674);; Molecular Function: nucleic acid binding (GO:0003676);; Molecular Function: DNA binding (GO:0003677);; Molecular Function: binding (GO:0005488);; Molecular Function: organic cyclic compound binding (GO:0097159);; Molecular Function: heterocyclic compound binding (GO:1901363); Biological Process: nucleobase-containing compound metabolic process…	unnamed protein product [Triticum turgidum subsp. durum]	DRE2B_ORYSJ RecName: Full=Dehydration-responsive element-binding protein 2B; Short=OsDREB2B	No apical meristem (NAM) protein	TraesCS7D01G211300	TraesCS7D02G211300	-	-
TraesCS7D03G0472200	Molecular Function: molecular_function (GO:0003674);; Molecular Function: nucleic acid binding (GO:0003676);; Molecular Function: DNA binding (GO:0003677);; Molecular Function: binding (GO:0005488);; Molecular Function: organic cyclic compound binding (GO:0097159);; Molecular Function: heterocyclic compound binding (GO:1901363); Biological Process: nucleobase-containing compound metabolic process…	unnamed protein product [Triticum turgidum subsp. durum]	NAC86_ARATH RecName: Full=NAC domain-containing protein 86; AltName: Full=NAM-like protein; AltName: Full=No apical meristem-like protein	No apical meristem (NAM) protein	TraesCS7D01G211400	TraesCS7D02G211400	TRIAE_CS42_7DS_TGACv1_622130_AA2033420.1	-
TraesCS7D03G0550700	Molecular Function: molecular_function (GO:0003674);; Molecular Function: nucleic acid binding (GO:0003676);; Molecular Function: DNA binding (GO:0003677);; Molecular Function: binding (GO:0005488);; Molecular Function: organic cyclic compound binding (GO:0097159);; Molecular Function: heterocyclic compound binding (GO:1901363); Biological Process: nucleobase-containing compound metabolic process…	protein CUP-SHAPED COTYLEDON 3-like [Aegilops tauschii subsp. tauschii]	NAC31_ARATH RecName: Full=Protein CUP-SHAPED COTYLEDON 3; AltName: Full=NAC domain-containing protein 31; Short=ANAC031; AltName: Full=NAC domain-containing protein CUC3	No apical meristem (NAM) protein	TraesCS7D01G246100	TraesCS7D02G246100	TRIAE_CS42_7DS_TGACv1_624617_AA2062220.1	-
TraesCS7D03G0596300	Molecular Function: molecular_function (GO:0003674);; Molecular Function: nucleic acid binding (GO:0003676);; Molecular Function: DNA binding (GO:0003677);; Molecular Function: binding (GO:0005488);; Molecular Function: organic cyclic compound binding (GO:0097159);; Molecular Function: heterocyclic compound binding (GO:1901363); Biological Process: nucleobase-containing compound metabolic process…	NAC domain-containing protein 83-like [Aegilops tauschii subsp. tauschii] &gt;gi	NAC83_ARATH RecName: Full=NAC domain-containing protein 83; Short=ANAC083; AltName: Full=Protein VND-INTERACTING 2	No apical meristem (NAM) protein	TraesCS7D01G263800	TraesCS7D02G263800	TRIAE_CS42_7DS_TGACv1_623845_AA2056760.2	-
TraesCS7D03G0651300	Molecular Function: molecular_function (GO:0003674);; Molecular Function: nucleic acid binding (GO:0003676);; Molecular Function: DNA binding (GO:0003677);; Molecular Function: binding (GO:0005488);; Molecular Function: organic cyclic compound binding (GO:0097159);; Molecular Function: heterocyclic compound binding (GO:1901363); Biological Process: nucleobase-containing compound metabolic process…	NAC domain-containing protein 78-like [Aegilops tauschii subsp. tauschii]	NAC78_ARATH RecName: Full=NAC domain-containing protein 78; Short=ANAC078; AltName: Full=Protein NTM1-like 11	No apical meristem (NAM) protein	TraesCS7D01G283800	TraesCS7D02G283800	TRIAE_CS42_7DS_TGACv1_624889_AA2063750.1	Traes_7DS_9FBF54244.1
TraesCS7D03G0703600	Molecular Function: molecular_function (GO:0003674);; Molecular Function: nucleic acid binding (GO:0003676);; Molecular Function: DNA binding (GO:0003677);; Molecular Function: binding (GO:0005488);; Molecular Function: organic cyclic compound binding (GO:0097159);; Molecular Function: heterocyclic compound binding (GO:1901363); Biological Process: nucleobase-containing compound metabolic process…	protein NTM1-like 9 isoform X1 [Aegilops tauschii subsp. tauschii]	NAC14_ARATH RecName: Full=NAC domain-containing protein 14; Short=ANAC014; AltName: Full=Protein NTM1-like 2	No apical meristem (NAM) protein	TraesCS7D01G295100	TraesCS7D02G295100	TRIAE_CS42_7DL_TGACv1_604389_AA1997650.2	Traes_7DL_AB67A0B36.1
TraesCS7D03G0724500	Molecular Function: molecular_function (GO:0003674);; Molecular Function: nucleic acid binding (GO:0003676);; Molecular Function: DNA binding (GO:0003677);; Molecular Function: binding (GO:0005488);; Molecular Function: organic cyclic compound binding (GO:0097159);; Molecular Function: heterocyclic compound binding (GO:1901363); Biological Process: nucleobase-containing compound metabolic process…	NAC domain-containing protein 21/22-like [Aegilops tauschii subsp. tauschii]	NAC22_ARATH RecName: Full=NAC domain-containing protein 21/22; Short=ANAC021/ANAC022	No apical meristem (NAM) protein	TraesCS7D01G302000	TraesCS7D02G302000	TRIAE_CS42_7DL_TGACv1_604393_AA1997730.2	Traes_7DL_BDD45DB24.2
TraesCS7D03G0747700	Molecular Function: molecular_function (GO:0003674);; Molecular Function: nucleic acid binding (GO:0003676);; Molecular Function: DNA binding (GO:0003677);; Molecular Function: binding (GO:0005488);; Molecular Function: organic cyclic compound binding (GO:0097159);; Molecular Function: heterocyclic compound binding (GO:1901363); Biological Process: nucleobase-containing compound metabolic process…	unnamed protein product [Triticum turgidum subsp. durum]	NAC43_ARATH RecName: Full=NAC domain-containing protein 43; Short=ANAC043; AltName: Full=Protein EMBRYO DEFECTIVE 2301; AltName: Full=Protein NAC SECONDARY WALL THICKENING PROMOTING FACTOR 1	No apical meristem (NAM) protein	TraesCS7D01G314000	TraesCS7D02G314000	TRIAE_CS42_7DL_TGACv1_603576_AA1985860.2	Traes_7DL_7D5DBCCA0.1
TraesCS7D03G0750800	Molecular Function: molecular_function (GO:0003674);; Molecular Function: nucleic acid binding (GO:0003676);; Molecular Function: DNA binding (GO:0003677);; Molecular Function: binding (GO:0005488);; Molecular Function: organic cyclic compound binding (GO:0097159);; Molecular Function: heterocyclic compound binding (GO:1901363); Biological Process: nucleobase-containing compound metabolic process…	NAC domain-containing protein 35-like [Aegilops tauschii subsp. tauschii]	NAC35_ARATH RecName: Full=NAC domain-containing protein 35; Short=ANAC035; AltName: Full=Protein LONG VEGETATIVE PHASE 1; Short=AtLOV1	No apical meristem (NAM) protein	TraesCS7D01G315100	TraesCS7D02G315100	TRIAE_CS42_7DL_TGACv1_603425_AA1983440.1	-
TraesCS7D03G0767200	Molecular Function: molecular_function (GO:0003674);; Molecular Function: nucleic acid binding (GO:0003676);; Molecular Function: DNA binding (GO:0003677);; Molecular Function: binding (GO:0005488);; Molecular Function: organic cyclic compound binding (GO:0097159);; Molecular Function: heterocyclic compound binding (GO:1901363); Biological Process: nucleobase-containing compound metabolic process…	NAC domain-containing protein 30-like [Aegilops tauschii subsp. tauschii]	NAC30_ARATH RecName: Full=NAC domain-containing protein 30; Short=ANAC030; AltName: Full=Protein VASCULAR RELATED NAC-DOMAIN 7	No apical meristem (NAM) protein	TraesCS7D01G322700	TraesCS7D02G322700	TRIAE_CS42_7DL_TGACv1_604385_AA1997610.2	Traes_7DL_851E1A20D.1
TraesCS7D03G0782300	Molecular Function: molecular_function (GO:0003674);; Molecular Function: nucleic acid binding (GO:0003676);; Molecular Function: DNA binding (GO:0003677);; Molecular Function: binding (GO:0005488);; Molecular Function: organic cyclic compound binding (GO:0097159);; Molecular Function: heterocyclic compound binding (GO:1901363); Biological Process: nucleobase-containing compound metabolic process…	NAC domain-containing protein 76 [Aegilops tauschii subsp. tauschii]	NAC76_ORYSJ RecName: Full=NAC domain-containing protein 76; Short=ONAC076; AltName: Full=OsNAC7	No apical meristem (NAM) protein	TraesCS7D01G329200	TraesCS7D02G329200	TRIAE_CS42_7DL_TGACv1_604654_AA2000360.2	Traes_7DL_AD6EAD1A6.1
TraesCS7D03G0807700	Molecular Function: molecular_function (GO:0003674);; Molecular Function: nucleic acid binding (GO:0003676);; Molecular Function: DNA binding (GO:0003677);; Molecular Function: binding (GO:0005488);; Molecular Function: organic cyclic compound binding (GO:0097159);; Molecular Function: heterocyclic compound binding (GO:1901363); Biological Process: nucleobase-containing compound metabolic process…	protein CUP-SHAPED COTYLEDON 1-like [Aegilops tauschii subsp. tauschii]	NAC98_ARATH RecName: Full=Protein CUP-SHAPED COTYLEDON 2; AltName: Full=NAC domain-containing protein 98; Short=ANAC098; AltName: Full=NAC domain-containing protein CUC2	No apical meristem (NAM) protein	TraesCS7D01G342300	TraesCS7D02G342300	TRIAE_CS42_7DL_TGACv1_603025_AA1974000.1	-
TraesCS7D03G0821300	Molecular Function: molecular_function (GO:0003674);; Molecular Function: nucleic acid binding (GO:0003676);; Molecular Function: DNA binding (GO:0003677);; Molecular Function: binding (GO:0005488);; Molecular Function: organic cyclic compound binding (GO:0097159);; Molecular Function: heterocyclic compound binding (GO:1901363); Biological Process: nucleobase-containing compound metabolic process…	NAC transcription factor NAM-1-like [Aegilops tauschii subsp. tauschii]	NAC29_ARATH RecName: Full=NAC transcription factor 29; Short=AtNAC029; AltName: Full=Protein NAC-LIKE, ACTIVATED BY AP3/PI; Short=AtNAP	No apical meristem (NAM) protein	TraesCS7D01G348100	TraesCS7D02G348100	TRIAE_CS42_7DL_TGACv1_604890_AA2002740.2	-
TraesCS7D03G0861200	Molecular Function: molecular_function (GO:0003674);; Molecular Function: nucleic acid binding (GO:0003676);; Molecular Function: DNA binding (GO:0003677);; Molecular Function: binding (GO:0005488);; Molecular Function: organic cyclic compound binding (GO:0097159);; Molecular Function: heterocyclic compound binding (GO:1901363); Biological Process: nucleobase-containing compound metabolic process…	uncharacterized protein LOC109750443 [Aegilops tauschii subsp. tauschii]	NAC75_ARATH RecName: Full=NAC domain-containing protein 75; Short=ANAC075	No apical meristem (NAM) protein	TraesCS7D01G365200	TraesCS7D02G365200	TRIAE_CS42_7DL_TGACv1_603884_AA1990680.2	Traes_7DL_2044490CE.1
TraesCS7D03G0877200	Molecular Function: molecular_function (GO:0003674);; Molecular Function: nucleic acid binding (GO:0003676);; Molecular Function: DNA binding (GO:0003677);; Molecular Function: binding (GO:0005488);; Molecular Function: organic cyclic compound binding (GO:0097159);; Molecular Function: heterocyclic compound binding (GO:1901363); Biological Process: nucleobase-containing compound metabolic process…	NAC transcription factor NAM-1-like [Aegilops tauschii subsp. tauschii]	NAC2_ORYSJ RecName: Full=NAC domain-containing protein 2; Short=ONAC002; AltName: Full=OsNAC19; AltName: Full=Protein STRESS-RESPONSIVE NAC 1	No apical meristem (NAM) protein	TraesCS7D01G371800	TraesCS7D02G371800	TRIAE_CS42_7DL_TGACv1_602602_AA1962270.2	-
TraesCS7D03G1073300	Molecular Function: molecular_function (GO:0003674);; Molecular Function: nucleic acid binding (GO:0003676);; Molecular Function: DNA binding (GO:0003677);; Molecular Function: binding (GO:0005488);; Molecular Function: organic cyclic compound binding (GO:0097159);; Molecular Function: heterocyclic compound binding (GO:1901363); Biological Process: nucleobase-containing compound metabolic process…	NAC domain-containing protein 21/22-like [Aegilops tauschii subsp. tauschii]	NAC22_ARATH RecName: Full=NAC domain-containing protein 21/22; Short=ANAC021/ANAC022	No apical meristem (NAM) protein	TraesCS7D01G451700	TraesCS7D02G451700	TRIAE_CS42_7DL_TGACv1_603301_AA1980400.1	Traes_7DL_91CFE828F.1
TraesCS7D03G1074400	Molecular Function: molecular_function (GO:0003674);; Molecular Function: nucleic acid binding (GO:0003676);; Molecular Function: DNA binding (GO:0003677);; Molecular Function: binding (GO:0005488);; Molecular Function: organic cyclic compound binding (GO:0097159);; Molecular Function: heterocyclic compound binding (GO:1901363); Biological Process: nucleobase-containing compound metabolic process…	NAC domain-containing protein 21/22-like [Aegilops tauschii subsp. tauschii]	NAC22_ARATH RecName: Full=NAC domain-containing protein 21/22; Short=ANAC021/ANAC022	No apical meristem (NAM) protein	TraesCS7D01G452500	TraesCS7D02G452500	TRIAE_CS42_7DL_TGACv1_604258_AA1995950.1	Traes_7DL_FBE9894EB.1
TraesCS7D03G1261100	Molecular Function: molecular_function (GO:0003674);; Molecular Function: nucleic acid binding (GO:0003676);; Molecular Function: DNA binding (GO:0003677);; Molecular Function: binding (GO:0005488);; Molecular Function: organic cyclic compound binding (GO:0097159);; Molecular Function: heterocyclic compound binding (GO:1901363); Biological Process: nucleobase-containing compound metabolic process…	NAC domain-containing protein 35-like [Aegilops tauschii subsp. tauschii]	NAC22_ORYSJ RecName: Full=NAC domain-containing protein 22; Short=ONAC022	No apical meristem (NAM) protein	TraesCS7D01G535300	TraesCS7D02G535300	-	-
TraesCS7D03G1305700	Molecular Function: molecular_function (GO:0003674);; Molecular Function: nucleic acid binding (GO:0003676);; Molecular Function: DNA binding (GO:0003677);; Molecular Function: binding (GO:0005488);; Molecular Function: organic cyclic compound binding (GO:0097159);; Molecular Function: heterocyclic compound binding (GO:1901363); Biological Process: nucleobase-containing compound metabolic process…	NAC domain-containing protein 79-like [Aegilops tauschii subsp. tauschii] &gt;gi	NC100_ARATH RecName: Full=NAC domain-containing protein 100; Short=ANAC100; Short=AtNAC5	Protein CUP-SHAPED COTYLEDON 2	TraesCS7D01G543400	TraesCS7D02G543500	TRIAE_CS42_7DL_TGACv1_602807_AA1969110.2	-
TraesCS7D03G1305900	Molecular Function: molecular_function (GO:0003674);; Molecular Function: nucleic acid binding (GO:0003676);; Molecular Function: DNA binding (GO:0003677);; Molecular Function: binding (GO:0005488);; Molecular Function: organic cyclic compound binding (GO:0097159);; Molecular Function: heterocyclic compound binding (GO:1901363); Biological Process: nucleobase-containing compound metabolic process…	NAC domain-containing protein 92-like isoform X1 [Aegilops tauschii subsp. tauschii]	NAC87_ARATH RecName: Full=NAC domain-containing protein 87; Short=ANAC087	Protein CUP-SHAPED COTYLEDON 2	TraesCS7D01G543500	TraesCS7D02G543400	-	-
	Molecular Function: molecular_function (GO:0003674);; Molecular Function: nucleic acid binding (GO:0003676);; Molecular Function: DNA binding (GO:0003677);; Molecular Function: binding (GO:0005488);; Molecular Function: organic cyclic compound binding (GO:0097159);; Molecular Function: heterocyclic compound binding (GO:1901363); Biological Process: nucleobase-containing compound metabolic process…	NAC domain-containing protein 91-like [Aegilops tauschii subsp. tauschii]	NAC68_ORYSJ RecName: Full=NAC domain-containing protein 68; Short=ONAC068; AltName: Full=OsNAC4	No apical meristem (NAM) protein	TraesCSU01G119900		TRIAE_CS42_U_TGACv1_643385_AA2131460.1	-
	Molecular Function: molecular_function (GO:0003674);; Molecular Function: nucleic acid binding (GO:0003676);; Molecular Function: DNA binding (GO:0003677);; Molecular Function: binding (GO:0005488);; Molecular Function: organic cyclic compound binding (GO:0097159);; Molecular Function: heterocyclic compound binding (GO:1901363); Biological Process: nucleobase-containing compound metabolic process…	NAC domain-containing protein 91-like [Aegilops tauschii subsp. tauschii]	NAC7_ARATH RecName: Full=NAC domain-containing protein 7; Short=ANAC007; AltName: Full=Protein EMBRYO DEFECTIVE 2749; AltName: Full=Protein VASCULAR RELATED NAC-DOMAIN 4	No apical meristem (NAM) protein	TraesCSU01G120000		-	-
	Molecular Function: molecular_function (GO:0003674);; Molecular Function: nucleic acid binding (GO:0003676);; Molecular Function: DNA binding (GO:0003677);; Molecular Function: binding (GO:0005488);; Molecular Function: organic cyclic compound binding (GO:0097159);; Molecular Function: heterocyclic compound binding (GO:1901363); Biological Process: nucleobase-containing compound metabolic process…	unnamed protein product [Triticum turgidum subsp. durum]	NAC78_ARATH RecName: Full=NAC domain-containing protein 78; Short=ANAC078; AltName: Full=Protein NTM1-like 11	No apical meristem (NAM) protein	TraesCSU01G135000		TRIAE_CS42_U_TGACv1_646520_AA2146580.1	-
	Molecular Function: molecular_function (GO:0003674);; Molecular Function: nucleic acid binding (GO:0003676);; Molecular Function: DNA binding (GO:0003677);; Molecular Function: binding (GO:0005488);; Molecular Function: organic cyclic compound binding (GO:0097159);; Molecular Function: heterocyclic compound binding (GO:1901363); Biological Process: nucleobase-containing compound metabolic process…	NAC domain-containing protein 82-like [Aegilops tauschii subsp. tauschii] &gt;gi	NAC82_ARATH RecName: Full=NAC domain-containing protein 82; Short=ANAC082; AltName: Full=Protein VND-INTERACTING 1	No apical meristem (NAM) protein	TraesCSU01G137200		-	-
TraesCSU03G0194900	Molecular Function: molecular_function (GO:0003674);; Molecular Function: nucleic acid binding (GO:0003676);; Molecular Function: DNA binding (GO:0003677);; Molecular Function: binding (GO:0005488);; Molecular Function: organic cyclic compound binding (GO:0097159);; Molecular Function: heterocyclic compound binding (GO:1901363); Biological Process: nucleobase-containing compound metabolic process…	NAC domain-containing protein 59-like [Aegilops tauschii subsp. tauschii]	NAC52_ARATH RecName: Full=NAC domain containing protein 52; Short=ANAC052; AltName: Full=NAC domain containing protein 51; Short=ANAC051; AltName: Full=Protein POLLEN DEVELOPMENT DEFECTIVE 1; AltName: Full=Protein SUPPRESSOR OF GENE SILENCING 1	No apical meristem (NAM) protein	TraesCSU01G163300	TraesCSU02G163300	-	-
TraesCSU03G0212100	Molecular Function: molecular_function (GO:0003674);; Molecular Function: nucleic acid binding (GO:0003676);; Molecular Function: DNA binding (GO:0003677);; Molecular Function: binding (GO:0005488);; Molecular Function: organic cyclic compound binding (GO:0097159);; Molecular Function: heterocyclic compound binding (GO:1901363); Biological Process: nucleobase-containing compound metabolic process…	NAC transcription factor NAM-1-like [Aegilops tauschii subsp. tauschii]	NAC29_ARATH RecName: Full=NAC transcription factor 29; Short=AtNAC029; AltName: Full=Protein NAC-LIKE, ACTIVATED BY AP3/PI; Short=AtNAP	No apical meristem (NAM) protein	TraesCSU01G168500	TraesCSU02G168500	-	-
	Molecular Function: molecular_function (GO:0003674);; Molecular Function: nucleic acid binding (GO:0003676);; Molecular Function: DNA binding (GO:0003677);; Molecular Function: binding (GO:0005488);; Molecular Function: organic cyclic compound binding (GO:0097159);; Molecular Function: heterocyclic compound binding (GO:1901363); Biological Process: nucleobase-containing compound metabolic process…	unnamed protein product [Triticum turgidum subsp. durum]	DRE2B_ORYSJ RecName: Full=Dehydration-responsive element-binding protein 2B; Short=OsDREB2B	No apical meristem (NAM) protein	TraesCSU01G174800		-	-
TraesCSU03G0396900	Molecular Function: molecular_function (GO:0003674);; Molecular Function: nucleic acid binding (GO:0003676);; Molecular Function: DNA binding (GO:0003677);; Molecular Function: binding (GO:0005488);; Molecular Function: organic cyclic compound binding (GO:0097159);; Molecular Function: heterocyclic compound binding (GO:1901363); Biological Process: nucleobase-containing compound metabolic process…	unnamed protein product [Triticum turgidum subsp. durum]	NAC82_ARATH RecName: Full=NAC domain-containing protein 82; Short=ANAC082; AltName: Full=Protein VND-INTERACTING 1	No apical meristem (NAM) protein	TraesCSU01G230600	TraesCSU02G230600	-	-
TraesCSU03G0350100	Molecular Function: molecular_function (GO:0003674);; Molecular Function: nucleic acid binding (GO:0003676);; Molecular Function: DNA binding (GO:0003677);; Molecular Function: binding (GO:0005488);; Molecular Function: organic cyclic compound binding (GO:0097159);; Molecular Function: heterocyclic compound binding (GO:1901363); Biological Process: nucleobase-containing compound metabolic process…	NAC domain-containing protein 66-like [Aegilops tauschii subsp. tauschii]	NAC43_ARATH RecName: Full=NAC domain-containing protein 43; Short=ANAC043; AltName: Full=Protein EMBRYO DEFECTIVE 2301; AltName: Full=Protein NAC SECONDARY WALL THICKENING PROMOTING FACTOR 1	NAC domain-containing protein 43	TraesCSU01G215800	TraesCSU02G215800	-	-
