# Supplementary material for: Overexpression of TaSNAC4-3D in Common Wheat (Triticum aestivum L.) Negatively Regulates Drought Tolerance
Source: Front Plant Sci. 2022 Jul 4;13:945272. doi: 10.3389/fpls.2022.945272 (PMC9289557; doi:10.3389/fpls.2022.945272)
Supplement: Supplementary file 3 [file Table_3.XLSX]

## Sheet: Table S3
Table S3 TaSNACs in 14 homologous groups
TaSNACs	Homologous groups
TraesCS1A03G0672400	TaSNAC1-1A
TraesCS1B03G0763900	TaSNAC1-1B
TraesCS1D03G0635900	TaSNAC1-1D
TraesCS3A03G0950500	TaSNAC2-3A
TraesCS3B03G1086000	TaSNAC2-3B
TraesCS3D03G0884200	TaSNAC2-3D
TraesCS4A03G0585300	TaSNAC3-4A
TraesCS4B03G0224400	TaSNAC3-4B
TraesCS4D03G0185600	TaSNAC3-4D
TraesCS3A03G0812200	TaSNAC4-3A
TraesCS3B03G0934600	TaSNAC4-3B
TraesCS3D03G0748100	TaSNAC4-3D
TraesCS5A03G1103200	TaSNAC5-5A
TraesCS5B03G1172400	TaSNAC5-5B
TraesCS5D03G1060100	TaSNAC5-5D
TraesCS6A03G0129300	TaSNAC6-6A
TraesCS6B03G0176100	TaSNAC6-6B
TraesCS6D03G0121600	TaSNAC6-6D
TraesCS2A03G0422300	TaSNAC7-2A
TraesCS2B03G0551700	TaSNAC7-2B
TraesCS2D03G0449700	TaSNAC7-2D
TraesCS6A03G0253400	TaSNAC8-6A
TraesCS6D03G0209600	TaSNAC8-6D
TraesCS3A03G0172700	TaSNAC9-3A
TraesCS3B03G0217600	TaSNAC9-3B
TraesCS3D03G0155100	TaSNAC9-3D
TraesCS5A03G0397800	TaSNAC10-5A
TraesCS5B03G0394500	TaSNAC10-5B
TraesCS5D03G0370800	TaSNAC10-5D
TraesCS4A03G0278400	TaSNAC11-4A
TraesCS4B03G0489100	TaSNAC11-4B
TraesCS4D03G0435100	TaSNAC11-4D
TraesCS2A03G0210200	TaSNAC12-2A
TraesCS2B03G0289300	TaSNAC12-2B
TraesCS2D03G0215300	TaSNAC12-2D
TraesCS2A03G0210300	TaSNAC13-2A
TraesCS2B03G0289400	TaSNAC13-2B
TraesCS2D03G0215500	TaSNAC13-2D
TraesCS3A03G0381900	TaSNAC14-3A
TraesCS3B03G0467900	TaSNAC14-3B
TraesCS3D03G0370300	TaSNAC14-3D
