# Supplementary material for: Overexpression of TaSNAC4-3D in Common Wheat (Triticum aestivum L.) Negatively Regulates Drought Tolerance
Source: Front Plant Sci. 2022 Jul 4;13:945272. doi: 10.3389/fpls.2022.945272 (PMC9289557; doi:10.3389/fpls.2022.945272)
Supplement: Supplementary file 4 [file Table_4.XLSX]

## Sheet: Table S4
Table S4 The information of quality control about twelve libraries
Sample	Clean reads	Q20(%)	Q30(%)	GC(%)	Total mapped reads	Unique mapped reads	Multiple mapped reads
WT Normal-1	24660931	98.23	95.02	53.75	23090740(93.63%)	21770924(88.28%)	1319816(5.35%)
WT Normal-2	25035733	98.27	95.13	54.21	220146(87.90%)	20330023(81.20%)	1676624(6.70%)
WT Normal-3	23122848	98.32	95.2	53.67	21735604(94.00%)	20507909(88.69%)	1227695(5.31%)
OE Normal-1	20667086	98.04	94.55	53.34	18788634(90.91%)	17821355(86.23%)	967279(4.68%)
OE Normal-2	23184115	98.37	95.35	52.52	21278789(91.78%)	23287987(86.10%)	1537898(5.68%)
OE Normal-3	26451086	98.29	95.12	52.95	24825885(93.86%)	23287987(88.04%)	1536898(5.81%)
WT Drought stress-1	38787664	98.05	94.48	53.6	35910964(92.58%)	33333838(87.23%)	207713(5.36%)
WT Drought stress-2	39344043	98.07	94.55	54.26	37011028(94.07%)	34993968(88.94%)	202061(5.13%)
WT Drought stress-3	39619820	98.21	94.89	53.92	37530095(94.73%)	35463608(89.51%)	2066487(5.22%)
OE Drought stress-1	41181730	98.15	94.77	54.36	38860503(94.36%)	36541922(88.73%)	2318581(5.63%)
OE Drought stress-2	38552864	98.1	94.65	54.43	36501912(94.68%)	34428652(89.30%)	2073260(5.38%)
OE Drought stress-3	39930502	98.12	94.67	54.21	37726278(94.48%)	35440508(88.76%)	2285770(5.72%)
