# Supplementary material for: Overexpression of TaSNAC4-3D in Common Wheat (Triticum aestivum L.) Negatively Regulates Drought Tolerance
Source: Front Plant Sci. 2022 Jul 4;13:945272. doi: 10.3389/fpls.2022.945272 (PMC9289557; doi:10.3389/fpls.2022.945272)
Supplement: Supplementary file 5 [file Table_5.XLSX]

## Sheet: Table S5
Table S5 The DEGs between WT and TaNAC4-3D overexpression plant under drought and well-watered conditions
Drought condition								Well-watered condition
Gene ID	WT-1	WT-2	WT-3	OE-1	OE-2	OE-3	q-value	Gene ID	WT-1	WT-2	WT-3	OE-1	OE-2	OE-3	q-value
Triticum_aestivum_newGene_13764	2.26981	1.77707	2.05712	0.009535	0	0.050913	3.01e-40	TraesCS2A02G564200	10.5338	11.096	8.68261	0	0.006319	0	4.89e-190
Triticum_aestivum_newGene_110	1.86376	2.06011	1.37563	0.015632	0.054503	0.059042	1.27e-41	Triticum_aestivum_newGene_9026	61.7815	94.1255	50.6921	0.032415	0.059268	0	1.27e-179
TraesCS7D02G035600	2.91475	3.19195	3.73151	0.417259	0.287482	0.341068	8.94e-29	TraesCS2A02G564300	20.3623	28.4498	16.8343	0	0	0	2.94e-152
TraesCS4A02G399300	1.84131	4.91362	6.6929	0.087009	0.255755	0.144873	2.46e-18	Triticum_aestivum_newGene_2519	9.271	10.2197	9.38631	0	0.006256	0	6.65e-159
TraesCS3D02G505500	4.84694	3.90421	8.01327	1.16659	0.8053	0.533101	7.72e-14	Triticum_aestivum_newGene_2593	7.33007	7.79576	7.61352	0	0.009364	0	2.66e-112
TraesCS2B02G236600	0.889502	0.349293	0.416197	0	0	0.016578	2.58e-11	TraesCSU02G203800	12.3746	13.5184	13.7799	0	0.039823	0	1.39e-95
TraesCS7A02G238400	15.9981	39.9672	22.8533	4.07375	5.09562	4.65542	3.93e-15	TraesCS2A02G565800	2.93487	4.75178	3.3176	0	0	0	2.66e-72
TraesCS3B02G589800	1.35873	1.17547	1.53183	0.337471	0.224144	0.297378	2.61e-20	TraesCS2D02G566500	5.23249	7.67521	4.7218	0	0	0	3.76e-64
Triticum_aestivum_newGene_16846	1.09353	1.22229	1.53015	0.111545	0.137146	0.175375	1.39e-11	Triticum_aestivum_newGene_2570	2.88525	3.76179	2.62191	0	0	0	8.86e-45
TraesCS3A02G280700	7.07859	4.09572	5.56134	1.09224	0.270399	0.250341	1.35e-09	TraesCS2A02G563400	2.18652	4.00837	2.57231	0	0	0.021698	2.34e-40
TraesCS2B02G336800	3.39582	2.71699	5.03426	0.966704	0.640792	0.605889	3.17e-12	TraesCS5A02G532000	26.113	29.8599	53.1071	1.27806	1.27917	0.69806	6.7e-53
TraesCS3A02G434900	1.94721	4.28203	2.51885	0.568447	0.39216	0.263517	6.75e-10	TraesCS2A02G564800	1.11238	0.737242	1.56429	0	0	0	9.34e-32
Triticum_aestivum_newGene_26700	1.59081	2.24651	1.39617	0.190214	0.367624	0.134357	2.94e-09	TraesCS2A02G562000	1.99867	3.14845	1.15725	0	0	0	1.99e-23
TraesCS6B02G063400	1.50224	3.23887	4.0289	0.591893	0.222126	0.372034	2.11e-08	TraesCS2D02G566400	0.852265	1.08902	0.956339	0	0	0	1.93e-22
TraesCS2D02G528500	1.74754	1.43747	3.10241	0.389115	0.539965	0.39219	2.91e-10	Triticum_aestivum_newGene_37145	0.746447	1.58751	0.869765	0	0	0	6.79e-19
Triticum_aestivum_newGene_5391	1.28241	1.38416	0.758965	0.175179	0.036755	0.012391	9.91e-08	TraesCS2B02G617000	2.35708	4.16827	1.7204	0	0.021691	0	1.51e-18
Triticum_aestivum_newGene_7097	9.07501	4.88325	11.638	2.26455	1.91324	1.26608	2.01e-09	TraesCS7A02G055800	3.13591	3.29789	3.11135	0	0.110357	0.180491	7.78e-20
TraesCS1D02G035000	1.72406	2.30875	2.71067	0	0.228185	0.153341	1.34e-07	Triticum_aestivum_newGene_6709	1.94558	1.70399	1.05676	0	0	0	5.65e-17
Triticum_aestivum_newGene_5961	5.43115	4.89387	3.88405	1.08958	1.17372	1.79676	5.32e-14	TraesCS3A02G000700	6.9418	2.68419	5.92847	0.216767	0.046337	0.203329	6.98e-18
Triticum_aestivum_newGene_25649	3.23204	3.36965	2.98843	1.2237	0.396125	0.931294	8.43e-09	TraesCS2D02G572000	1.07691	2.32104	0.81342	0	0	0	4.11e-16
Triticum_aestivum_newGene_12948	1.16321	1.37238	1.1401	0.342201	0.170747	0.085751	2.14e-07	TraesCS2D02G571100	0.460526	0.894722	0.473838	0	0	0	1.28e-14
TraesCS5D02G209200	1.18349	1.11866	1.22656	0.102167	0.095436	0.329813	6.3e-07	TraesCS4D02G357400	4.17636	2.90018	3.57364	0.216326	0.093652	0	1.14e-15
TraesCS2A02G281100	1.62272	1.47464	1.25687	0.14656	0.248165	0.421855	3.09e-07	TraesCS5A02G533300	2.22538	5.38138	8.56965	0.312501	0.139489	0.171274	3.09e-14
TraesCS7A02G100600	3.53969	5.49076	5.58028	1.457	1.51691	1.42617	9.05e-12	Triticum_aestivum_newGene_2255	1.41158	2.12795	1.13538	0.069906	0	0.017339	7.1e-14
TraesCS4B02G268500	4.94644	4.20958	3.90553	0.192052	0.847023	0.079332	1.93e-06	TraesCS3A02G480300	3.71353	3.2305	4.8117	0.454113	0.238266	0.211543	1.1e-16
Triticum_aestivum_newGene_22163	1.98493	2.58165	2.37848	0.108131	0.738875	0.259563	3.41e-06	TraesCS2B02G045800	0.652438	0.811164	0.990449	0.022512	0	0	2.37e-11
TraesCS7D02G162100	0.994201	4.24755	5.02043	0.079163	0.486714	0.27189	4.09e-06	Triticum_aestivum_newGene_6723	1.23923	2.1902	1.78662	0	0	0	3.1e-11
TraesCS7A02G561400	1.32431	1.96093	3.63908	0.318702	0.57176	0.481352	2.46e-06	TraesCS4D02G336100	5.44915	5.03847	7.32312	0.609354	0.975824	0.35832	8.49e-16
TraesCS3B02G270600	3.53867	1.23013	3.77134	0.759007	0.32604	0.325868	1.06e-05	TraesCS3B02G470000	18.3589	17.1242	44.851	2.56695	3.30037	1.63609	6.12e-13
TraesCS2D02G438200	18.4697	19.9788	17.5861	7.44959	4.9462	6.47606	9.05e-12	TraesCS7D02G050400	2.83732	1.7052	2.09433	0.081094	0.156934	0.262106	4.42e-11
TraesCS6B02G096900	1.55079	2.82746	1.94943	0.544876	0.709397	0.573884	2.02e-07	TraesCS6A02G011700	4.29181	2.06208	2.9493	0.410488	0.273183	0.299443	1.79e-10
Triticum_aestivum_newGene_34308	1.48432	1.04935	1.00085	0.087166	0.391961	0.174573	1.53e-05	TraesCS4D02G346300	22.1674	21.2879	27.1811	4.38141	4.87201	2.70636	4.87e-19
TraesCSU02G209300	5.62851	7.77116	17.7336	2.56513	3.08871	1.95709	5.25e-06	TraesCS3A02G435000	18.1983	9.89797	14.275	2.26355	0.795785	2.41128	2.58e-10
TraesCSU02G209500	8.55529	11.1439	24.9676	3.58915	4.47425	2.44756	9.12e-06	TraesCS4D02G357100	107.012	87.9471	155.528	7.98818	12.0202	3.1266	4.7e-08
TraesCS2D02G481700	3.94453	4.90557	10.5698	1.39207	2.20086	1.47243	6.97e-06	TraesCS4A02G490700	1.8665	1.20968	0.998769	0.118376	0.100847	0.200607	5.2e-09
TraesCS4A02G061800	0.858451	0.730681	0.773711	0.277426	0.16856	0.153884	9.06e-06	TraesCS4B02G381800	2.39948	1.09868	4.85358	0.140195	0.167401	0.257979	5.39e-08
Triticum_aestivum_newGene_26855	1.11644	0.99784	1.01392	0.041264	0.078483	0.302086	4.5e-05	TraesCS4B02G363800	11.6202	10.5216	15.3294	2.32959	2.70687	1.5134	1.42e-15
TraesCS7D02G050400	0.882183	2.09739	1.64516	0.140401	0.458848	0.105255	4.59e-05	TraesCS2B02G018500	0.449524	0.699749	0.612396	0.077059	0.038501	0.072993	6.54e-09
TraesCS6D02G314600	4.21701	3.74537	4.23112	1.10372	1.53966	1.64126	1.93e-09	TraesCS7D02G094900	11.1909	8.26538	14.4765	0.651991	2.07881	1.8893	3.95e-10
Triticum_aestivum_newGene_10671	1.49279	0.935495	1.41283	0.323397	0.401976	0.510166	6.28e-07	TraesCS5A02G509400	4.94589	2.66987	9.74484	0.898919	0.625656	0.327764	3.78e-08
TraesCS5B02G202800	3.72436	5.70199	10.8897	1.92127	2.23507	1.72784	1.4e-05	Triticum_aestivum_newGene_11757	0.528995	1.2664	2.37037	0.310293	0.133256	0.09127	6.72e-08
Triticum_aestivum_newGene_1043	25.6094	19.3696	56.2891	6.2771	6.69362	6.49438	0.000118678	TraesCS6D02G127700	2.59885	0.806892	1.03904	0	0	0.045327	2.29e-07
TraesCS1B02G277000	3.834	1.25175	2.17495	0.487305	0.760929	0.775658	5.64e-05	TraesCS6A02G214900	2.23731	1.79747	3.34197	0.302621	0.358438	0.244075	2.02e-08
TraesCS3A02G183900	5.38332	4.52951	9.54583	1.68293	2.64809	2.03608	3.66e-06	TraesCS5D02G568100	0.960429	1.32879	1.22959	0.074239	0.020915	0.173221	2.81e-07
TraesCS1D02G431200	1.70829	2.56878	3.29319	0.943975	0.915776	0.609568	4.38e-06	Triticum_aestivum_newGene_5948	30.6488	18.7497	45.6598	6.99469	5.91838	3.38867	8.84e-11
TraesCS2B02G507700	1.99863	2.7405	3.66477	0.916101	0.943605	1.00067	1.72e-06	TraesCS4D02G358800	80.7631	37.0132	123.604	14.7839	12.7781	14.9746	8.28e-11
Triticum_aestivum_newGene_15376	1.67275	1.945	2.24524	0.508259	0.757535	0.771418	4.54e-05	TraesCS3B02G118300	1.66542	0.896528	1.8801	0.158135	0	0.027021	1.32e-06
TraesCS2B02G086200	4.36335	6.17846	4.7736	2.35803	1.79818	1.39732	2e-07	TraesCS3D02G476500	3.51082	15.7065	14.0256	1.61692	1.69849	1.30151	2.03e-07
TraesCS3D02G048200	6.04018	8.4822	6.9179	3.12389	1.88828	2.78806	5.75e-07	TraesCS5B02G009000	24.568	44.6121	20.5077	6.16051	6.53499	5.19569	1.01e-11
TraesCS5B02G009000	4.22962	4.92682	4.01706	1.56411	1.90685	1.31632	4.93e-07	TraesCSU02G137400	3.3872	2.04869	3.06221	0.210007	0.666895	0.277405	2.43e-07
TraesCS2D02G455000	16.5697	13.1252	13.4382	5.8297	6.41079	2.68313	8.44e-06	TraesCS4B02G005900	3.13199	2.41428	5.29601	0.698784	0.688172	0.53459	1.64e-08
Triticum_aestivum_newGene_3618	6.53001	5.79436	5.56984	2.7102	2.49752	1.27354	2.63e-06	TraesCS7A02G383400	2.68778	0.929085	2.40293	0.160232	0.210523	0.274782	1.89e-06
Triticum_aestivum_newGene_32028	0.842235	0.937285	1.09717	0.297482	0.210339	0.264768	0.000191342	TraesCS1B02G007100	5.78534	3.9276	4.67988	1.30061	0.876303	0.713095	1.16e-09
TraesCS5B02G304800	2.95743	1.88363	6.74602	0.709971	1.05314	0.774187	0.000448783	TraesCS3D02G162500	2.54098	2.71386	0.885484	0	0.074729	0.211183	1.2e-05
TraesCS3A02G311300	7.30174	6.59246	5.46026	2.89355	2.69894	2.48362	2.75e-10	TraesCS2B02G508400	7.88835	4.92116	8.61984	1.63473	1.80088	0.783619	4.27e-08
TraesCS1B02G317500	13.6204	28.1717	22.4679	5.93784	10.2119	6.98328	1.78e-05	Triticum_aestivum_newGene_36875	1.06897	4.49606	6.35984	0.492339	0.114169	0.42118	1.52e-05
TraesCS3D02G431500	3.37145	3.3949	5.96615	0.62932	1.66747	1.5704	0.000202077	TraesCS2D02G570300	1.74888	1.86837	2.14852	0.515377	0.237392	0.192663	1.54e-06
TraesCS6D02G217700	3.38105	3.81496	3.11967	1.53026	1.63341	1.23806	1.59e-11	TraesCS4D02G031700	5.11595	16.0668	1.32315	0.693526	0.250764	0.176906	2.24e-05
TraesCS3A02G489800	0.761975	0.539195	0.577077	0.137431	0.243527	0.16979	0.000284334	Triticum_aestivum_newGene_24087	5.58614	4.10501	5.82214	0.979275	1.47566	0.970025	8.99e-11
TraesCS2D02G422800	1.98209	8.67116	5.76945	0.59176	1.33699	0.195389	0.000502122	Triticum_aestivum_newGene_2544	0.468187	1.6973	0.218355	0.029235	0.023891	0.075559	2.66e-05
Triticum_aestivum_newGene_34366	0.665358	0.790072	0.509414	0.194126	0.262876	0.156778	2.15e-05	TraesCS2A02G525500	36.6697	44.7292	62.7099	14.9305	11.9021	6.15373	2.41e-09
TraesCSU02G207700	21.4176	30.3488	45.2863	15.0325	10.4509	12.2466	4.67e-06	TraesCS5B02G169100	10.557	4.85395	10.5685	2.06335	1.74558	1.35501	3.3e-07
TraesCS3D02G520200	1.15069	0.721984	1.14274	0.34912	0.057518	0.10472	0.000740593	TraesCS5B02G209200	3.29852	6.63621	11.8851	1.52597	0.688466	1.59121	4.57e-06
Triticum_aestivum_newGene_34495	1.86565	1.64435	1.38981	0.128128	0	0.22359	0.000502324	TraesCSU02G005100	1.83082	3.17336	3.95628	0.59782	0.693677	0.421477	1.08e-06
TraesCS7D02G372600	2.25203	2.4447	1.95601	0.638665	0.985142	0.942522	9.19e-06	TraesCSU02G050500	4.0606	5.75723	5.32695	0.665715	1.00376	0.093736	2.66e-05
TraesCS7A02G055800	1.8529	2.92269	4.96464	0.462391	1.45602	0.518458	0.000866033	TraesCS3A02G309000	39.0511	45.1681	19.1777	10.3092	8.06357	4.80616	2.43e-08
TraesCS1D02G034700	29.4725	39.9024	40.7395	10.9341	20.3919	11.715	8.44e-06	TraesCS2A02G562200	4.00742	6.43307	4.97721	1.48328	0.803013	0.909633	2.88e-07
TraesCS7A02G537900	4.32055	8.27272	6.68605	1.24546	3.42231	1.48851	0.000490211	TraesCS3D02G470500	2.71023	3.50795	2.06019	0.673464	0.364097	0.353635	6.73e-06
TraesCS7A02G131600	3.16381	3.62173	5.12316	0.920999	1.4678	1.98947	9.91e-05	Triticum_aestivum_newGene_2682	2.08414	20.4049	2.13081	0.169374	0.392184	0.381298	4.53e-05
TraesCSU02G209400	4.33776	6.19006	13.8491	2.23008	2.68667	2.00446	0.000924324	TraesCS6B02G374000	0.800637	0.814657	0.836536	0.141987	0.113047	0.015275	4.64e-05
TraesCS1B02G128300	3.15227	2.25229	1.93697	1.00325	1.01203	0.849375	2.44e-05	Triticum_aestivum_newGene_4705	3.62681	3.93961	4.81646	1.11922	0.892335	1.0372	1.28e-09
TraesCS5B02G036600	5.83146	8.6656	11.2198	2.34662	4.21251	1.4028	0.000358121	TraesCS3D02G428000	28.764	22.783	67.2482	6.2858	2.82666	2.64778	7.23e-05
TraesCS3B02G003200	4.45109	1.32312	1.38893	0.639603	0.249546	0.546659	0.00134759	TraesCS4B02G383100	7.13906	4.7633	6.82499	1.3947	2.03681	1.19541	1.76e-08
Triticum_aestivum_newGene_3103	1.66505	0.954905	1.42494	0.564561	0.409836	0.24267	0.000882074	TraesCS6B02G406000	7.68041	1.70182	6.03108	1.34931	0.531558	0.454608	9.29e-05
TraesCS2A02G571500	1.79088	3.1723	1.86977	1.03147	0.77405	0.475012	0.000570978	TraesCS3A02G481500	7.14239	22.1395	7.3384	3.28276	2.0852	2.18568	1.35e-05
TraesCS5B02G006500	7.92283	6.90711	12.877	2.27772	1.50715	0.563236	0.00142888	TraesCS3D02G475100	1.03465	4.67902	6.00543	0.167719	0.283384	0.7659	0.000172572
TraesCSU02G005100	16.932	9.3832	17.2243	3.06752	4.8079	7.97368	0.000368937	TraesCS3D02G321800	0.630197	0.685754	0.909365	0.116552	0.073008	0.131953	0.000111124
TraesCS4D02G238700	1.01612	0.707544	0.710432	0.344503	0.106	0.084867	0.00193681	Triticum_aestivum_newGene_23696	1.65855	3.91607	3.78853	0.588768	0.664691	0.323745	2.4e-06
TraesCS7D02G553100	2.20348	3.08376	2.59684	0.68069	0.981922	1.18302	0.000460057	TraesCS3A02G315800	4.23635	3.33308	12.9111	1.69225	0.911098	1.41059	5.5e-05
TraesCSU02G254900	8.42677	6.30617	6.4617	2.84126	2.8836	3.62486	2.92e-07	TraesCS3B02G565900	2.13868	0.413694	1.09211	0.23415	0.154714	0.15794	0.000145957
Triticum_aestivum_newGene_2141	0.819642	0.533271	0.620521	0.18311	0.264628	0.183436	0.000934281	TraesCS5A02G533900	32.6452	14.9893	25.5704	7.73414	2.67833	7.03963	4.82e-06
TraesCS5D02G224500	1.20406	2.01873	1.96209	0.756204	0.510352	0.532492	0.000833774	TraesCS3B02G526700	4.12219	5.00076	5.91599	1.88384	0.7888	0.589429	2.79e-05
TraesCS7B02G288100	2.67742	2.41358	2.19478	1.05252	1.30905	0.77357	0.000238456	TraesCS5A02G548600	9.46493	3.48112	15.0906	0.518052	0.33046	1.05453	0.000268202
Triticum_aestivum_newGene_13884	0.57573	0.656131	0.662302	0.182216	0.197611	0.233251	0.000965399	TraesCS3A02G521100	1.32478	0.722529	1.32203	0.199502	0.237027	0.238969	5.23e-05
TraesCS3D02G162500	3.93572	5.30161	4.74555	0.88937	2.68873	0.78991	0.0018647	TraesCS4A02G279200	16.0417	28.2003	4.94872	3.63415	2.97829	2.68571	9.53e-05
TraesCS2B02G555400	10.7723	9.0593	25.4822	3.07922	4.2286	2.74797	0.00333168	TraesCS3D02G063800	2.63284	0.664058	2.79005	0.371451	0.121401	0.39566	0.000253764
TraesCS6A02G395500	8.1781	5.43431	9.65912	2.21264	4.04088	2.51825	0.000808668	TraesCS6D02G002200	2.34188	2.04307	1.29408	0.367363	0.586827	0.495415	6.35e-07
TraesCS7A02G276400	335.657	446.15	578.788	164.367	244.324	201.088	3.81e-06	TraesCS6D02G014600	6.02294	3.78403	6.8544	1.30891	1.74334	1.10231	2.52e-06
TraesCS1B02G268000	1.68213	3.50517	1.91572	1.01377	0.590296	0.96	0.00133369	TraesCS5D02G436000	2.73832	0.494463	0.220694	0.059354	0.045004	0.128735	0.000316015
TraesCS2A02G454800	13.5284	10.9911	11.7702	5.47155	6.42243	5.11139	1.55e-08	TraesCS3B02G211600	3.26018	3.15535	3.45871	0.738878	1.00405	0.407337	3.72e-05
TraesCS4B02G005900	1.9106	1.54259	3.38749	0.647833	0.854531	1.05062	0.00106724	Triticum_aestivum_newGene_19448	1.19071	1.10768	1.02929	0.304407	0.375495	0.191809	8.14e-07
Triticum_aestivum_newGene_39200	0.478872	0.979487	0.587478	0.079189	0.227263	0.234007	0.00374617	TraesCS7B02G118300	3.08959	2.03475	3.01355	0.541819	0.901905	0.450877	2.61e-05
TraesCS6A02G348200	0.487992	0.616955	0.758531	0.263499	0.226785	0.257921	0.000503879	TraesCS5A02G520200	6.21286	2.49892	8.45489	1.16019	1.47329	0.622699	0.000201408
TraesCS6D02G054400	1.68043	3.77021	4.41123	0.985422	1.47725	1.04819	0.00180434	TraesCS6B02G396700	5.10677	3.37339	7.04678	1.57515	0.923308	1.66983	1.96e-06
TraesCS1B02G434100	0.671029	0.618402	1.31816	0.080756	0.350214	0.221539	0.00408328	TraesCS3B02G524800	3.5651	4.31236	4.365	1.35762	0.270422	0.154077	0.000472557
TraesCS2B02G247900	1.5658	1.95686	3.00965	5.09288	4.87245	6.37349	0.000238028	TraesCS3B02G524700	4.05482	12.4972	6.22991	2.34058	1.72705	0.918079	0.000137407
TraesCS5B02G411900	3.30174	3.64342	4.40355	5.12432	11.3066	13.2016	0.000595662	TraesCS7D02G248200	0.563233	0.445456	0.566569	0.046419	0.013888	0.126556	0.00065109
TraesCS3A02G414400	4.11803	3.61996	3.82825	7.04749	8.44166	10.9211	1.12e-06	TraesCS4A02G365700	1.17739	0.976113	2.60297	0.174077	0.097324	0.259121	0.000663398
TraesCS4A02G445000	0.049965	0.057323	0.366205	0.700828	1.98856	1.51546	0.0025613	TraesCS3A02G480200	4.6213	11.4287	6.26499	1.27659	2.61876	0.774801	0.000200198
TraesCS2D02G214100	0.733082	0.38117	0.443729	1.41188	0.854787	4.07114	0.0039735	TraesCS1B02G434100	1.34857	0.75948	2.52891	0.379283	0.200197	0.329686	0.000339208
Triticum_aestivum_newGene_38133	0.237114	0.060036	0.099119	0.250815	0.720413	0.782868	0.00388386	TraesCS2A02G071800	0.812414	1.11301	0.78043	0.124415	0.242271	0.153805	0.000289266
Triticum_aestivum_newGene_30442	0.603136	0.353631	0.481448	1.09975	0.935607	2.52082	0.00255108	TraesCS2D02G482200	3.57128	3.25586	3.89106	1.40458	0.332221	0.529891	0.000239923
TraesCS5B02G321800	3.84616	3.31599	6.77161	10.0764	18.2574	21.9292	0.00345738	TraesCS6B02G415100	0.694923	0.906928	0.762042	0.232219	0.118802	0.096326	0.000410811
TraesCS4B02G055400	4.91052	4.55365	3.5015	9.20817	10.1826	9.37953	3.91e-09	Triticum_aestivum_newGene_12956	7.696	3.97355	9.62367	2.78363	0.837799	1.63803	7.93e-05
TraesCS4B02G143500	35.0813	47.3013	35.0933	76.4567	94.4284	88.5755	1.48e-09	TraesCS4B02G024600	1.6479	1.26576	1.30808	0.502864	0.207873	0.286945	0.000151987
TraesCS3B02G598200	1.6982	1.48502	1.81996	3.79531	2.60554	8.34831	0.00162374	TraesCS2A02G217200	2.63859	1.6376	2.39147	0.550545	0.698707	0.634064	3.14e-06
TraesCS4D02G055500	1.35819	0.840009	0.693699	2.24312	2.65248	2.54119	0.000260975	TraesCS7D02G372600	3.84819	4.17289	3.52985	1.41905	1.04163	0.977107	3.3e-07
TraesCS2A02G349300	4.13098	3.47001	5.9311	8.08552	13.7525	11.6633	9.95e-05	Triticum_aestivum_newGene_24743	4.86526	3.55854	1.51762	1.07625	0.941252	0.372366	0.000401242
TraesCS7B02G309900	9.24999	9.66896	12.3215	14.0961	29.6067	37.3496	0.000338327	TraesCS4B02G002000	2.58776	1.32132	1.44004	0.479152	0.1766	0.147385	0.00103176
TraesCS3D02G132500	0.94249	1.04409	0.807812	1.7884	2.55184	2.60525	8.91e-05	TraesCS2D02G482100	4.77146	4.52472	5.83093	1.91667	0.93621	1.55276	3.09e-06
TraesCS5B02G152600	17.4489	19.612	12.7655	33.8584	29.9649	58.3078	5.61e-05	TraesCS3D02G497500	2.42406	1.94035	3.66054	0.683877	0.373192	0.745333	0.000361421
TraesCS6B02G342200	0.333386	0.327312	0.614913	0.670992	1.80611	1.62676	0.00226846	TraesCS4B02G364800	9.29236	14.5871	9.00986	3.43196	3.04957	3.72417	2.36e-08
TraesCS3D02G467600	28.9073	34.695	30.2106	57.6972	80.7909	68.8067	2.77e-10	TraesCS1B02G391100	4.40059	4.47753	4.90012	1.81039	0.5653	1.47806	1.8e-05
TraesCS5D02G216000	4.10947	3.10133	2.98591	7.98143	7.65328	7.5127	8.9e-08	TraesCS6B02G398200	5.09461	3.48407	8.98362	1.50932	1.74394	1.688	1.43e-05
TraesCS5D02G522900	0.611273	0.669196	0.556403	1.17267	1.67605	1.62678	3.43e-05	Triticum_aestivum_newGene_24083	3.58771	2.37534	1.70128	0.852817	0.302571	0.547257	0.000180152
Triticum_aestivum_newGene_25655	0.241493	0.268014	0.282016	1.50678	0.283742	1.66712	0.00328693	TraesCS1B02G004100	4.2825	4.3088	3.24919	1.66532	0.892674	0.927743	1.64e-06
Triticum_aestivum_newGene_35319	0.205365	0.182746	0.093271	0.39639	0.552613	0.571947	0.00177069	TraesCS5D02G025500	0.98217	0.983188	0.655697	0.116472	0.228972	0.163064	0.000733052
TraesCS3D02G063800	0.195702	0.202246	0.528715	0.999256	0.890787	1.27977	0.00248136	TraesCS7D02G345700	1.26651	1.77261	2.18728	0.582201	0.243558	0.305878	0.000585861
TraesCS2A02G205500	19.1345	20.2479	17.629	34.4774	37.5082	61.9833	3.4e-06	TraesCS3B02G314500	2.33776	1.78658	2.42949	0.303388	0.201456	0	0.00125909
TraesCS4B02G299800	3.27264	4.53066	3.66153	7.861	8.82517	9.88636	7.7e-07	TraesCS2D02G119100	3.80602	2.43148	3.8109	0.926159	0.95789	0.806972	3.45e-05
TraesCS6A02G063900	1.67468	3.00174	4.71835	8.97362	10.508	7.321	0.000943536	Triticum_aestivum_newGene_21622	1.04004	0.478424	0.695412	0.071891	0.098317	0.16562	0.00132557
TraesCS3D02G332200	3.17221	2.91292	1.75943	7.37542	7.94036	4.63397	0.000134608	TraesCS6B02G398300	2.3289	2.94382	5.23528	0.725934	1.04667	1.11841	5.23e-05
TraesCS3A02G176500	7.50212	8.59645	9.15227	14.2188	20.7363	23.2495	3.74e-07	Triticum_aestivum_newGene_16752	9.45436	11.8409	2.69786	2.00372	1.23179	2.12576	0.000540677
TraesCS4A02G312100	1.95123	2.91026	3.52127	6.37194	7.15747	6.53189	7.87e-06	TraesCS4B02G356600	2.43952	2.76406	10.6163	1.16136	0.872106	1.22239	0.000978887
TraesCS5B02G356700	3.32598	3.40523	3.21069	6.51393	8.62475	6.92297	2.21e-09	TraesCS5D02G210600	6.61099	2.40238	4.75399	1.26672	1.40896	0.827308	0.00017559
Triticum_aestivum_newGene_7507	0.237387	0.74457	0.215284	1.39298	1.31929	1.44036	0.00243218	TraesCS5B02G463400	3.02701	4.02274	4.07886	0.347356	1.24095	0.872623	0.000629314
TraesCS2D02G003200	0.466935	0.633803	1.02401	1.31093	1.67932	4.24174	0.00228635	TraesCS1A02G122500	50.7392	36.7348	69.7294	22.2794	10.837	15.5865	1.19e-06
TraesCS5D02G199100	2.15742	2.87212	3.55625	6.37189	6.54097	7.51708	5.11e-06	TraesCS7D02G225600	9.51063	11.6887	11.7891	2.60466	3.78636	4.05969	6.66e-08
TraesCS1D02G144400	16.6215	11.8148	10.0477	26.6556	22.9748	51.5129	0.000257477	TraesCS4A02G308600	3.15076	3.51253	3.44616	1.35187	0.982661	0.710123	3.24e-06
TraesCS1A02G295800	4.27875	4.32392	3.01943	6.68385	8.74368	24.5785	0.00233321	TraesCS5D02G217200	3.736	8.78901	14.2012	1.355	2.43741	2.77925	0.000382925
Triticum_aestivum_newGene_36391	8.21432	11.9305	6.09961	27.8625	19.2183	17.7359	3.71e-05	TraesCS1B02G354700	4.86598	2.27462	10.0788	0.89324	0.865482	1.59415	0.00121761
TraesCS2D02G134700	19.6433	16.6914	21.4352	33.0457	38.1864	77.8555	0.000161131	TraesCS7A02G537900	4.26842	3.41538	6.24194	1.49321	1.50219	1.05595	2.57e-05
TraesCS3B02G495700	1.56875	1.71318	1.21876	3.7624	2.98152	4.65961	8.08e-05	TraesCS7B02G262700	3.82361	4.04582	5.68551	1.48583	0.92238	1.12368	0.000201844
TraesCS2D02G509800	1.4823	1.72808	2.54939	4.23944	5.64684	4.15326	1.78e-05	TraesCS5A02G486800	1.32099	0.729014	0.559896	0.093557	0.222638	0.073623	0.0019859
TraesCS3A02G127300	0.779147	0.886554	1.8238	3.12072	4.06961	2.75716	0.00078975	TraesCS7B02G156000	0.914104	0.512383	0.707231	0.134671	0.174889	0.117095	0.00135207
TraesCS6A02G089400	5.28441	5.74326	6.73329	9.06156	16.8209	17.9982	3.47e-05	TraesCS6D02G353300	7.67634	4.39548	13.4817	2.78362	2.2823	1.9962	0.000179871
TraesCS5A02G048600	4.0267	5.06593	4.45785	8.39067	11.159	11.0584	5.48e-09	TraesCS2D02G466900	0.610232	0.832029	0.967286	0.108776	0.223752	0.179279	0.00139624
TraesCS2B02G474600	0.657237	0.4191	0.842429	1.03869	2.13743	3.3846	0.00210037	TraesCS4A02G078300	5.72213	1.9391	1.96779	0.844693	0.367752	0.853329	0.00154629
Triticum_aestivum_newGene_35621	0.398399	0.182324	0.036002	3.62866	2.72241	3.95784	0.00113998	TraesCS3B02G298700	2.7406	2.42438	1.13004	0.762607	0.258094	0.443667	0.00108493
TraesCS7D02G174300	0.889308	1.15693	1.07205	2.21256	3.04805	2.21476	4.36e-06	TraesCS6B02G017900	4.14596	2.15087	2.29404	0.816828	0.267013	0.914012	0.00122195
TraesCS6D02G241200	9.95049	12.2503	12.2636	23.6803	26.5315	26.286	6.14e-12	TraesCS3B02G002500	8.23178	7.1928	8.85644	3.25425	1.74592	2.91629	6.98e-06
TraesCS5D02G507700	0.975325	2.00361	2.04491	4.3849	5.30566	3.8277	0.000309373	TraesCSU02G138800	11.9008	27.3862	25.4458	9.71773	4.62092	4.87851	0.000216562
Triticum_aestivum_newGene_12038	0.940241	1.36572	0.724872	3.39239	3.06059	3.6987	0.00179469	TraesCS4B02G364900	8.9566	8.90535	18.5239	3.75266	2.09224	3.8552	3.16e-07
TraesCS5A02G064500	1.45071	4.40086	3.57792	6.43728	16.1465	12.0047	0.00236293	TraesCS2B02G532100	10.6049	2.7346	6.62547	2.31199	1.2813	1.77843	0.000814451
TraesCS3A02G173000	3.75008	3.85859	4.55497	7.80918	8.12985	12.9829	2.31e-06	TraesCSU02G138400	67.2589	52.2547	77.3443	24.8862	18.4853	26.4717	1.79e-09
TraesCS6D02G246400	0.191838	0.502392	0.868738	1.79008	3.47038	1.28202	0.0026231	TraesCSU02G138900	6.79872	6.53268	5.48662	2.6879	1.79434	2.02821	4.23e-08
TraesCS5D02G434500	3.66085	3.26191	4.39945	5.57882	10.4587	13.1056	0.000106574	TraesCS1A02G030400	5.5534	5.93898	4.89034	1.03182	1.8964	2.14256	6.39e-05
Triticum_aestivum_newGene_9915	2.63728	3.13283	3.34006	5.70891	6.12287	11.5577	7.59e-05	TraesCS3A02G277100	1.21047	0.971615	2.18716	0.543295	0.11729	0.153756	0.00356864
TraesCS3A02G015600	0.246245	0.083526	0.130425	0.588027	0.595593	0.540821	0.00225404	TraesCS1D02G452200	10.8136	9.10951	12.2773	3.98042	3.81229	3.78144	2.1e-10
TraesCS5D02G159100	76.4159	91.131	50.4581	180.492	131.742	221.15	1.13e-05	TraesCS5D02G157200	1.35481	0.651675	0.719592	0.172441	0.186009	0.274168	0.00233186
Triticum_aestivum_newGene_28245	0.154083	0.008055	0.153132	0.784471	0.656213	0.700308	0.00205584	TraesCS6D02G346400	9.13905	4.59455	12.8306	3.85856	1.41146	2.49505	0.000530492
TraesCS3A02G259900	6.11738	7.97222	10.3777	19.2917	18.5636	19.0921	1.38e-07	Triticum_aestivum_newGene_28309	2.13279	2.12127	2.99188	0.822563	0.83342	0.546528	0.000201408
TraesCS6B02G384500	39.3105	43.5799	35.5048	75.8473	79.1327	119.099	6.7e-08	TraesCS4B02G351500	8.82148	4.70248	15.3475	3.57194	2.54657	1.35261	0.00162433
Triticum_aestivum_newGene_34156	0.282557	0.336652	0.240051	0.489361	1.16363	1.39939	0.00193407	TraesCS5B02G209100	13.4243	12.0912	51.1327	3.05153	2.28467	3.83131	0.00418694
TraesCS7B02G085900	9.7158	10.4132	13.8591	17.3429	31.7164	36.9088	4.51e-05	TraesCS4B02G348600	130.139	106.125	202.375	47.495	62.6501	37.6629	4.68e-06
Triticum_aestivum_newGene_9789	0.697837	0.662931	1.07346	1.27565	2.97138	2.59638	0.00084665	TraesCS6B02G342200	3.41504	0.740416	4.20251	0.887939	0.460798	0.579093	0.00278208
TraesCS6A02G059600	7.52747	9.35938	12.4951	19.8464	26.0589	23.5268	5.33e-07	TraesCS2B02G627900	3.43348	1.7825	2.95755	0.302503	0.582483	0	0.00439117
TraesCS3A02G206400	4.10804	6.36546	10.5321	14.6142	23.2052	18.7556	0.000224866	TraesCS5D02G323400	6.26609	5.10641	4.03074	1.43523	1.75053	1.92536	1.14e-05
TraesCS5B02G142100	5.41582	5.05337	4.34626	12.5398	8.11623	15.9743	1.19e-05	TraesCS3A02G434900	2.50164	4.49044	1.44858	0.902318	0.557551	0.527356	0.00269709
Triticum_aestivum_newGene_33457	1.78597	1.32692	2.9105	2.70579	6.7363	4.59484	0.0013871	TraesCS2D02G423400	0.51335	1.13189	1.19752	0.143795	0.319136	0.175641	0.00357361
TraesCS5D02G185100	5.07905	6.63877	7.94318	11.0871	19.6307	18.6537	2.31e-05	TraesCS6D02G197500	1.6772	2.24703	2.50071	0.58165	0.794108	0.515861	0.000603956
TraesCS6D02G110000	1.9323	2.10007	2.28662	3.52042	6.03709	5.81297	4.09e-06	TraesCS2B02G585600	0.746734	0.966519	0.557589	0.284951	0.095177	0.091534	0.00418694
TraesCS3B02G208300	5.97472	6.77457	8.28334	12.2477	19.3344	18.381	5.51e-07	TraesCS7B02G292700	1.60235	1.5634	3.45627	0.96558	0.222096	0.535843	0.00233186
TraesCS3B02G100000	0.746877	0.912135	0.77885	1.86816	1.79398	2.33916	7.18e-06	TraesCS4B02G092700	1.18841	4.28065	3.88863	0.205551	0.188275	1.12009	0.00526664
Triticum_aestivum_newGene_6184	6.11834	5.43949	9.08306	11.0757	24.3409	20.9886	0.000301323	Triticum_aestivum_newGene_12885	4.03715	7.49525	2.11245	1.0241	1.16546	0.164712	0.00513088
TraesCS3B02G434900	1.16977	1.44309	1.22555	2.26393	4.03484	4.11572	0.000188482	TraesCS7D02G030800	1.42006	2.67618	0.743231	0.393413	0.208361	0.336948	0.00475926
TraesCS3B02G110100	0.950954	1.27873	0.892534	2.61111	2.38944	2.43819	3.74e-07	TraesCS1A02G409200	1.82099	1.95219	2.15527	0.89012	0.447001	0.536983	0.000185822
TraesCS1B02G462300	0.230881	0.203574	0.436449	0.681661	0.886745	1.15322	0.000972698	TraesCS1B02G006500	2.72912	2.84422	1.29966	0.535221	0.355843	0.961394	0.00166311
TraesCS5B02G460200	0.277714	0.211244	0.261009	0.494089	0.790644	1.26183	0.0014191	TraesCS7D02G048000	1.02982	3.22389	0.735057	0.123094	0.479154	0.211823	0.00553223
TraesCS1D02G351800	2.9099	6.65817	6.30107	12.4672	16.565	12.7368	9.09e-05	TraesCS2A02G564000	7.14942	15.5271	5.37281	3.0267	2.8687	2.96573	0.000205552
TraesCS3D02G401200	43.4689	53.1561	70.0953	111.87	121.245	166.302	6.94e-07	TraesCS3B02G441100	1.51527	0.710209	2.02862	0.34749	0.158911	0.371654	0.00492183
TraesCS2D02G031000	9.80727	12.4925	16.0214	24.5357	29.8952	38.6595	2.28e-06	TraesCS1B02G361500	3.96455	3.23726	7.20857	1.4884	1.19002	1.85011	0.000379632
TraesCS6D02G157700	0.473134	0.968278	1.12056	2.21571	4.49264	2.27695	0.00154401	TraesCS6B02G399000	0.604144	0.757115	0.771825	0.16705	0.195567	0.16301	0.00324567
TraesCS6B02G152800	0.287177	0.337702	0.342825	0.781753	0.751517	0.928537	2.12e-05	TraesCS4D02G296200	21.2764	36.8183	8.58255	2.22897	2.72964	0.570226	0.00471462
TraesCS7D02G516400	0.784636	1.07776	1.54009	2.40665	3.79193	2.99242	0.000137658	TraesCS2B02G172400	2.6719	1.74527	1.67378	0.886529	0.339574	0.257951	0.00241414
TraesCS6D02G129900	3.21354	3.25219	5.3735	6.82603	12.5843	11.6763	6.94e-05	TraesCS2D02G003200	2.8008	2.12145	2.72808	1.18017	0.808194	0.393141	0.000446433
TraesCS4D02G298700	3.10559	4.0085	3.85797	8.43448	6.91622	12.4887	1.83e-05	Triticum_aestivum_newGene_22521	11.8436	7.62205	20.5289	6.35573	3.4994	2.41114	0.000929473
TraesCS2D02G014700	0.241725	0.172333	0.329954	0.516207	1.00561	1.20888	0.00153771	Triticum_aestivum_newGene_18767	1.4217	0.871009	0.94953	0.352668	0.332846	0.33154	0.000243217
TraesCS6B02G258900	14.6633	18.0483	11.2119	32.9143	28.8877	45.4024	2.08e-06	TraesCS7A02G463900	4.11192	2.78016	6.54273	1.85872	1.00345	1.52733	0.000207845
TraesCS2A02G492500	16.0974	29.7132	21.4285	61.0977	45.382	57.6804	1.97e-06	TraesCS2B02G336800	8.02438	10.1174	19.2489	4.45552	4.77906	1.89926	0.0011006
TraesCS1A02G048300	0.111005	0.03017	0.132716	0.435002	0.564087	0.308599	0.00191778	TraesCS2A02G566100	7.62768	7.3223	5.382	2.73906	1.6577	2.67119	7.14e-06
TraesCS2B02G364000	0.20854	0.763732	0.297692	1.2423	1.29277	3.21407	0.00191243	TraesCS6B02G396800	7.82312	3.74974	10.9702	3.39058	1.52242	2.03184	0.00076983
Triticum_aestivum_newGene_3492	0.763979	0.59547	0.79555	1.0284	2.82603	3.27341	0.0010928	TraesCS6A02G363100	3.46722	2.25474	6.39818	1.41007	1.1226	1.21758	0.000540773
TraesCS2D02G140700	0.285828	0.164087	0.089341	0.862144	0.579758	0.532614	0.00148785	TraesCS3B02G149000	1.49588	1.71648	1.28131	0.251361	0.524279	0.314564	0.00371158
TraesCS4A02G098900	3.1613	4.9617	5.03718	10.6536	13.7583	8.86962	1.26e-05	TraesCS1D02G090600	4.41968	2.67274	5.97013	1.98937	0.934423	1.32217	0.000271355
TraesCS5B02G076400	0.596164	1.1008	0.794901	1.723	2.45804	3.39195	0.000643676	TraesCS2D02G057700	11.1102	23.7044	5.30054	3.25772	4.54191	3.63967	0.00154707
Triticum_aestivum_newGene_8915	0.146455	0.179206	0.094283	0.39117	0.392177	0.530513	0.000730002	TraesCS6A02G254300	0.681283	0.4613	1.22013	0.167381	0.176689	0.126304	0.00615623
TraesCS6A02G222200	19.1167	24.3728	14.8579	43.1499	38.6863	61.6314	2.56e-06	TraesCS7B02G124600	5.12862	2.9606	6.50689	1.77872	1.42474	1.78855	5.23e-05
TraesCS3A02G276200	3.73392	5.64462	6.35848	10.3302	17.853	11.7215	1.36e-05	TraesCS3D02G475000	20.744	36.6284	32.1223	13.4813	9.21523	9.52721	3.2e-06
TraesCS5B02G219700	36.6789	48.3341	45.844	83.6508	113.18	104.695	2.38e-10	TraesCS4D02G352200	0.560183	0.637506	0.617673	0.109498	0.200573	0.145928	0.003557
Triticum_aestivum_newGene_38974	1.40385	1.17358	1.37384	2.97354	2.78892	6.85254	0.000219903	TraesCS2B02G129600	3.68304	3.86588	7.68578	1.56324	1.74049	1.67163	0.000382925
TraesCS4B02G205100	12.7672	12.8808	17.9301	25.2302	37.2547	45.1829	2.35e-06	TraesCS2B02G407100	0.954588	1.41704	3.05496	0.678587	0.169537	0.286091	0.00691207
TraesCS2D02G505700	1.22405	0.948472	0.37643	2.90866	2.31469	2.72101	0.000679027	Triticum_aestivum_newGene_18763	5.00843	4.53731	3.44014	2.05373	1.08453	1.21195	0.000131514
TraesCS6D02G403800	0.324382	0.562448	0.424055	1.06409	1.05442	1.41816	7.92e-05	TraesCS5B02G209000	2.2395	2.34932	0.801524	0.259743	0.523411	0.456984	0.00538989
TraesCS5B02G264700	0.547533	0.537889	0.495623	1.01793	1.65061	1.63379	8.75e-05	TraesCS3B02G561800	9.18241	11.3581	36.5036	3.37893	3.41536	2.51434	0.00764119
TraesCS2B02G220500	0.2254	0.263561	0.362328	0.760024	1.06069	0.707769	0.000334235	TraesCS2A02G442900	7.89694	3.75274	7.36966	2.59247	1.63428	2.21077	0.00011603
TraesCS2B02G428700	0.766708	0.912381	0.568981	2.67032	2.65101	1.32937	0.000345178	Triticum_aestivum_newGene_1702	1.39961	1.55689	1.52325	0.458827	0.667048	0.768106	0.00139424
TraesCS3D02G361800	9.02374	8.92252	14.6847	20.0026	28.9953	34.4552	1.02e-05	TraesCS2D02G316200	24.8766	13.9753	32.2604	5.14726	2.56225	0.816985	0.00723025
TraesCS2D02G168800	7.56818	10.4865	14.9038	17.9682	31.1465	45.8427	0.000247496	TraesCS3A02G406900	3.9236	5.02494	5.78208	2.22474	1.60044	0.795116	0.000966394
Triticum_aestivum_newGene_17981	0.331688	0.168256	0.849262	1.01723	0.899509	0.922234	0.000740593	TraesCS2B02G445800	0.420535	0.721006	1.01388	0.150165	0.163189	0.185608	0.0061124
TraesCS4A02G044000	12.7483	16.7193	13.6963	30.7898	38.5282	30.8047	2.82e-11	TraesCS7A02G086100	1.36196	1.02439	0.809749	0.371211	0.058202	0.138789	0.00803295
TraesCS3D02G371700	0.280432	0.4671	0.714244	1.62437	1.91899	1.84192	0.00101041	TraesCS2B02G043600	2.68799	3.47284	3.19865	1.03081	0.330993	1.42019	0.00194357
TraesCS3D02G210600	1.82004	3.7061	5.89631	13.5254	23.4702	16.6304	0.00143738	Triticum_aestivum_newGene_12992	8.12862	10.2572	6.42608	3.43335	1.36582	2.78864	0.00121493
TraesCS7B02G262300	2.85986	1.25112	1.57284	4.4093	6.29299	9.23091	0.000922905	TraesCS7B02G286300	2.61102	1.03785	2.48474	0.153264	0.587454	0.522568	0.00758451
TraesCS7A02G386800	3.36064	5.51966	3.1248	9.66709	8.70712	13.0616	1.61e-05	TraesCSU02G087900	3.03246	1.33248	1.84951	0.563586	0.624682	0.768735	0.00090599
TraesCS2B02G216800	1.93467	2.87941	5.30119	7.25287	11.3454	11.6425	0.000298623	TraesCS3D02G390100	16.5171	5.57281	15.8766	4.00019	2.85272	4.68596	0.00187985
TraesCS1A02G300000	1.66359	1.96412	2.95022	4.00476	6.22684	7.59226	4.99e-05	TraesCS6D02G002300	5.46306	3.56396	6.36894	2.04205	1.53931	1.9041	3.16e-05
TraesCS3D02G276200	2.82	4.62222	6.31671	9.75196	15.7341	11.5989	4.1e-05	TraesCS7D02G350500	4.47729	1.28751	2.63929	1.16316	0.346896	0.693517	0.00539541
Triticum_aestivum_newGene_31367	0.879016	1.16255	2.02585	2.72573	5.59916	4.33619	0.00043138	TraesCS1A02G021000	10.3587	11.0589	3.68245	2.1722	2.41404	0.957067	0.00781219
TraesCS6A02G115400	2.03906	2.44106	2.54994	3.72482	8.66315	7.19248	8.56e-05	Triticum_aestivum_newGene_32173	0.604213	1.0194	0.642517	0.20277	0.115063	0.030072	0.00946064
TraesCS1B02G308900	3.3027	1.9163	1.88641	6.29416	4.2309	11.0919	0.000331013	TraesCS2D02G223000	8.2203	3.19063	8.92686	2.74038	1.92662	2.00215	0.000782124
TraesCS7B02G188900	1.96267	2.49222	2.51991	4.97609	5.11649	6.95484	1.02e-07	TraesCS5D02G334000	2.26671	1.3061	2.35706	0.738096	0.26886	0.794482	0.00229328
TraesCS4B02G153600	0.708708	0.439011	0.678601	1.76006	2.44765	2.1632	0.000758629	TraesCS6B02G035900	0.427559	0.259832	0.478938	0.050681	0.110074	0.117317	0.00723324
TraesCS7B02G292700	0.378489	0.563749	0.509095	0.856033	1.91012	1.37802	0.000127895	TraesCS4A02G029100	8.23077	4.46805	4.58269	2.40321	1.47426	2.21093	8.75e-05
TraesCS6B02G353600	4.22139	3.98741	4.15452	8.32411	10.6636	11.0167	2.55e-08	TraesCS6B02G396900	7.33239	4.06982	15.5125	3.09109	2.62997	2.85236	0.00172378
Triticum_aestivum_newGene_15602	5.89475	11.6305	5.21134	23.5868	19.9136	18.1751	3.5e-05	TraesCS1A02G296300	6.80643	5.40451	11.8715	3.2931	2.46036	2.77615	0.000143889
TraesCS2B02G045300	1.55608	1.52123	3.71594	4.86514	7.86357	7.57554	0.000232129	TraesCS2B02G236600	0.829603	0.854975	1.30103	0.080655	0.282305	0.354591	0.00795985
TraesCS3B02G132700	3.71584	4.70849	4.23546	8.65938	12.9323	10.4471	1.19e-06	Triticum_aestivum_newGene_30402	2.82701	1.53774	3.82176	1.05801	0.613451	0.934143	0.00116273
TraesCS2A02G132600	11.8801	11.1467	13.2927	22.9092	28.718	35.274	1.7e-09	TraesCS3D02G048200	7.24453	13.8097	2.29394	2.03292	2.25977	0.605374	0.009986
TraesCS1A02G122500	15.7971	22.7262	32.4922	42.2042	80.8521	71.1971	4.06e-05	TraesCS3D02G167700	1.01156	0.91373	2.57365	0.296677	0.436172	0.322469	0.00891852
TraesCS6A02G168900	2.10805	2.27085	5.18125	6.61674	12.3077	10.19	0.000255221	TraesCS1D02G441700	1.05495	1.12814	1.63791	0.356453	0.329589	0.514361	0.00195122
TraesCS2B02G414800	0.622185	0.909107	1.3659	2.06515	3.05286	3.36036	0.000126233	Triticum_aestivum_newGene_3859	3.71201	4.73137	2.89059	1.9977	1.22088	1.09492	1.09e-07
Triticum_aestivum_newGene_22013	0.157891	0.077235	0.484769	1.99649	0.754486	1.78299	0.000964966	TraesCS1D02G441900	0.523509	0.498911	0.527985	0.157281	0.170243	0.133181	0.0035771
Triticum_aestivum_newGene_36081	0.41512	0.269935	0.45713	0.961915	1.07787	1.25306	4.69e-05	TraesCS3A02G396100	23.3154	9.63779	22.5207	6.76118	4.85032	5.83534	0.00207626
TraesCS5D02G144800	13.349	15.767	17.3111	32.4816	33.434	46.0945	4.2e-10	TraesCS5B02G036600	16.8382	13.0871	15.6833	4.75948	6.99607	4.25633	5.16e-06
TraesCS5D02G404400	0.26002	0.421602	0.545309	0.926525	1.55461	1.71086	0.000399403	TraesCS4B02G059300	51.5638	71.2771	8.52573	5.78174	3.54174	2.58051	0.00876331
TraesCS2A02G011000	3.74078	3.78006	3.17298	6.9273	10.075	10.0433	1.82e-07	TraesCS2A02G562400	12.6534	17.4289	13.4153	5.96783	5.87855	5.07066	3.12e-08
TraesCSU02G016900	3.63636	4.1329	4.58676	5.97346	15.1311	14.6366	6.1e-05	TraesCS3A02G307900	9.03628	3.7528	20.9303	3.1945	2.13837	3.77114	0.00735214
Triticum_aestivum_newGene_7410	0.621431	0.902286	1.33993	1.37798	3.4124	4.64651	0.000496699	TraesCS4B02G258000	17.0608	13.8446	35.12	8.39345	6.59002	8.70461	0.000343222
TraesCS3A02G406000	40.0175	39.2055	47.8375	84.6769	97.101	126.138	1.33e-10	TraesCS4B02G250000	1.95963	2.04791	2.53275	0.571572	0.794297	0.912691	0.000349005
TraesCS6B02G196600	1.14623	1.85095	1.62291	3.38606	6.58132	4.00199	0.000117015	TraesCS1B02G247700	4.10627	2.43841	8.19805	2.23859	0.612883	1.27244	0.00680934
TraesCS5D02G105100	2.22864	2.73892	3.53857	6.08267	7.667	7.609	3.77e-08	TraesCS4B02G157000	3.60586	2.30279	2.18645	1.0065	0.653365	0.792668	0.00336584
TraesCS6D02G203000	4.44056	5.34701	5.21479	9.12957	14.4828	14.0469	3.43e-08	Triticum_aestivum_newGene_19072	0.458527	0.492569	2.31432	0.266208	0.067052	0.111251	0.0119525
TraesCS6D02G212800	10.0336	8.02562	6.11355	19.5521	17.3163	25.2427	3.18e-07	TraesCSU02G122000	13.5872	6.43633	10.9849	5.4546	2.28848	2.63058	0.0011753
TraesCS2D02G037300	0.112534	0.072381	0.264748	0.656489	0.665917	1.42023	0.000781846	TraesCS6D02G346500	0.989537	1.67809	4.78255	0.852383	0.521362	0.61818	0.00818036
TraesCS6D02G008600	11.975	15.895	5.40761	39.3986	26.1888	34.7832	9.95e-05	Triticum_aestivum_newGene_12833	8.62504	4.03997	8.99779	1.88259	3.21343	2.1071	0.00116302
Triticum_aestivum_newGene_20449	1.5844	0.635949	0.447832	4.72991	3.33924	2.85163	0.000655703	TraesCS5A02G317100	17.2861	9.86267	9.9971	4.27385	3.50513	5.68055	6.88e-05
TraesCS4B02G265100	11.6915	16.2033	17.6997	33.09	43.8946	35.7194	2.61e-09	TraesCS7A02G160900	17.347	2.30699	11.4596	0	0	0	0.00415918
TraesCS7B02G326100	0.687009	0.74563	0.805846	1.67667	1.8233	2.58911	5.59e-06	TraesCS1B02G253600	1.71216	0.959561	1.90103	0.326547	0.425687	0.437806	0.00837682
TraesCS3A02G354800	3.52954	4.3161	6.98681	10.9378	13.9288	14.9401	3.28e-06	Triticum_aestivum_newGene_8783	1.52641	1.954	1.48217	0.102659	0.194879	0.463512	0.0120713
TraesCS5D02G455400	0.549228	0.864836	1.43681	2.02017	4.54235	3.52534	0.000390584	TraesCS7B02G456400	4.61897	2.54926	9.01852	1.95206	1.15949	1.8499	0.00484677
TraesCS5B02G261500	1.63611	1.70784	1.05429	3.77705	4.47384	3.31205	8.37e-07	TraesCS5B02G056900	2.37569	0.761222	1.47058	0.497081	0.392315	0.469478	0.00513088
TraesCS5A02G014200	0.152155	0.102622	0.110047	0.382911	0.415859	0.440269	0.00021617	TraesCS1D02G047900	18.9529	6.46057	17.6281	5.34022	3.28103	6.04079	0.00114346
Triticum_aestivum_newGene_13683	1.78337	2.99737	1.42075	7.38778	8.54931	3.63812	0.000137658	Triticum_aestivum_newGene_29516	1.48421	1.1785	1.0442	0.236373	0.384058	0.400749	0.00456439
TraesCS5B02G475000	2.45234	2.91776	3.28902	6.24016	6.65246	9.71047	3.05e-07	TraesCS1D02G123300	1.3699	3.38147	3.48737	0.460523	1.04786	0.447083	0.0116283
TraesCS4D02G265000	8.67018	10.2914	11.9489	22.385	29.3317	24.0206	3.44e-11	TraesCS6A02G395500	15.862	11.666	15.5081	5.83615	5.98178	3.6924	0.000216832
Triticum_aestivum_newGene_37797	1.48942	2.17032	2.43424	5.6105	5.10447	4.54933	7.63e-07	TraesCS7D02G318600	0.892652	0.763806	2.07274	0.402897	0.366246	0.3187	0.00641042
TraesCS3B02G370300	1.6135	2.69	2.18464	6.71229	7.52977	4.10877	1.13e-05	TraesCS7D02G175900	4.71205	0.770199	3.78427	0.566242	0.118799	0.947666	0.0139238
TraesCS5A02G484800	28.1163	41.4414	21.1068	81.7035	70.5109	85.3213	2.32e-07	TraesCS4B02G092200	6.19452	7.07209	16.7754	4.21348	1.09201	3.46759	0.00756134
TraesCS5B02G428400	2.38652	2.80352	2.85829	4.19398	8.76251	10.1806	1.56e-05	TraesCS3B02G353500	1.07201	0.89306	0.645878	0.256894	0.248717	0.218633	0.00735214
TraesCS1D02G196500	0.204243	0.101183	0.138712	0.571638	0.528906	0.59865	0.000299397	TraesCS7B02G085300	2.80864	3.22283	1.90954	0.638951	1.1047	0.587252	0.00571013
TraesCS3A02G424800	1.84589	2.23058	2.6836	7.00691	6.38371	4.82034	6.03e-07	TraesCS2D02G541000	8.87315	5.18847	13.6565	2.24219	3.35803	4.03477	0.00104229
TraesCS3B02G512600	1.0001	0.59687	0.619834	2.1734	2.02962	2.34425	1.84e-05	TraesCS5B02G110500	0.768354	0.763392	0.880196	0.114929	0.367497	0.209104	0.00754983
Triticum_aestivum_newGene_36537	1.34532	2.14062	4.04331	5.7071	9.49342	9.73801	0.00012535	Triticum_aestivum_newGene_25307	1.25527	1.39341	3.44441	0.750946	0.525557	0.457474	0.00811827
Triticum_aestivum_newGene_27782	0.141603	0.230744	0.572218	1.36748	1.46336	1.09696	0.000399403	Triticum_aestivum_newGene_36667	0.921965	0.650945	2.24586	0.602279	0.140793	0.187291	0.0127929
TraesCS2B02G520700	1.71633	3.07713	1.6464	6.58591	5.06044	6.88548	8.81e-06	TraesCS7D02G515800	4.51184	3.11328	5.53728	1.6459	1.18711	1.90678	0.000425721
TraesCS3B02G310000	2.88595	5.10464	6.25941	11.0125	17.8277	12.0234	8.24e-06	TraesCS5A02G199400	0.564314	0.498284	0.660524	0.213045	0.213098	0.164803	0.0010709
TraesCS7D02G419900	0.454088	0.148199	0.334935	2.30903	0.860614	1.5625	0.000474098	TraesCS1A02G033500	5.37456	13.3145	8.65011	4.36942	1.98355	0.666808	0.0120398
TraesCS3D02G348800	0.782883	1.15839	1.55125	2.4346	3.53521	3.86027	3.75e-06	TraesCS7B02G063200	7.34453	10.5451	6.30083	3.34139	2.64331	3.20623	2.39e-05
Triticum_aestivum_newGene_33296	1.59598	1.92576	2.23557	3.2734	6.08566	6.74636	2.85e-06	TraesCS2D02G225500	2.33623	0.699876	3.04165	0.691689	0.398839	0.155985	0.015073
TraesCS7A02G204300	0.18669	0.220977	0.304653	0.581291	0.935475	0.612259	1.78e-05	TraesCS3D02G402300	1.99581	3.40184	9.95654	0.952867	0.695746	2.12352	0.0135476
TraesCS1B02G142000	1.13765	1.59442	1.77328	3.54637	6.83749	3.38257	2.61e-05	TraesCS4B02G234300	5.23398	1.04952	0.834114	0.687866	0.159197	0.281449	0.0155204
Triticum_aestivum_newGene_36146	0.474802	0.773432	0.66306	1.24034	1.33235	1.44521	1.22e-06	TraesCS1D02G398700	10.1474	12.1947	8.40017	3.67288	4.88285	2.83836	0.000164751
TraesCS7B02G013600	0.501351	0.723397	1.14987	2.86831	3.93293	1.5415	0.000145337	TraesCS3D02G415400	21.3418	6.98197	16.8014	5.27954	4.83834	1.24411	0.013014
Triticum_aestivum_newGene_24326	0.059658	0.121242	0.034075	0.28788	0.396333	0.63369	0.000405037	TraesCS2A02G539400	18.93	6.23557	20.7283	6.25604	4.51536	4.62001	0.00293101
Triticum_aestivum_newGene_17354	0.271043	0.121821	0.165569	0.629788	0.61456	0.865067	0.000197613	TraesCS7B02G378300	0.765941	1.5884	1.36489	0.436361	0.477891	0.312981	0.00347313
TraesCS6B02G292100	0.401483	0.251831	0.82298	1.44067	2.71695	1.77656	0.000259029	Triticum_aestivum_newGene_20503	1.39211	0.848887	0.73039	0.295172	0.189968	0.504592	0.00707474
Triticum_aestivum_newGene_31670	0.245438	0.168685	0.255259	0.827857	0.77793	0.711449	7.3e-05	TraesCS6B02G299200	1.3577	1.6437	1.72221	0.353864	0	0.31766	0.0158601
TraesCS5A02G148000	9.49761	9.00155	12.4705	23.9953	23.9072	30.7998	1.58e-11	Triticum_aestivum_newGene_21665	1.29179	2.02483	1.60249	0.956579	0.77854	0.179018	0.00994281
TraesCS1D02G352600	1.14013	1.78251	1.37557	3.44227	3.53184	5.79453	7.14e-06	Triticum_aestivum_newGene_15965	1.39441	2.05283	0.556172	0.419758	0.351718	0.21274	0.0135388
TraesCS6B02G246800	0.673809	0.528501	0.898422	1.62608	2.68437	2.92118	7.92e-05	Triticum_aestivum_newGene_14169	1.44252	1.56891	1.42348	0.249093	0.416622	0.569544	0.00481669
TraesCS1A02G188700	7.09378	8.76337	10.1399	18.8617	23.949	23.3695	2.29e-11	TraesCS3D02G064200	2.47684	2.7974	2.30424	0.833475	1.14712	0.875262	0.000110624
TraesCS2A02G345500	0.3775	0.739082	0.925668	2.11396	1.61733	5.99903	0.000319053	TraesCS6B02G041200	13.5	8.28956	25.2902	5.77784	3.97389	6.77774	0.00201541
TraesCS6B02G167900	2.66542	2.60156	4.43017	6.56208	10.644	10.8152	2.54e-06	Triticum_aestivum_newGene_2433	5.87384	5.88967	4.75004	0	0.159572	0.032036	0.00676484
Triticum_aestivum_newGene_27936	0.446934	0.406174	0.523804	1.48717	1.3054	1.36935	5.12e-06	TraesCS4A02G169500	20.2943	12.9092	22.2939	8.0465	6.69535	6.95554	2.01e-05
TraesCS7A02G049300	0.396658	0.661176	1.38411	2.33243	3.42517	3.88347	0.000191201	TraesCS1D02G350200	3.489	1.95157	4.9439	1.03364	1.29823	1.14241	0.00378167
Triticum_aestivum_newGene_20834	0.456067	0.948461	0.548615	2.18304	2.43192	1.98682	5.94e-05	TraesCS3A02G179500	2.33591	2.54442	1.71984	0.858893	0.622327	0.135143	0.0152129
TraesCS3A02G221000	0.822372	0.296485	0.650863	3.30236	1.18349	2.73725	0.000211431	TraesCS3D02G024200	4.31419	0.7086	3.96228	0.870214	0.334812	0.710092	0.0179326
TraesCS1B02G138900	2.30347	1.73496	1.58802	5.32958	4.21189	6.47032	1e-06	TraesCS3A02G531400	126.355	64.0963	80.61	36.3089	42.0239	24.4036	0.000106877
TraesCS2D02G339900	1.53649	1.28289	0.892915	6.67735	6.01262	1.9262	0.00018095	TraesCS5D02G021700	11.6296	9.96512	8.38427	4.90989	4.22667	2.6558	9.52e-06
TraesCS2B02G293700	0.71533	0.837754	1.37367	2.08513	3.16851	4.11817	2.75e-05	TraesCS3B02G460900	1.88329	1.71722	1.36947	0.7375	0.558986	0.300212	0.00536364
TraesCS3B02G163900	3.30821	3.62477	4.46901	8.1664	9.74025	16.2645	6.28e-06	TraesCS4B02G342000	0.45528	0.83206	0.557942	0.15849	0.170049	0.045899	0.0185201
TraesCS2A02G438300	0.241661	0.753022	0.913684	2.10669	2.88529	2.73901	0.000192006	TraesCS3D02G531700	1.36828	1.78356	1.44407	0.442809	0.761463	0.47925	0.00064402
TraesCS6D02G319900	2.96605	3.30111	2.52971	7.66751	6.14234	9.73977	4.66e-09	TraesCS5D02G242400	1.11264	2.2192	2.60025	0.742337	0.46121	0.673611	0.00735537
TraesCS3B02G367900	0.578624	1.02056	1.20967	2.07371	3.89448	4.12704	9.58e-05	TraesCS4A02G079700	2.7271	2.19138	4.56131	1.25789	0.928283	1.20251	0.00179505
Triticum_aestivum_newGene_34953	0.520474	0.344684	0.445513	1.7794	1.56767	1.09524	3.96e-05	TraesCS3B02G077900	4.06631	4.43118	4.74401	2.05546	0.269703	1.16874	0.0152459
TraesCS1A02G070400	7.2703	10.9425	18.478	30.6253	46.2165	34.9815	8.95e-06	TraesCS5D02G546500	6.16626	4.22212	3.69303	1.59066	0.456676	1.39745	0.017568
Triticum_aestivum_newGene_16684	0.555766	0.359706	0.619097	2.10299	1.26475	1.78007	3.98e-05	TraesCS2B02G123900	33.2676	16.3539	24.7246	9.93468	10.8816	8.30212	3.41e-05
TraesCS6A02G170700	7.98944	9.1362	6.06471	17.2292	18.4045	27.6805	5.32e-08	TraesCS7A02G005100	0.448624	0.373071	0.483742	0.020688	0.148407	0.111828	0.0207849
Triticum_aestivum_newGene_7234	0.966969	0.881523	0.275542	2.34646	2.82185	2.64863	0.000107365	TraesCS3A02G498700	25.7116	29.6521	79.0026	12.048	12.2318	7.10133	0.0206355
TraesCS7D02G386600	1.11689	1.64371	1.41311	2.48426	5.53842	4.43753	4.4e-06	TraesCS4D02G269000	2.44739	1.27393	4.04929	0.696741	0.434877	1.14097	0.0140865
TraesCS3D02G517000	0.167931	0.187834	0.40864	1.07581	1.35692	0.910675	0.000195299	Triticum_aestivum_newGene_2473	2.84293	4.30174	2.36561	1.21042	1.4362	0.618382	0.00540012
TraesCS1D02G381800	0.264388	0.320397	0.227082	0.658169	1.09535	1.0823	5.31e-05	TraesCS3B02G181300	42.9801	16.0162	18.9911	4.19284	6.96655	1.40513	0.0218111
TraesCS1D02G155400	0.986662	1.3601	1.59895	3.61804	4.35176	3.36133	7.43e-07	TraesCS7D02G455200	1.33975	0.350747	0.822899	0.325887	0.104298	0.034532	0.0225711
TraesCS3B02G362700	0.373554	0.548211	1.10301	2.40874	2.21546	3.00605	9.14e-05	TraesCS4B02G246000	2.98618	2.18422	4.60652	0.920796	1.2167	1.37635	0.00260285
TraesCS5D02G498300	30.0534	46.8654	23.9021	101.395	82.2561	95.3534	4.98e-08	TraesCS5B02G006500	30.1672	36.8513	70.336	13.0681	14.985	5.20918	0.0215312
TraesCS7B02G024500	0.099219	0.097987	0.202969	0.474154	0.737436	0.581681	0.000165954	TraesCS3D02G107900	0.469893	0.694175	1.86419	0.30186	0.238274	0.278511	0.0191659
TraesCS2B02G324900	0.248149	0.256839	0.470919	0.840436	1.11432	1.50355	4.79e-05	TraesCS7A02G488500	0.36945	0.376422	0.55977	0.105984	0.059997	0	0.0203896
TraesCS6D02G038600	1.86655	1.2218	1.7811	3.95142	4.504	5.37648	1.38e-07	Triticum_aestivum_newGene_37638	1.45623	1.31179	1.26344	0.508527	0.506813	0.254776	0.0141032
Triticum_aestivum_newGene_7639	1.6957	0.969227	1.84647	2.16545	3.51288	3.26772	8.14e-10	TraesCS2B02G224000	0.84622	1.96368	4.53505	1.03402	0.195402	0.508794	0.0225711
Triticum_aestivum_newGene_10567	1.55542	1.8748	1.68949	3.90302	4.39795	5.2026	1.65e-11	TraesCS5B02G460200	0.59373	1.10877	1.87668	0.284576	0.380149	0.372646	0.0161454
Triticum_aestivum_newGene_8070	0.556836	0.416875	0.577042	0.991913	1.50593	2.75179	1.33e-05	TraesCS4D02G303900	7.04922	17.5048	5.42576	2.9805	1.13281	0.806964	0.0225407
TraesCS6D02G223200	1.18094	1.15896	1.81158	3.89409	3.47048	4.33598	4.15e-08	Triticum_aestivum_newGene_1703	1.48937	1.65185	1.37678	0.419025	0.577787	0.577291	0.00639106
TraesCS1A02G211500	0.453487	0.267323	0.794263	1.21993	2.66139	2.74377	0.000126471	Triticum_aestivum_newGene_10981	20.1625	8.33371	28.2511	9.36219	3.6666	5.94677	0.00823203
TraesCS6A02G301300	1.27436	1.47929	3.8041	10.5285	16.8493	14.8593	0.000176462	TraesCS4A02G287900	0.952314	1.93757	1.87792	0.424553	0.706071	0.399079	0.00992386
TraesCS1D02G090600	0.544277	0.73894	1.07347	1.59918	3.18013	2.94774	1.02e-05	Triticum_aestivum_newGene_20366	1.22794	1.13112	1.7635	0.229116	0.18634	0.481066	0.0231074
TraesCS7A02G467100	1.48267	2.41017	3.37566	6.71774	8.68572	7.02119	2.36e-06	TraesCS5D02G013400	30.595	36.074	90.574	11.0743	13.0158	4.06407	0.0237245
TraesCS3B02G284600	3.82869	3.80511	5.48404	8.17143	14.2652	16.0709	3.69e-07	TraesCS2B02G059800	2.83666	3.63584	2.28024	0.79603	1.11884	0.557001	0.0176151
TraesCS5B02G207800	3.44851	3.38123	3.2215	8.96083	7.22148	10.8399	6.3e-11	TraesCS2B02G096000	1.49918	0.872456	3.90319	0.750984	0.084767	0.42102	0.0247173
TraesCS2A02G433500	20.9256	25.4567	14.3216	50.2778	46.09	83.8913	5.51e-07	TraesCS5A02G092800	10.0166	6.18189	10.8494	4.64203	2.39225	3.51227	0.000491501
Triticum_aestivum_newGene_25794	0.148407	0.110934	0.255843	0.96747	1.63711	0.902703	0.000118719	TraesCS5A02G533200	8.69494	6.73173	6.22804	4.01017	2.8595	1.15114	0.00278208
TraesCS3A02G252800	3.81602	4.29603	5.72103	8.91615	14.8969	15.9109	8.14e-08	TraesCS6B02G201600	3.01878	3.34042	1.68837	1.31858	0.803522	0.416673	0.0119469
TraesCSU02G001500	0.044227	0.102689	0.11073	0.395157	0.368286	0.651131	0.000148333	TraesCS1D02G387000	3.44636	4.28834	4.70236	1.17521	2.27246	1.2418	0.00134169
Triticum_aestivum_newGene_13579	1.52447	1.89059	1.88573	6.43222	7.1788	3.56999	6.31e-06	TraesCS5B02G463300	2.6095	3.94436	3.7304	1.44441	1.35957	0.719641	0.00646063
TraesCS7A02G057100	1.82221	2.27719	2.21542	5.08581	5.00585	8.06034	6.22e-08	TraesCS3D02G470600	6.75007	5.08716	1.83114	1.61945	0.732993	1.29099	0.019949
TraesCS5A02G008100	0.202598	0.377976	0.1341	0.744838	1.72844	1.03883	0.00013795	TraesCS1D02G338100	1.73323	0.763717	3.23727	0.772162	0.280898	0.256984	0.0250175
TraesCS1D02G273800	0.557059	0.635576	1.52113	1.91993	4.88975	4.71307	9.79e-05	Triticum_aestivum_newGene_34930	2.31386	2.40155	2.49331	1.18989	0.444459	0.89936	0.00439117
TraesCS6B02G370100	0.145708	0.197615	0.122304	0.662718	0.51051	0.538889	2.74e-05	TraesCS5A02G295100	2.48781	1.22555	2.92052	0.605853	0.727988	0.89673	0.00821248
TraesCS2A02G047300	0.111749	0.101737	0.140927	0.796786	0.425395	0.463685	0.000108417	TraesCS4B02G025100	1.03819	0.656186	0.688455	0.207306	0.223077	0.195242	0.0215504
TraesCS4D02G002100	0.551287	0.865466	1.36127	2.17168	3.72927	4.94797	5.13e-05	TraesCS3B02G343500	4.92444	5.27192	5.51927	1.98948	2.33304	1.7155	0.000793494
Triticum_aestivum_newGene_5227	2.23803	2.15169	4.29978	8.54838	23.9009	24.4482	0.000134068	TraesCS3D02G262200	11.6987	7.20749	18.3698	5.29758	2.5085	5.81197	0.00454197
TraesCS7B02G111200	2.68772	2.54405	3.0481	5.09531	9.59752	10.7334	9.08e-07	TraesCS4D02G068900	4.55677	1.89853	2.30438	1.19047	0.416883	1.17923	0.0131996
TraesCS1D02G187700	5.40691	5.1996	6.47049	12.4376	16.5718	16.325	2.54e-13	TraesCS5D02G232900	5.5383	6.67499	19.4549	2.67512	4.10579	3.62343	0.0122301
TraesCS5D02G068000	0.67242	0.838795	1.51438	2.31103	5.05798	5.42485	6.89e-05	TraesCS4B02G363700	183.171	219.792	216.51	80.6331	99.412	84.8117	2.23e-09
Triticum_aestivum_newGene_33265	1.71196	1.96386	2.62743	5.38304	13.761	14.8867	0.000113007	TraesCS4A02G103800	5.14185	6.02064	8.11771	2.24231	3.1463	1.98862	0.00128054
TraesCS2A02G323000	2.39391	2.36519	1.31806	9.00218	7.42041	4.08716	6.97e-06	TraesCS7A02G136500	1.10754	0.727883	0.56347	0.185039	0.160525	0.280944	0.0226604
TraesCS7D02G350500	0.321753	0.917022	1.269	2.95587	4.67158	2.91104	5.78e-05	TraesCS2B02G125800	2.65795	3.84574	2.48406	1.1207	1.12271	1.09392	0.00207914
Triticum_aestivum_newGene_5816	2.15612	2.50895	3.11274	4.7707	8.8727	9.43632	1.73e-07	Triticum_aestivum_newGene_29497	6.22207	4.83772	5.10433	2.42841	1.44138	1.06059	0.00268612
TraesCS2A02G251800	3.70059	4.46319	6.34744	9.72097	18.9595	16.0271	6.09e-07	TraesCS4D02G056900	0.370879	0.356383	1.29172	0.146634	0.060776	0.194403	0.0276553
Triticum_aestivum_newGene_28030	0.606501	0.856773	0.470767	2.31837	2.87396	1.66221	9.12e-06	TraesCS5A02G065500	12.5024	4.44777	6.32859	4.24019	1.88062	1.79067	0.00902099
TraesCS7D02G029700	2.80764	2.42853	3.70091	5.47826	9.87871	13.1288	1.73e-06	TraesCS4B02G276700	4.18914	4.32151	2.30874	1.20024	1.28651	1.66109	0.00099083
TraesCS5B02G498100	6.2398	8.15339	6.99628	19.0875	16.9764	20.4897	1.22e-15	Triticum_aestivum_newGene_32290	1.35234	1.45069	1.26799	0.491105	0.300825	0.360139	0.0207714
TraesCS6D02G316600	1.70751	1.54747	3.03179	3.9161	8.34648	12.399	3.5e-05	TraesCS5A02G225600	6.85257	7.88513	12.6361	2.93085	4.85038	1.35428	0.0111261
TraesCS5A02G092800	1.44697	1.66139	2.5455	4.0948	7.03916	6.54856	7.26e-07	TraesCS4B02G056600	0.565474	1.04055	2.88404	0.455664	0.1928	0.445966	0.0270946
TraesCS5A02G321300	9.3781	8.94274	14.585	20.9837	35.0837	48.5144	1.29e-06	TraesCS7A02G453700	1.02685	0.853393	0.62434	0.260646	0.197885	0.208934	0.0232254
Triticum_aestivum_newGene_21282	4.37343	4.00226	6.357	13.1079	15.1526	15.9655	4.36e-09	TraesCS2A02G081900	4.17338	2.82645	5.15862	1.78027	1.52091	1.50752	0.000750657
Triticum_aestivum_newGene_25410	0.364918	0.669326	0.193357	2.21973	1.54328	1.78344	6.22e-05	Triticum_aestivum_newGene_1178	0.923398	2.0858	1.00138	0.193254	0.488593	0.30566	0.0276967
TraesCS5D02G478700	0.697556	0.631686	0.680203	1.3157	2.83907	2.6322	4.09e-06	TraesCS2A02G081400	2.90558	2.1136	6.02532	1.2154	0.855643	1.62821	0.0135951
Triticum_aestivum_newGene_33834	0.105742	0.773332	0.396803	5.55614	2.70208	2.18031	8.26e-05	TraesCS4A02G156500	2.72404	2.96369	0.793131	0.799089	0.697078	0.422539	0.0203773
TraesCS6D02G160400	2.67585	3.1495	2.12	6.83597	6.31472	11.29	2.43e-07	TraesCS3B02G568100	2.25544	0.495118	3.85008	0.249892	0.323204	0.790474	0.0302411
TraesCS5A02G143200	5.89764	5.00695	8.16504	20.5634	12.75	26.0188	3.5e-07	TraesCS3D02G505400	2.17829	5.68665	16.3857	1.20384	0.505791	0.884964	0.0223637
TraesCS7B02G073900	0.620538	0.579572	0.594722	1.61	1.61553	3.99546	2.86e-05	TraesCS2B02G555400	25.1147	31.7095	54.1118	11.9112	18.6812	13.1642	0.000979561
TraesCS4B02G035100	0.405518	0.400924	0.212374	0.898383	2.2744	1.63806	5.55e-05	Triticum_aestivum_newGene_25581	7.15991	7.50189	8.78895	2.63677	4.3594	3.66632	1.61e-05
TraesCS7B02G262700	1.19144	1.02667	1.07088	2.49442	5.12556	4.54532	1.13e-05	TraesCS4A02G279100	20.653	14.5656	6.41236	4.88421	5.84541	1.14932	0.023548
Triticum_aestivum_newGene_2005	0.626137	0.314918	0.679063	1.50044	1.81947	1.9409	6.21e-06	TraesCS6A02G116800	3.40328	5.1974	8.39202	2.0139	1.79307	2.25719	0.00824958
TraesCS7A02G184600	0.271315	0.343157	0.399602	1.21638	1.03697	1.41514	8.29e-06	TraesCS3B02G589800	0.670006	0.810231	0.697058	0.246995	0.355181	0.131261	0.0120713
TraesCS5A02G049400	10.0768	16.8082	8.88225	38.8188	33.1927	33.1956	8.44e-09	TraesCS2D02G528500	3.1688	5.25921	9.28102	1.64994	2.65736	2.18878	0.00655522
Triticum_aestivum_newGene_30863	0.331649	0.095188	0.198636	0.511866	1.06366	0.573722	4.92e-05	TraesCS1D02G393500	1.51946	2.06076	2.38134	0.840817	0.817446	0.530719	0.00544002
TraesCSU02G122000	2.4525	3.84989	5.52028	10.6259	15.1697	11.88	4.86e-07	TraesCS5B02G437300	0.82179	0.605748	0.549367	0.185183	0.214505	0.249446	0.0145901
Triticum_aestivum_newGene_28586	1.70645	0.555239	1.08458	4.26284	3.39517	2.8897	3.24e-06	Triticum_aestivum_newGene_21650	5.51106	5.1144	4.48556	2.11131	2.24021	2.42229	1.92e-08
TraesCS7D02G207300	1.99071	2.59436	2.95926	4.48552	10.9464	10.3531	2.85e-06	TraesCS3A02G105700	0.701996	1.00699	4.9038	0.313413	0.461399	0.723047	0.0321781
TraesCS6D02G280700	0.681341	1.50949	1.69649	4.50521	5.5043	3.66807	4.72e-06	TraesCS7D02G496300	1.14698	0.569242	0.999186	0.381627	0.127357	0.308843	0.0219435
TraesCS3D02G215500	0.394128	0.186941	0.361383	0.94707	1.19524	1.9583	3.07e-05	TraesCS1B02G108200	4.44834	3.4822	9.26706	2.54637	1.84401	2.19699	0.00381599
Triticum_aestivum_newGene_28406	0.26504	0.53875	1.10481	3.19085	2.67806	2.71476	2.81e-05	TraesCS2B02G603200	2.14738	2.75264	5.61829	1.17576	0.811481	1.55608	0.0155581
TraesCS6A02G005900	11.3387	11.5097	4.76593	34.6853	23.6921	34.7744	1.66e-06	TraesCS6B02G320800	0.945667	0.775428	0.336975	0.276771	0.153613	0.168693	0.0248822
TraesCS7B02G231700	1.31639	1.23879	1.04642	2.82239	3.85076	5.03544	3.98e-07	TraesCS6B02G406300	2.80035	1.81934	2.71576	0.960621	1.12185	0.488893	0.0101002
TraesCS3B02G243500	0.537388	0.249824	0.102546	1.39325	1.47884	4.55856	5.38e-05	TraesCS3A02G388000	5.52491	1.63576	3.38358	0.73954	1.38044	1.04979	0.0225711
TraesCS7D02G133500	4.12478	4.89459	2.56897	12.2065	9.71605	11.8875	3.54e-10	TraesCS7D02G204700	0.938838	4.79744	12.0534	1.33545	0.938202	1.60554	0.0341289
TraesCS3B02G288900	3.93474	4.42989	6.95008	10.2222	18.9177	20.5367	4.18e-07	TraesCS4B02G059100	20.9179	39.7951	7.05875	5.80886	4.16953	4.46434	0.0343811
TraesCS2B02G557100	0.262206	0.842118	0.335942	1.70084	3.60058	1.76936	4.17e-05	TraesCS3A02G446000	0.73042	0.446478	0.612796	0.208578	0.01892	0.148483	0.0344521
TraesCSU02G063900	1.88265	2.00571	3.11009	5.38089	7.64699	10.9634	1.75e-06	TraesCS2D02G426500	4.22996	4.04154	8.64659	2.76264	1.54418	2.10151	0.00690686
Triticum_aestivum_newGene_25463	0.260044	0.39578	0.360176	1.90155	0.935917	1.73966	1.4e-05	TraesCS4B02G172400	0.922451	0.816475	0.902869	0.190228	0.322757	0.222991	0.0283985
TraesCS2B02G576600	0.329811	0.278318	0.085095	1.14342	0.950531	1.00964	2.65e-05	TraesCS7D02G405800	2.74615	0.970722	1.57664	0.779739	0.207966	0.489002	0.0292374
TraesCS1A02G122800	3.88303	5.11376	5.03177	12.5523	17.2167	11.066	1.4e-10	TraesCS2D02G088600	0.713396	0.314319	0.429027	0.207018	0.090178	0.063257	0.0336827
TraesCS5B02G146500	3.3585	3.3943	5.5219	11.0949	12.7706	12.1162	2.38e-10	TraesCS2A02G456300	1.11552	1.26767	1.51958	0.407702	0.05759	0.479722	0.0337801
Triticum_aestivum_newGene_33285	0.634825	0.956143	1.77367	2.81794	7.16646	5.9829	2.96e-05	TraesCS5B02G446100	1.64342	1.01977	1.73082	0.566521	0.388285	0.432521	0.0214821
TraesCS4A02G017400	5.14459	5.84632	10.101	16.5518	25.8248	25.4047	1.38e-07	TraesCS3B02G392100	26.5464	8.96254	34.0018	10.1551	6.16423	8.81261	0.0104607
Triticum_aestivum_newGene_30734	0.096208	0	0.205146	1.62689	1.06938	1.52223	2.97e-05	Triticum_aestivum_newGene_21061	2.37564	1.93182	5.04605	1.20417	0.58426	1.22558	0.02193
TraesCS6B02G143000	3.29296	3.49583	4.55587	7.68753	14.8992	13.5775	6.54e-08	TraesCS1D02G219800	0.633446	0.452186	0.695187	0.249906	0.179781	0.12425	0.0225269
Triticum_aestivum_newGene_30511	0.049074	0	0.074468	0.476215	0.779431	0.779722	2.69e-05	TraesCSU02G123900	0.756973	0.809349	0.970459	0.196485	0.304008	0.116163	0.0346098
TraesCS7A02G096200	0.29725	0.58837	0.341404	1.30979	1.81438	1.59341	4.86e-06	TraesCS2A02G016700	2.36669	2.12899	3.47791	0.961795	0.859554	1.24207	0.00440938
TraesCS3D02G408900	3.86183	4.42276	5.26929	9.65488	15.0932	15.6908	1.83e-10	TraesCS6A02G259200	1.47526	3.05949	8.77928	1.33918	0.538318	1.65784	0.0345056
Triticum_aestivum_newGene_10740	0.307611	0.059391	0.171548	1.13911	1.4951	4.15424	3.37e-05	TraesCS7D02G549400	2.8841	2.81237	7.88468	1.80883	1.13043	1.79532	0.0161695
Triticum_aestivum_newGene_16754	1.37871	2.70624	0.739855	6.6676	8.55597	4.3491	6.66e-06	TraesCS3A02G348600	6.2195	3.16441	7.80761	1.45175	2.10879	2.64955	0.0103804
TraesCS2B02G533300	1.2326	0.949787	0.826441	3.09808	2.52461	4.39482	6.67e-08	TraesCS2B02G289700	2.67854	1.05711	2.61814	0.637831	0.66866	0.631535	0.0247173
TraesCS3D02G253500	3.57919	3.43637	5.26453	8.26354	16.109	15.9918	4.23e-08	TraesCS7B02G310700	1.70005	1.51926	6.71535	1.14048	1.1207	0.659847	0.0306869
TraesCS6B02G197000	1.17822	1.66031	2.01414	3.42311	6.73585	6.79124	3.29e-07	TraesCS2A02G381100	2.42566	2.18983	5.42738	1.35902	1.10983	1.29714	0.00834116
TraesCS5D02G060200	7.63381	13.2965	7.75357	35.9481	30.4231	24.4846	3.27e-09	Triticum_aestivum_newGene_16406	3.31853	3.18319	4.38009	2.20534	0.954348	1.46794	0.0014499
TraesCS1A02G298600	0.271779	0.675683	0.92539	1.63465	4.20457	3.89624	1.43e-05	TraesCS2B02G290100	2.02715	1.07055	4.3387	1.06828	0.62073	0.769106	0.0190587
TraesCS7B02G262400	1.56103	1.16768	1.21296	3.30409	5.17611	10.7611	1.03e-05	Triticum_aestivum_newGene_2191	1.86824	3.03254	2.76965	0.9106	0.508549	0.688446	0.00955314
TraesCS5D02G199200	2.1161	2.02453	1.85441	5.09412	7.39194	5.78026	1.69e-11	TraesCS4D02G180300	1.36422	2.23377	1.40137	0.902486	0.467678	0.380571	0.0149367
TraesCS1D02G292700	1.609	1.35297	3.16635	4.93348	11.5533	8.56535	2.69e-06	TraesCS6D02G032900	1.55541	2.44329	2.3684	0.862548	0.905375	0.594643	0.00620982
Triticum_aestivum_newGene_6570	0.300864	0.215926	0.071582	1.49023	1.7734	0.673223	1.62e-05	TraesCS3B02G045900	4.11846	2.12125	2.68585	1.64206	0.831858	0.796855	0.00942436
TraesCS7B02G415900	0.999941	0.860619	1.60726	2.64334	4.74247	5.98433	9.08e-07	TraesCS5B02G071100	7.62659	10.2469	7.06663	3.91545	2.36847	3.88219	0.000929473
TraesCS5B02G001000	2.02224	3.06764	2.23152	8.20413	8.48884	6.02015	4.04e-11	TraesCS6D02G219000	4.06557	2.8465	12.061	2.95114	1.60082	1.78601	0.0234086
Triticum_aestivum_newGene_32996	7.49632	7.61197	5.97036	35.9398	29.0905	14.1498	2.24e-07	TraesCS7D02G526800	2.75224	1.96534	6.90104	1.47588	0.96059	1.43078	0.0230152
TraesCS1D02G199000	0.640391	0.537068	1.01153	1.45396	3.70973	4.34193	3.55e-06	TraesCS5D02G546400	6.38352	2.92575	3.96589	1.69676	0.566097	2.20071	0.0206473
TraesCS5B02G494400	0.916145	0.831617	1.19773	2.92587	3.89386	2.90145	3.22e-09	TraesCS3D02G041800	4.44963	4.57439	5.18012	2.90838	1.06365	1.55291	0.00523591
Triticum_aestivum_newGene_9557	0.031623	0.029743	0.146448	0.586454	0.712093	0.770722	1.13e-05	TraesCS1B02G266200	4.25663	2.12527	4.82971	1.74462	1.44625	1.2109	0.00431929
TraesCS3A02G154900	0.274308	0.697166	0.418945	1.46561	1.77984	2.04098	3.74e-07	TraesCS1D02G295800	7.16691	3.59545	8.42385	3.34062	2.11801	2.15916	0.00352802
TraesCS4D02G178100	1.85929	1.76941	2.41551	4.99347	6.42837	8.3433	4.1e-10	TraesCS4B02G098000	1.10159	1.52205	3.93707	0.74046	0.280638	0.832923	0.0356822
Triticum_aestivum_newGene_4719	0.520078	0.493686	0.321234	3.60094	3.18915	0.921179	5.64e-06	Triticum_aestivum_newGene_26568	14.8894	14.0801	12.0497	5.29073	7.4749	2.16899	0.00834116
Triticum_aestivum_newGene_18094	0.065792	0.018395	0.129796	0.672193	0.755052	2.25942	4.86e-06	Triticum_aestivum_newGene_22722	2.01653	1.63964	1.50866	0.635677	0.379556	0.450076	0.00955314
Triticum_aestivum_newGene_13460	3.09467	2.92743	4.06439	6.4016	13.5284	14.4396	5.96e-08	Triticum_aestivum_newGene_19831	10.6381	9.60951	18.1556	6.81083	5.01899	4.43051	0.00103548
TraesCS2D02G157600	0.536034	0.78757	0.773404	1.81206	2.66342	3.48641	8.14e-08	TraesCS4D02G032200	30.3895	49.4838	16.6873	14.1222	13.0018	10.4947	0.00448432
TraesCS3A02G064300	0.574944	0.767142	0.928973	2.17161	2.95762	2.698	1.68e-09	TraesCS7D02G518700	1.02773	0.641413	0.489378	0.106114	0.273548	0.178876	0.038068
Triticum_aestivum_newGene_10488	1.60928	1.05912	0.626242	4.14627	3.37227	6.47776	9.67e-07	TraesCS6D02G271500	0.917047	0.809713	0.677178	0.377505	0.290484	0.252399	0.00604196
Triticum_aestivum_newGene_6546	1.3947	0.189621	0.226188	1.91062	1.38678	2.2989	2.2e-06	TraesCS7A02G061700	4.16038	4.99064	4.32616	1.92346	1.73238	1.86513	0.00127379
Triticum_aestivum_newGene_9816	0.119971	0	0.070245	1.26483	1.50906	0.790084	4.97e-06	TraesCS3B02G213700	42.902	33.2201	57.1224	14.5078	24.0955	17.2405	0.000470366
Triticum_aestivum_newGene_20760	0.812297	0.569317	0.768925	1.66469	1.92012	2.83948	7.43e-09	TraesCS3D02G079400	0.513932	0.660429	0.512164	0.168845	0.191559	0.229682	0.0162596
TraesCS5B02G485200	0.600122	1.74729	1.4048	3.99689	7.20109	5.2388	5.75e-07	TraesCS2A02G404600	0.888089	0.962302	3.28404	0.60892	0.445957	0.260535	0.0412219
TraesCS6B02G114200	0.586496	1.15605	1.22522	3.00548	6.40438	3.19068	3.76e-07	TraesCS3D02G344400	6.13995	5.05967	8.47398	2.53292	2.36106	3.37574	0.000653361
TraesCS5B02G054600	7.28945	14.7957	9.02581	41.9817	33.2686	32.233	3.18e-10	Triticum_aestivum_newGene_37502	1.04056	0.826656	1.18072	0.44769	0.310725	0.348242	0.0173304
Triticum_aestivum_newGene_5143	1.20602	0.922738	0.805584	2.83951	3.04296	2.75221	1.69e-15	TraesCS6D02G162800	6.96978	9.0312	5.92771	2.84276	3.95733	2.19907	0.0011831
TraesCS6D02G248500	7.47859	5.67238	6.46601	15.0402	22.3652	31.7053	4.26e-10	TraesCS3A02G350400	5.37093	3.65726	6.10038	2.38062	2.04184	1.99731	0.000365947
TraesCS7A02G134100	6.40161	7.63639	4.95488	18.1865	19.5498	21.4752	3.61e-18	TraesCS1D02G233800	2.8894	5.74719	11.7578	2.83092	1.91897	0.854142	0.0404806
Triticum_aestivum_newGene_23630	0.178358	0.038671	0.122644	1.83214	0.660244	0.479977	2.63e-06	TraesCS7A02G088700	0.664192	0.697484	0.977115	0.275333	0.341197	0.103694	0.0346098
TraesCS5D02G328100	7.98657	7.56418	12.9631	21.3945	40.0709	48.5138	9.95e-09	TraesCS7B02G279600	0.33212	0.688252	0.236077	0.135915	0.135028	0.044437	0.0424781
Triticum_aestivum_newGene_26942	0.397727	0.370875	0.653812	1.53223	1.81999	1.68498	4.59e-11	TraesCS3D02G525300	8.22112	9.31906	6.18469	2.28954	4.18135	3.2641	0.00122095
Triticum_aestivum_newGene_39322	4.21655	5.99419	4.25206	15.2806	14.7615	16.0034	5.57e-18	TraesCS2B02G398300	0.491722	0.863082	0.768141	0.273661	0.261004	0.200578	0.0228817
TraesCS5A02G191700	2.901	2.76576	2.7905	8.61831	9.17693	8.32038	5.87e-24	TraesCS2A02G312600	56.6748	55.5107	33.9396	93.8305	85.2284	112.064	5.8e-06
Triticum_aestivum_newGene_35941	0.059154	0.130655	0.076441	0.553893	0.534485	0.81493	1.32e-06	TraesCS4D02G309900	2.61527	1.74113	2.96612	5.95626	5.20247	4.31106	0.000603627
Triticum_aestivum_newGene_27045	0.996923	0.773166	0.956402	2.737	3.19561	3.7049	9.05e-12	TraesCS5D02G455900	1.11133	0.958811	1.17687	2.47322	2.53294	2.08847	0.00219029
Triticum_aestivum_newGene_6571	0.136008	0.17481	0.26434	1.29856	1.47338	1.04645	1.04e-06	Triticum_aestivum_newGene_34202	210.301	167.813	160.531	325.338	279.187	429.976	1.46e-08
Triticum_aestivum_newGene_3200	0.855541	0.608009	0.794474	2.70946	2.58849	7.14775	5.25e-07	TraesCS3A02G143100	0.622888	0.511011	0	10.4982	11.415	9.26304	0.018869
Triticum_aestivum_newGene_15168	0.320943	0.043221	0.388304	2.49735	1.82489	2.71978	1.41e-06	Triticum_aestivum_newGene_14743	0.613789	0.775179	1.2183	3.06927	1.84866	2.25078	0.0246965
TraesCS7A02G232900	0.165482	0.278821	0.451695	1.39186	1.75473	1.18344	1.77e-07	TraesCS2A02G010000	5.34528	10.3877	6.52067	20.1203	22.2479	9.25735	0.00868181
Triticum_aestivum_newGene_28820	0.175639	0.395168	0.506605	2.11797	3.42866	1.90224	8.83e-07	TraesCS4D02G293200	4.59318	3.75987	2.15587	8.09746	8.20795	5.85835	0.00102141
Triticum_aestivum_newGene_2421	0.220592	0.232615	0.071175	0.962655	0.915248	1.09483	4.46e-07	TraesCS3D02G517400	2.44024	3.14281	1.27162	4.2646	7.76695	4.3194	0.0142504
TraesCS2D02G193400	0.232262	0.274077	0.135846	0.971217	1.23426	2.06166	6.28e-07	TraesCS7A02G128700	0.424923	0.565637	0.805734	1.90089	1.48952	1.32825	0.021378
TraesCS3B02G144300	1.48675	1.6398	1.17348	4.44896	4.96822	4.72577	9.72e-19	TraesCS7A02G426700	2.70521	2.32206	6.53215	5.99582	15.1134	8.73267	0.021593
Triticum_aestivum_newGene_28004	0.957815	0.706896	1.63887	4.13578	4.42913	4.12148	2.5e-10	TraesCS2D02G101300	0.685556	0.588789	0.57279	1.56606	2.27254	1.20168	0.0269312
TraesCS5A02G237900	4.4222	4.91821	5.05734	12.5665	22.3472	15.7866	4.4e-14	TraesCS5D02G515700	11.1414	16.3169	16.1245	31.532	25.5564	31.6254	7.23e-06
Triticum_aestivum_newGene_34307	0.421574	0.486517	0.251883	1.73954	2.02373	1.464	1.71e-08	TraesCS2A02G582400	3.21876	3.64986	3.07276	7.07868	7.34227	5.53948	2.22e-06
TraesCS7B02G262800	2.86345	3.97681	3.36419	10.7133	14.3127	11.1768	1.82e-14	TraesCS4A02G284400	0.788635	0.612471	0.289993	1.92963	1.04445	1.96507	0.0286464
TraesCS7D02G358000	5.48032	8.17928	10.833	19.6383	47.8824	48.6067	1.16e-08	TraesCS5B02G462900	4.4962	2.4882	3.01724	2.91322	15.9375	9.66529	0.0323814
TraesCSU02G008300	0.181148	0.442154	0.291798	1.4282	1.44393	1.73035	1.47e-08	TraesCS2A02G159500	0.809541	0.874485	0.67468	1.56354	2.24339	1.58918	0.00638238
TraesCS5A02G263100	2.61876	3.02721	2.43477	8.06734	10.5101	9.05611	5.69e-23	TraesCS4D02G347800	2.72993	4.72186	1.98399	15.9118	6.96679	4.06668	0.0297921
Triticum_aestivum_newGene_1772	1.08139	0.407276	0.833409	12.699	3.45744	11.8295	1.19e-07	TraesCS7A02G206200	13.0432	12.4901	8.7326	18.2047	26.0093	25.2931	3.19e-05
Triticum_aestivum_newGene_25036	0.16508	0.237938	0.091284	0.96536	0.633689	1.12001	2.11e-08	TraesCS3B02G153400	5.53599	4.37021	3.57921	11.0703	8.68986	8.20524	0.000152055
Triticum_aestivum_newGene_21802	0.656089	0.406737	0.492805	1.76105	2.66832	2.17689	9.7e-11	Triticum_aestivum_newGene_14909	10.2868	12.5116	10.2748	23.0974	20.2199	22.4346	2.42e-08
TraesCS6A02G266100	1.84209	1.67676	2.90483	5.42954	12.1561	15.7538	4.76e-09	TraesCS2B02G012400	47.9748	97.6109	38.0395	122.424	172.657	113.441	0.00375535
Triticum_aestivum_newGene_26720	0.433226	0.266475	0.926017	3.00709	2.93103	3.46264	2.55e-08	TraesCS1B02G420000	2.39711	1.87653	2.27428	6.86563	8.84891	1.72557	0.0236777
Triticum_aestivum_newGene_28698	0.121386	0.25699	0.293568	1.03064	1.25273	1.43639	4.01e-09	TraesCS7D02G077300	2.68086	1.6811	2.67898	5.35659	4.12709	5.46143	0.00035363
TraesCS7A02G507700	0.610952	0.553519	0.781047	2.05254	3.15962	3.05281	1.13e-12	Triticum_aestivum_newGene_17994	0	0	0.07602	6.11783	8.43966	11.8347	0.0132876
TraesCS2A02G194500	0.526491	1.18081	0.44954	3.17758	4.63006	4.17039	2.82e-09	TraesCS5D02G372300	3.11341	1.68776	6.54951	12.3681	19.6236	10.6365	0.0393925
Triticum_aestivum_newGene_14681	0.732897	0.485901	0.542604	2.30979	1.93476	2.39605	3e-19	Triticum_aestivum_newGene_33436	0.282946	0.49804	0.583315	1.49173	0.949121	0.912881	0.0111568
TraesCS7B02G155100	0.113899	0.088276	0.015409	2.58174	0.576747	2.98291	2.5e-08	TraesCS5D02G465300	12.7805	11.8947	12.3436	23.1723	27.114	22.9031	4.37e-09
Triticum_aestivum_newGene_26465	0.080245	0.067382	0.111298	0.476118	0.742415	0.808071	3.72e-09	TraesCS4B02G248600	0.356905	1.0642	0.953494	1.50696	1.96385	2.85184	0.021378
TraesCS2B02G042700	0.773432	0.319701	0.891408	4.51349	2.66931	3.16955	9.04e-12	TraesCS5B02G270200	13.8128	10.9433	9.89795	21.5018	25.5169	21.6816	5.87e-08
TraesCS3D02G427300	0.298179	0.581035	0.410834	2.39229	3.66677	1.47171	1.83e-10	TraesCS2A02G460600	2.28281	1.11993	1.62773	6.35267	3.74743	4.44871	0.0275522
TraesCS1B02G007400	0.149639	0.115245	0.249887	0.681618	0.677436	0.79462	2.28e-13	TraesCS2B02G079200	268.644	407.962	266.866	567.898	775.818	583.371	1.8e-05
TraesCS2B02G359600	1.03118	0.833553	0.802665	4.40318	4.07015	3.1716	1.56e-16	TraesCS7A02G310100	0.733094	1.36731	0.569606	1.50983	2.97486	2.15788	0.0149534
Triticum_aestivum_newGene_2773	1.94898	1.18575	1.24408	6.8978	4.82085	4.86225	1.53e-21	TraesCS5D02G477100	0.445538	0.22174	0.308751	0.79987	0.802072	1.19213	0.0287973
TraesCS3D02G329800	0.53753	0.497612	0.404016	2.17804	2.61225	4.14013	9.84e-11	TraesCS5A02G458100	0.214739	0.269245	0.129774	0.580933	0.669246	0.645818	0.0321213
Triticum_aestivum_newGene_20072	0.487522	0.251126	0.197814	3.38111	2.69499	1.23398	8.14e-10	TraesCS2B02G044300	1.35327	1.42712	1.39726	3.45072	2.68987	2.69661	0.000171581
Triticum_aestivum_newGene_35845	3.0192	2.32163	2.7545	9.17489	10.1754	10.9244	2.25e-34	TraesCS5A02G386400	1.62992	0.865191	1.32381	1.88446	4.57725	3.6011	0.0198772
Triticum_aestivum_newGene_5224	1.68313	1.89038	2.96101	5.68496	14.0137	14.2358	1.49e-12	TraesCS5B02G258300	0.399976	0.627904	0.545296	1.36347	1.1383	1.31408	0.00953234
Triticum_aestivum_newGene_37421	6.261	5.15863	7.57126	25.563	26.1207	24.5217	2.24e-31	TraesCS5D02G294800	2.92792	2.52545	1.6753	5.24301	4.54204	4.9812	5.88e-05
TraesCS2A02G505000	0.347842	0.868207	0.372534	4.17933	2.49622	4.9043	9.93e-11	TraesCS5B02G076100	11.3122	30.8177	11.7909	34.1678	50.0491	44.0298	0.00853936
Triticum_aestivum_newGene_25932	4.0308	2.35701	2.91752	12.0318	10.4386	7.31898	2.19e-14	Triticum_aestivum_newGene_20544	1.95175	2.64999	2.35102	7.78693	6.48691	3.02958	0.0111194
TraesCS3D02G353900	0.031303	0.136045	0.239302	1.62014	2.22871	2.75955	4.1e-10	TraesCS4B02G305300	1.08156	1.10015	0.686633	2.92121	1.74595	1.9571	0.00505291
Triticum_aestivum_newGene_12037	0.721923	1.72282	1.28611	7.62505	5.78642	8.93271	5.31e-13	TraesCS6A02G411200	0.388033	0.329457	0.440036	1.00098	0.595307	1.07676	0.00386693
Triticum_aestivum_newGene_5026	0.300941	0.176838	0.209328	1.27463	0.997825	1.93837	8.41e-13	TraesCS3A02G432700	8.68951	9.59081	7.23021	15.743	16.3169	20.6405	2.56e-05
TraesCS2A02G384100	0.439753	0.463459	0.909419	2.68929	4.36774	3.39973	1.49e-13	TraesCS5D02G017700	7.94351	14.9079	8.31887	22.9862	22.1639	21.0742	0.000204226
TraesCS6D02G364300	0.049697	0.033905	0.062358	0.442705	0.62744	1.18504	5.22e-11	TraesCS5D02G087700	12.7553	19.5244	8.70307	25.3907	29.5069	30.9728	0.000253764
Triticum_aestivum_newGene_246	0.002988	0.0649	0.013704	0.802666	0.56327	1.01589	5.22e-11	Triticum_aestivum_newGene_12208	0.23832	1.55236	0.194278	1.92422	2.40042	1.37767	0.0330308
TraesCS7B02G218900	0.976787	1.50606	1.31736	6.34191	5.43327	8.17932	1.3e-19	TraesCS5B02G210100	5.60239	5.16832	9.10853	16.9316	11.6649	14.1879	0.000215924
Triticum_aestivum_newGene_33176	0.111816	0.013876	0.087486	1.16635	1.09038	2.74596	2.93e-11	TraesCS6D02G310400	0.402333	0.452328	0.367763	0.966101	0.571357	1.77532	0.0203773
Triticum_aestivum_newGene_15583	0.006048	0	0.029299	0.431732	0.462645	0.667287	1.11e-11	Triticum_aestivum_newGene_16368	3.6191	1.80326	3.10848	6.59219	7.09005	5.86673	0.00369158
Triticum_aestivum_newGene_38075	0.234178	0.097028	0.521647	3.90616	3.11677	4.01461	9.82e-13	TraesCS5D02G090700	5.17757	1.98691	4.37294	8.98635	10.4393	7.12946	0.00429297
Triticum_aestivum_newGene_26718	2.01076	2.28819	1.39729	8.09064	10.4968	14.2922	6.05e-20	TraesCS5D02G426500	0.824376	0.602787	3.684	6.07821	7.42143	4.31433	0.0335736
Triticum_aestivum_newGene_14537	0.689286	0.440114	1.2341	5.53315	6.71316	5.06907	3.24e-17	TraesCS7A02G420400	0.411717	0.173475	1.10327	1.40534	2.27696	2.51882	0.0347018
TraesCS1D02G045300	0.02778	0.045449	0.056029	0.522452	0.566687	0.54708	1.16e-14	TraesCS1B02G312100	0.130542	0.157215	0.86791	1.96052	2.29772	0.839567	0.0353912
TraesCSU02G154500	0.016018	0.090688	0.001495	1.03205	1.11327	1.15022	6.08e-14	TraesCS1A02G442300	0.551432	0.189376	0.691204	2.85562	1.264	0.803007	0.0328984
Triticum_aestivum_newGene_11803	0.20699	0.409597	0.31212	3.55349	4.04674	2.16816	5.38e-16	Triticum_aestivum_newGene_27363	4.58692	3.42583	3.66973	8.63475	5.8983	10.0194	6.03e-05
TraesCS5B02G233600	0.341572	0.236723	0.310158	3.29378	6.24407	2.58873	4.25e-15	TraesCS1A02G289900	6.59585	6.59691	12.2003	18.7276	19.3806	23.2015	0.00657203
Triticum_aestivum_newGene_31162	0.912	0.43318	0.897721	4.57815	6.38079	5.28354	2.62e-20	TraesCS7D02G124600	30.0993	25.7851	22.8067	57.1437	53.1858	46.704	1.16e-09
Triticum_aestivum_newGene_28264	2.19655	1.45944	2.35084	10.67	13.6402	11.38	1.07e-34	TraesCS1A02G115700	1.42056	2.16411	1.97809	3.82936	5.7224	3.40915	0.0041831
TraesCS2D02G342600	0.176269	0.141642	0.129815	1.55697	1.26132	0.933804	5.38e-20	TraesCS5A02G222700	19.4115	14.1662	14.758	36.6024	31.0674	29.417	1.09e-08
Triticum_aestivum_newGene_24030	0.139327	0.093737	0.246821	1.291	1.23199	2.17572	8.19e-20	Triticum_aestivum_newGene_18538	0.474223	0.31042	0.241318	0.921143	1.20861	0.606207	0.0201145
Triticum_aestivum_newGene_12088	1.30674	2.34779	1.95842	19.0465	15.7524	9.54693	9.58e-24	TraesCS3D02G081300	524.645	303.618	240.024	770.02	644.209	822.773	8.75e-05
Triticum_aestivum_newGene_1728	0.096214	0.082911	0.06591	1.45873	1.16097	1.87102	4.6e-17	TraesCS1A02G191800	3.22198	2.03299	3.83714	8.90246	9.08739	3.85115	0.00646063
TraesCS4B02G372900	0.034026	0.061429	0	0.851668	0.972845	0.916985	2.16e-17	TraesCS7A02G337000	4.16709	2.16094	3.63627	4.86755	6.93423	11.1728	0.00379315
Triticum_aestivum_newGene_34736	0.33392	0.345756	0.341711	2.4194	2.27745	2.50848	5.76e-43	TraesCS7D02G419000	0.783768	0.618808	1.59686	2.8546	6.07848	2.77054	0.0332759
TraesCS3B02G073700	0.465221	0.773627	0.805341	5.03584	6.10244	5.32663	1.66e-32	TraesCS4A02G005700	23.2411	48.311	34.6121	85.4589	75.9769	69.14	0.000293844
Triticum_aestivum_newGene_12866	0	0	0	0.530363	0.709181	0.534102	6.97e-20	TraesCS5B02G149400	5.18289	6.10967	4.25265	10.3292	11.0033	10.2149	1.32e-07
Triticum_aestivum_newGene_11216	0	0	0	0.826839	0.5137	0.47394	4.67e-20	TraesCS3B02G321600	9.2676	9.19116	6.15987	18.0312	20.096	13.6873	5.98e-05
Triticum_aestivum_newGene_7689	0	0.01832	0	1.28778	1.13117	1.44023	3.09e-20	TraesCS4A02G286600	3.73424	2.59719	2.80119	6.73847	6.57003	5.81808	2.8e-05
Triticum_aestivum_newGene_35608	0	0	0	0.572219	0.661653	1.00205	2.61e-20	TraesCS2D02G258800	4.61017	6.54778	3.55058	12.5498	9.42907	9.96765	0.000413099
Triticum_aestivum_newGene_13883	0.374827	0.115083	0.387945	2.19151	2.22629	2.19207	1.45e-25	TraesCS2A02G452300	0.737549	0.172881	0.392785	1.41692	1.17122	1.01527	0.0201309
Triticum_aestivum_newGene_18979	0.160591	0.13192	0.135832	1.5757	1.24921	1.02065	2.43e-40	TraesCS5B02G207800	7.70734	9.25882	6.69432	15.3868	15.9194	16.8703	1.57e-07
Triticum_aestivum_newGene_15277	0	0	0	1.46467	2.38005	1.75178	1.02e-22	Triticum_aestivum_newGene_23220	0.618328	0.330254	0.222078	1.15107	1.09426	0.834537	0.0246022
Triticum_aestivum_newGene_35482	0.508116	0.653063	0.552227	6.23707	5.81015	14.9925	2.06e-27	TraesCS4D02G360000	9.88101	10.0504	12.7463	27.3924	24.1725	18.7848	0.000106877
Triticum_aestivum_newGene_3706	0.018741	0.015611	0	0.970708	1.27903	2.19264	2.81e-23	TraesCS7A02G236500	9.56892	7.95397	5.90362	12.5616	12.5006	27.1459	0.00129225
Triticum_aestivum_newGene_1760	2.18406	1.05687	1.08768	86.9897	43.1221	76.4824	8.03e-24	TraesCS2B02G624600	0.820382	0.173297	0.487235	1.55972	1.26142	1.2724	0.0182815
Triticum_aestivum_newGene_1903	0.035346	0.08038	0.05886	1.4783	1.05927	1.81796	4.22e-28	TraesCS5D02G311200	5.12701	5.62906	4.9238	12.0369	12.7472	9.15084	0.000149953
Triticum_aestivum_newGene_22852	0	0	0	2.1865	0.741269	1.62648	6.38e-26	TraesCS7A02G427000	0.30374	0.362514	1.07177	1.8834	2.05002	1.65875	0.0251413
Triticum_aestivum_newGene_4615	0	0	0	3.92087	2.35462	2.53045	1.5e-27	TraesCS4A02G005500	7.46275	9.84755	7.12871	17.3592	17.0706	15.9302	3e-07
Triticum_aestivum_newGene_14582	0.028801	0.052827	0.066651	0.759521	1.33681	0.937548	2.51e-36	TraesCS5B02G075300	4.5813	6.68975	5.32892	11.2101	13.4496	10.3742	1.67e-05
TraesCS1D02G136600	0	0	0	3.0831	3.42845	4.79427	3.37e-28	TraesCS5B02G240800	2.33732	1.85795	1.89765	4.79926	4.66682	3.67664	0.000159677
Triticum_aestivum_newGene_33721	1.05579	0.54076	1.14273	12.8934	13.4504	11.8784	2.6e-49	TraesCS2D02G557900	9.81069	8.66897	8.48654	17.7511	19.0141	17.3614	9.45e-12
Triticum_aestivum_newGene_35153	0.021093	0.041343	0	1.7119	1.38508	1.53571	3.01e-40	TraesCS3A02G331800	0.319279	0.307383	0.469397	1.32522	0.651744	1.14287	0.0176151
TraesCS3B02G259500	1.09074	0.573382	0.486595	20.7355	22.7749	20.2841	6.29e-79	TraesCS1B02G050600	0.196501	0.270797	0.567592	1.60705	1.10867	0.792074	0.0257269
Triticum_aestivum_newGene_10820	0.026874	0.016119	0.040773	2.11058	2.94233	4.12166	1.07e-58	TraesCS4A02G410800	41.8008	30.5444	20.2814	71.7615	68.6743	54.8743	2.92e-05
Triticum_aestivum_newGene_14758	0.027502	0.068822	0.066394	3.76567	3.98851	3.00502	6.33e-67	TraesCS7B02G380100	0.108402	0.337724	0.359845	1.16035	0.545112	1.05809	0.0262806
Triticum_aestivum_newGene_3335	0	0	0	2.07325	1.82652	1.85438	8.1e-60	TraesCS3B02G608500	18.0615	8.99631	10.0073	27.264	30.4561	22.1621	0.00018201
Triticum_aestivum_newGene_28464	0.047685	0.024012	0.038897	4.91061	6.22531	4.40336	1.53e-73	TraesCS4A02G094300	8.0358	4.99963	5.6306	13.3441	12.453	12.9879	1.73e-06
TraesCS3D02G504400	0	0	0	7.24901	9.00971	14.4009	2.62e-69	TraesCS1B02G084700	10.9481	20.869	13.3227	29.9717	35.8364	31.2488	6.72e-05
Triticum_aestivum_newGene_23227	0	0	0.006146	2.91003	2.74888	2.59828	2.49e-237	TraesCS3D02G036800	0.277146	2.83094	1.0848	5.26514	5.46676	3.60076	0.0267733
Triticum_aestivum_newGene_30046	0.966748	0.578727	0.868649	0.307601	0.403017	0.092063	0.00335949	TraesCS3D02G477700	0.596904	0.665459	0.684057	1.54828	2.46455	1.22763	0.0135951
TraesCS2B02G401300	0.15012	0.610388	1.45158	5.94061	12.4536	8.53698	0.0212227	TraesCS6B02G036400	25.6039	24.8977	27.7579	50.9818	55.8179	51.4534	9.62e-12
Triticum_aestivum_newGene_29103	0.081426	0.527719	0.07374	2.53399	2.75158	2.95293	0.0105296	TraesCS4D02G252100	1.86194	1.2129	0.943648	2.47198	3.92406	2.70521	0.00157582
Triticum_aestivum_newGene_10575	0	0.012259	0.06655	0.256853	0.382759	0.27405	0.00662812	TraesCS3B02G314600	3.1006	3.22853	2.69573	10.3559	6.35262	4.48856	0.00244614
Triticum_aestivum_newGene_1716	0.812583	0.769972	4.69037	21.9594	21.7901	23.3642	0.0207369	TraesCS1B02G310300	0.496401	0.877579	0.116685	3.4268	3.45782	0.46498	0.0287519
TraesCS7D02G133400	0	0.167889	0.238603	1.02588	1.20774	1.21631	0.00348947	TraesCS3D02G144700	1.24995	2.74104	1.17285	5.759	5.2685	2.92936	0.0138748
Triticum_aestivum_newGene_2205	0.155153	0.831346	0.161526	3.30229	2.87016	3.17132	0.0156657	Triticum_aestivum_newGene_34740	1.49616	1.09663	0.809228	2.54426	2.78072	2.53866	0.00212398
Triticum_aestivum_newGene_3931	1.86289	2.98337	6.37474	15.4863	30.8905	34.3993	0.00956675	TraesCS5B02G054600	66.3159	69.4838	42.6391	125.744	117.475	123.664	1.03e-07
Triticum_aestivum_newGene_3813	1.87525	3.0482	7.35477	15.5918	36.4329	34.9061	0.0219678	TraesCS7B02G446000	18.6669	16.0287	12.6526	29.8753	38.3152	31.182	7.19e-06
TraesCSU02G009400	3.7808	7.88571	16.6603	32.496	83.2134	77.7745	0.00851993	TraesCS4B02G310900	37.8323	40.4927	25.0447	82.3753	74.8365	58.9205	1.66e-06
Triticum_aestivum_newGene_29250	3.25963	0.539597	1.6835	12.4123	12.5337	11.8677	0.00875319	TraesCS1B02G436700	2.29995	3.80801	2.31793	7.34262	6.16883	5.72804	0.00085583
TraesCS2D02G380500	0.527333	0.800238	1.93349	6.20897	11.1253	4.00381	0.00958533	TraesCS4D02G097300	0.289122	0.744201	0.743947	2.27488	1.33017	2.08885	0.021426
Triticum_aestivum_newGene_37962	0.606043	0.067637	0.354037	1.7649	1.06875	2.83908	0.00453686	TraesCS1A02G212000	1.85434	3.42429	1.16012	9.0683	8.07899	2.05408	0.0191485
TraesCS3A02G204800	0.923533	1.03518	3.36423	6.30966	12.6436	9.49496	0.0187	TraesCS6D02G303300	1.16147	0.151517	0.308431	1.54558	3.26509	2.00759	0.0273461
TraesCS2D02G164500	0.024054	0.174234	0.219823	0.498745	1.02353	0.677578	0.00718079	TraesCS3B02G468800	14.3078	21.7964	12.5543	20.98	41.9913	56.2694	0.00513088
TraesCS5B02G132500	0.056647	0.077158	0.38485	0.387874	1.22351	1.09529	0.019136	TraesCS5D02G368500	1.5096	0.519767	0.0623	24.2478	22.105	21.969	0.0114026
Triticum_aestivum_newGene_29831	0.188082	0.184664	0.018803	0.519121	0.652604	0.742801	0.00718877	TraesCS2B02G541300	5.93686	8.05816	6.57774	13.4185	15.7945	14.1497	9.59e-07
TraesCS5D02G001600	0.067474	0.384388	0.178613	1.49649	0.82452	0.599732	0.00960679	TraesCS5A02G044700	11.9727	27.2551	6.2262	41.3548	30.3739	49.149	0.0102675
Triticum_aestivum_newGene_5221	2.87398	2.43757	3.9592	5.58406	15.7722	19.2237	0.00685373	TraesCS1A02G166600	3.81575	3.16292	3.27321	14.2989	8.57483	3.72379	0.00765933
TraesCS3B02G236900	1.03643	1.79339	3.86203	6.93222	12.7137	9.14988	0.0246267	TraesCS7A02G528900	93.4261	58.6133	49.6627	132.66	152.933	140.458	4.37e-06
TraesCS4D02G267500	0.256057	0.378874	1.46217	1.64982	3.18115	4.11106	0.0199056	TraesCS4A02G135400	2.75848	2.51716	2.879	5.70979	5.26755	6.32926	6.48e-07
TraesCS7D02G504100	0.521796	0.133142	1.03035	1.49947	2.89822	2.53074	0.0243401	TraesCS6A02G026400	2.54457	1.69953	2.13465	4.94615	5.55675	4.83402	0.00296942
TraesCS5B02G098900	0.548793	0.953965	2.00586	3.43904	4.50685	6.35979	0.0299798	TraesCS5B02G532400	6.835	4.05936	4.49684	11.9884	6.73215	18.5186	0.00315728
TraesCS4B02G356100	0.828165	0.263167	0.229331	2.10969	0.968887	2.24823	0.00552609	TraesCS1A02G403500	0.34914	0.286127	0.135176	0.65912	1.06721	0.720491	0.00781219
TraesCS2B02G184000	0.067211	0.78646	0.409799	1.24978	1.93059	1.90685	0.026869	TraesCS1D02G269400	0.059959	0.045383	0.231017	0.503099	0.718569	0.447988	0.0254773
Triticum_aestivum_newGene_30797	0.085847	0.417449	0.839183	1.81185	1.84534	1.58609	0.0153035	TraesCS5B02G349200	1.36749	1.34345	0.972811	1.78939	3.03865	4.20808	0.00426588
TraesCS5A02G383900	0.155249	0.069077	0.408575	0.576479	1.26675	0.61437	0.0412145	TraesCS2A02G586500	23.4767	18.931	18.1769	40.9779	35.6179	49.1974	4.45e-09
TraesCS6D02G158400	2.30711	1.75531	4.63097	6.48178	16.0676	10.8287	0.0286013	TraesCS2B02G079300	200.635	288.685	251.82	482.592	625.444	464.136	6.13e-07
TraesCS7A02G169100	0.227561	0.459084	0.434083	0.694362	1.04561	2.3565	0.00662812	TraesCS2A02G205900	25.1497	35.4947	13.8883	69.8078	49.4451	54.8348	0.00120995
TraesCS6D02G230500	0.256071	0.285937	0.501969	0.563703	1.12001	2.04712	0.00945802	TraesCS5D02G447300	12.51	16.1626	8.77427	26.6742	24.9219	28.3548	2.82e-06
TraesCS7A02G249400	0.089524	0.10562	0.328897	0.470572	0.806984	0.585924	0.0150333	TraesCS7D02G022700	0.21984	0.535348	0.391566	1.42497	1.99244	0.6705	0.0208133
TraesCS4A02G275300	0.561367	0.505193	0.179955	2.27154	1.43111	0.668215	0.024646	Triticum_aestivum_newGene_20856	1.04887	0.291798	0.862666	0.945253	2.33942	1.69531	0.0172603
TraesCS5A02G210300	0.133752	0.325164	0.710917	0.758307	1.2876	2.00123	0.0410732	TraesCS2B02G302400	16.4097	16.1623	13.915	28.5884	31.3406	36.135	7.13e-11
TraesCS1B02G196600	0.782483	0.380088	1.74239	1.53995	3.22535	5.28278	0.0244175	TraesCS5A02G143200	0.425825	0.177306	1.29288	2.78586	2.36401	1.93704	0.0214865
TraesCS7D02G535300	0.705887	1.26234	2.97598	3.22366	7.59659	5.70029	0.0110555	TraesCS4B02G028700	1.11708	0.314468	0.677409	1.89397	1.77105	2.44506	0.0127643
TraesCS1D02G395600	0.152034	0.513607	0.772025	0.792489	1.80293	2.16214	0.0358607	TraesCS5A02G501700	0.814979	1.12308	0.904385	2.79727	1.96433	1.90152	0.000601543
TraesCS3B02G408500	1.22816	1.8241	4.1746	4.27876	10.3887	9.17786	0.00643372	TraesCS4D02G025500	7.50023	7.61297	4.91532	13.8192	18.281	12.0588	4.61e-05
TraesCS3B02G328700	0.156346	0.532298	0.704189	0.726027	2.2491	1.61707	0.04507	TraesCS1D02G375000	1.88712	0.926908	0.980876	0.859929	8.91716	5.77476	0.022174
TraesCS3B02G238500	6.35728	11.1398	20.2183	30.4882	49.0921	43.9537	0.0291345	TraesCS2B02G532600	6.91876	3.33343	4.06556	8.02102	11.2947	14.4586	0.00120995
TraesCS3B02G400800	9.17495	19.2604	30.7848	48.1056	80.2686	65.2383	0.0274974	TraesCS7D02G209000	15.8485	19.2601	11.8672	27.5226	38.4467	35.2592	2.93e-06
TraesCS2D02G194300	0.791	1.06272	0.967603	1.12529	3.15626	4.9346	0.00751142	TraesCS2A02G357400	2.99433	3.02433	2.73235	6.07049	5.8544	6.54567	5.31e-09
TraesCS3B02G317500	6.17787	6.92128	10.5441	13.8737	21.5696	41.7578	0.0410997	TraesCS2D02G372000	3.52859	3.79196	7.23988	11.325	13.278	10.4788	0.00107467
TraesCS6B02G420600	0.166837	0.306612	0.504997	0.744189	1.24526	1.19162	0.00635668	TraesCS1A02G300200	0.703623	0.945612	0.672163	4.24948	3.89928	0.560182	0.0205659
Triticum_aestivum_newGene_25458	0.108747	0.223255	0.298097	0.746958	0.779324	0.521979	0.0041644	TraesCS4B02G356100	0	0.158256	0	0.633749	0.611514	1.08312	0.013061
TraesCS1A02G134100	0.14997	0.301731	0.505632	1.26788	0.638639	1.19247	0.015423	TraesCS6A02G386300	1.07995	1.63184	1.3974	4.04298	2.64785	3.14948	0.000978887
TraesCS5B02G313000	0.407909	1.16513	2.31828	2.22388	6.26128	4.10943	0.0433234	Triticum_aestivum_newGene_18994	0.515478	0.780438	1.90613	4.7393	2.04122	4.30853	0.0173304
TraesCS2D02G018000	0.413681	0.490231	0.681749	0.952445	0.755141	3.41633	0.0309928	TraesCS1A02G317500	8.5513	7.81635	4.50059	15.8225	16.9494	13.9181	0.000102518
TraesCS2D02G100700	0.630131	0.61937	1.0795	1.21691	1.40944	4.8655	0.0404666	TraesCS3A02G246600	4.73258	2.03795	2.29147	8.07999	6.67213	6.93475	0.00137418
Triticum_aestivum_newGene_20064	0.287638	0.142411	0.133152	0.575686	0.477443	0.737049	0.00891463	TraesCS3A02G230000	482.189	467.187	368.315	775.124	987.78	994.239	7.27e-10
TraesCS7B02G254100	0.122483	0.325232	0.187349	0.518155	0.523331	0.941632	0.0124965	TraesCS5D02G485500	1.12651	1.07717	1.18041	1.65213	3.22499	3.76403	0.00398194
Triticum_aestivum_newGene_25526	2.41479	0.500404	0.717909	3.9722	3.904	3.41426	0.0472452	Triticum_aestivum_newGene_4044	0.85201	2.28195	0.662662	3.54225	2.79318	4.52605	0.0103817
TraesCSU02G048600	0.704236	0.648497	0.315299	1.5353	0.830775	2.81452	0.0166709	TraesCS7B02G067400	2.13193	1.52344	2.10035	3.73541	4.89419	4.89803	0.000563506
TraesCS5B02G384500	0.481877	0.643747	1.23131	1.37139	2.19685	3.75136	0.00379786	TraesCS3A02G227400	0.273348	0.563786	0.51202	1.87949	1.20773	0.886772	0.0105785
TraesCS7A02G320800	5.04845	6.16491	13.8535	18.5166	32.9496	25.5601	0.0453544	TraesCS3D02G372900	0.064007	0.262181	0.214048	1.06973	0.629807	0.51954	0.0201145
TraesCS7A02G063300	0.25936	0.165983	0.561223	0.626023	1.39562	0.994231	0.0287157	TraesCS5D02G401500	3.16259	5.58442	0.996981	8.48429	10.2537	8.43807	0.0092301
TraesCS6D02G106200	0.299224	0.711083	0.46728	1.19932	1.50251	1.80944	0.00674603	TraesCS6A02G304800	2.78126	2.19835	2.02716	5.61345	5.03092	4.76141	8.11e-06
TraesCS1B02G364200	0.915104	1.4033	1.36186	1.91766	1.99566	7.22281	0.0243401	TraesCS2D02G104500	0.256111	0.536976	0.236567	1.89016	1.0958	0.722552	0.0180376
TraesCS4D02G271000	1.43245	0.938555	4.44617	8.08154	6.42831	6.08862	0.0222104	Triticum_aestivum_newGene_3219	0.328227	2.11684	1.44638	5.44133	4.042	4.2233	0.0169021
TraesCS1B02G304800	2.70011	3.27936	2.26121	3.65159	5.08915	16.0798	0.0328813	TraesCS2A02G384300	0.164716	0.2538	0.152734	0.36072	0.616968	0.734041	0.0110033
TraesCS2B02G328800	0.701035	0.352017	0.599318	1.34702	1.44318	2.18402	0.0102194	TraesCS4A02G036400	6.55786	7.2259	5.83982	11.4768	15.9164	15.8208	4.89e-06
Triticum_aestivum_newGene_5413	0.724292	0.341238	0.788583	1.7095	1.34934	2.50047	0.0035903	TraesCS5D02G283800	1.92211	1.47262	0.661735	4.01076	3.40029	2.8815	0.00313452
TraesCS6A02G310400	1.34759	1.70038	2.59747	3.46404	8.75958	4.68956	0.0024158	TraesCS5B02G466200	1.37876	1.4198	1.06059	3.27172	3.85923	2.06609	0.000664044
TraesCS5B02G429300	0.554926	1.13538	2.65452	3.38136	6.32643	3.16463	0.0366698	TraesCS7B02G145100	2.0625	3.09771	1.51117	6.96721	7.88705	2.80485	0.00493457
TraesCS6A02G312400	1.33724	1.22472	2.95594	2.5818	6.07013	7.66496	0.00799336	TraesCS5B02G354800	5.61134	3.63319	2.78618	6.39624	8.5984	15.7684	0.00337891
Triticum_aestivum_newGene_13890	0.811892	0.287589	0.68376	1.23828	2.20959	1.81535	0.0131314	TraesCS6B02G258900	3.8798	5.57549	2.77806	17.9253	8.75642	6.00747	0.00451123
TraesCS4B02G281100	0.549661	0.368167	0.588281	1.35523	2.0171	1.07272	0.00632567	TraesCS5A02G068900	0.921707	1.10426	2.54367	4.62656	3.6964	4.27918	0.00515528
TraesCS6D02G192500	4.20354	5.01811	8.83888	9.7632	20.1078	22.9243	0.0384168	TraesCS1B02G331700	0.888799	0.662839	0.678045	1.29222	2.25968	2.97671	0.00896917
TraesCS6A02G323000	2.03959	1.19806	0.816771	2.30937	4.34503	5.19531	0.0102104	TraesCS1B02G222200	0.27551	0.573817	0.357713	0.988249	0.98328	1.30003	0.00483366
TraesCS5A02G463500	0.530149	0.283357	0.702927	0.86564	2.25446	1.30397	0.0227349	TraesCS5B02G304800	0.766975	0	0.182908	1.60215	3.45271	2.596	0.014539
Triticum_aestivum_newGene_16702	11.2928	6.31175	7.33427	24.5148	13.4748	33.9266	0.0161616	TraesCS7D02G194000	2.1885	1.77836	1.29525	4.38656	6.65001	2.36384	0.00257111
TraesCS6A02G259200	0.528963	0.493762	1.57466	1.91534	2.99034	2.56005	0.0209682	TraesCSU02G021600	54.2776	51.8806	41.7349	89.1212	113.326	112.638	4.07e-10
TraesCS5A02G008500	0.61935	0.666272	0.301364	0.669569	1.90284	1.9774	0.0244571	Triticum_aestivum_newGene_19443	1.24999	1.67291	1.1321	4.01266	2.74147	2.48893	2.27e-05
Triticum_aestivum_newGene_16412	0.680341	1.66804	0.508673	3.32335	3.4184	1.44793	0.0483256	Triticum_aestivum_newGene_37652	1.67925	1.59871	0.986192	3.2262	3.15649	3.0273	1.96e-06
TraesCS4A02G219500	0.436622	0.868043	1.20558	1.14623	3.58108	2.45856	0.0276478	Triticum_aestivum_newGene_2013	0.145427	0.130456	0.799585	1.30359	1.4835	2.91145	0.0175617
TraesCS1D02G433200	0.105293	0.115172	0.289049	0.481663	0.401788	0.56845	0.0439496	TraesCS6A02G375800	0.363852	0.551357	1.05893	1.65871	1.93807	2.54396	0.00991861
TraesCS1D02G072900	8.49733	12.622	23.6269	33.643	52.5586	40.8397	0.0494949	TraesCS7D02G133600	0.584372	0.478305	0.692831	1.55943	0.947074	1.91562	0.00118074
TraesCS6A02G332100	0.652789	0.732151	0.543198	2.3562	0.996612	2.10362	0.00252065	TraesCS5B02G417000	0.338547	0.204125	0.403282	0.594469	1.12279	0.883034	0.00497323
TraesCS6D02G289700	0.798057	1.45282	2.36475	3.76248	5.82348	3.43215	0.00470716	TraesCS7B02G228500	2.59843	1.5156	2.05169	5.17745	5.677	4.2491	0.000807329
TraesCS5D02G491000	0.865123	0.433847	1.16958	1.62313	2.16334	3.1709	0.0214299	TraesCS7D02G418700	0.413698	1.16502	1.41511	2.27047	3.71906	3.02246	0.00859728
TraesCS4B02G098000	0.280613	0.569128	0.303065	0.845967	1.32816	1.05921	0.00646541	TraesCS2D02G386300	9.7811	9.73754	11.3304	25.6817	30.7357	15.3638	4.17e-05
TraesCS3D02G146400	3.28144	1.91737	4.28407	5.43737	6.40648	14.7299	0.00715604	TraesCS3D02G411600	0.818918	1.07912	0.57018	1.61494	2.27942	2.29025	0.00163859
Triticum_aestivum_newGene_4902	0.302968	1.0468	0.642786	2.21397	1.61788	1.70941	0.030791	TraesCS3A02G125700	0.48657	0.749981	0.563248	2.09213	1.11145	2.05245	0.00657203
Triticum_aestivum_newGene_27985	0.652359	1.68759	0.839025	3.58477	2.56928	2.66639	0.0025613	TraesCS7A02G085100	2.7107	2.25709	2.75171	5.67747	7.38811	5.31504	0.000216562
TraesCS5A02G395100	0.57622	0.835745	0.40192	1.30269	1.39024	2.32462	0.00362363	TraesCS2A02G400100	22.3183	42.6905	31.0092	79.1947	82.389	58.3334	1.94e-05
TraesCS2A02G443600	0.491113	0.896907	0.230815	1.30696	1.20425	1.96393	0.0279449	TraesCS7B02G127100	5.27461	3.48879	3.66946	9.07465	8.99196	13.8389	0.00213641
TraesCS2A02G306800	1.84723	1.05249	2.31842	3.91858	3.14917	7.35282	0.00620187	TraesCS2B02G541700	12.8362	6.75175	6.26464	20.3356	24.9392	15.9933	0.000311291
Triticum_aestivum_newGene_35839	1.6051	1.2135	1.2514	3.02067	2.09898	6.12485	0.00427619	Triticum_aestivum_newGene_15085	0.317038	0.081985	0	1.51465	1.16893	1.33762	0.0141437
TraesCS6B02G373200	0.545693	0.760898	0.553426	0.895511	1.32176	2.91677	0.0150923	TraesCS1D02G249300	0.910754	2.72352	0.903305	4.8213	3.96538	5.09767	0.00845475
TraesCS4D02G270000	0.796668	0.747276	0.920016	1.26409	3.18627	2.33715	0.00177069	TraesCS3A02G185900	0.985291	0.478591	0.771651	2.4911	2.43095	1.35535	0.00497323
TraesCS7B02G101500	1.2183	1.21204	2.65402	3.03568	5.82371	5.11689	0.00317102	TraesCS5A02G367300	0.605087	0.166451	0.576655	1.26185	1.85058	1.23426	0.0101014
TraesCS6D02G302800	0.954481	2.28926	2.43125	3.96224	6.70135	4.93403	0.00557282	TraesCS7B02G113400	14.6025	17.3345	11.446	31.4796	34.0256	28.8927	5.08e-09
TraesCS2B02G603200	1.03102	1.13288	3.16051	3.71593	4.48266	6.40698	0.0142593	TraesCS2B02G345100	1.61191	0.967677	1.14921	4.2148	3.39152	2.0467	0.00193462
TraesCS3A02G368800	8.58233	13.0169	22.5905	29.3334	48.3052	43.5017	0.0443199	TraesCS5B02G268900	0.12482	0.257786	0.815077	1.39129	1.67799	1.69721	0.0147137
TraesCS4D02G094200	0.380943	0.39055	0.57938	0.576107	1.73292	1.38235	0.0311599	Triticum_aestivum_newGene_6620	5.04084	8.55189	5.10245	15.0474	17.5994	11.749	0.000131141
TraesCS7B02G246200	0.339983	0.208465	0.480005	0.792899	0.826217	1.18681	0.0132744	TraesCS2B02G369600	8.01379	11.2561	7.76621	19.2973	22.6048	18.1549	2.96e-07
TraesCS5D02G476200	0.360002	0.781337	0.57993	1.49586	0.940013	2.2442	0.0218309	TraesCS1A02G066400	13.0895	17.0411	12.9191	32.323	36.63	26.2041	4.6e-08
TraesCS5A02G448900	1.00306	0.929049	1.57145	1.82222	3.60793	4.0953	0.00181741	TraesCS5A02G492900	1.13176	1.03213	1.26784	2.82344	2.51861	2.78944	5.74e-05
TraesCS3D02G341600	0.264393	0.169539	0.202928	0.646984	0.438278	0.637295	0.00863441	Triticum_aestivum_newGene_13171	0.3101	0.602032	0.345884	1.65865	1.28659	1.29469	0.010454
TraesCS4D02G325700	0.324331	0.352846	0.231745	0.825955	0.723687	0.907881	0.00680181	TraesCS1B02G315900	1.13122	1.33549	1.20003	4.68817	1.98441	2.84158	0.00113138
TraesCS7A02G073100	3.53037	7.09708	12.1799	12.2414	30.6342	18.6109	0.0336802	TraesCS7A02G456600	14.3701	5.92936	7.43536	17.9855	17.4907	37.2506	0.00204227
TraesCS5A02G322300	3.68999	3.01908	6.65085	6.36611	13.1624	16.455	0.00402395	TraesCS5A02G487700	1.03178	0.764019	0.921262	3.98786	2.23147	2.06652	0.00628837
Triticum_aestivum_newGene_10585	1.22812	1.3241	1.74276	2.67539	2.38827	6.48227	0.00160303	TraesCS1A02G070900	0.304109	0.240507	0.423052	1.19651	0.806871	1.2563	0.00660676
TraesCS2B02G367200	2.56349	2.35413	2.18045	4.21896	4.03524	10.7985	0.00505351	TraesCS1D02G195400	1.89583	1.93428	2.95608	7.48308	7.50488	3.4043	0.00215608
Triticum_aestivum_newGene_2058	0.59795	0.291138	0.805472	1.37921	1.77915	1.3701	0.00572319	TraesCS2D02G100600	0.431291	0.46317	0.497363	1.46311	1.47509	1.09427	0.00431929
TraesCS2A02G367700	6.26505	6.05469	5.68569	11.9087	9.4669	26.7392	0.00147318	TraesCS4D02G076200	0.428019	0.965989	0.629215	1.18846	3.23633	1.78436	0.00691214
TraesCS6D02G104000	2.78006	4.20579	6.14069	6.58292	16.4994	11.9915	0.00245739	TraesCS3D02G408000	9.93389	4.55654	4.93398	15.1607	15.5043	15.0467	6.35e-05
Triticum_aestivum_newGene_28861	0.438904	0.410934	0.490601	0.879957	1.28562	1.41365	0.00186821	TraesCS1B02G085000	0.637169	1.67438	0.999514	2.70999	2.43208	4.54121	0.0046422
TraesCS1D02G036500	0.466062	0.403893	0.653498	1.00854	1.69375	1.36015	0.00119971	TraesCS4A02G369300	0.898781	0.727807	0.549638	2.878	1.91897	1.88958	0.00609548
TraesCS4D02G110000	0.670109	0.865819	1.85414	1.89099	4.19	2.9485	0.0163898	TraesCS4D02G174800	0.896459	1.38966	0.613552	2.61782	2.93538	1.87995	0.000948348
TraesCS5D02G410800	2.34451	1.381	3.51749	4.73993	6.46104	8.08242	0.00335072	Triticum_aestivum_newGene_5308	1.1947	1.38399	1.08609	2.83019	2.39173	2.99041	1.87e-07
TraesCS2B02G146000	1.43015	3.43745	2.01989	5.70246	7.90506	4.70545	0.00192799	TraesCS6D02G120700	1.53287	1.41992	1.08447	3.42483	3.96646	2.45449	0.000213339
TraesCS2D02G079200	1.36428	1.34443	1.77046	1.91686	3.93889	6.03098	0.00566387	TraesCS5D02G060200	45.4536	37.8863	28.5007	77.3555	80.4542	87.8924	1.07e-09
TraesCS4A02G290100	0.387431	0.33729	0.406589	0.762765	1.32788	0.906142	0.00255288	TraesCS3D02G540900	7.72256	2.22192	4.86583	13.9767	12.7405	11.6658	0.00118526
Triticum_aestivum_newGene_37590	1.70894	1.77008	1.70667	2.19696	5.45201	6.0806	0.00243629	TraesCS2D02G065100	196.221	399.453	243.437	603.301	755.048	608.407	1.4e-05
TraesCS3D02G320200	2.45967	6.28736	5.91384	15.0105	15.6444	8.08757	0.00739088	TraesCS5A02G234200	0.762423	2.21579	0.486169	6.09004	3.21379	2.35178	0.00844208
TraesCS6D02G291400	0.879898	0.578002	1.59755	1.72599	2.80803	3.51841	0.0073225	Triticum_aestivum_newGene_38069	0.966451	0.906478	0.474326	2.02103	2.013	2.61239	0.000929985
Triticum_aestivum_newGene_34305	0.322663	0.539622	0.417617	1.3299	1.41106	0.622927	0.0241962	Triticum_aestivum_newGene_13368	0.384721	0.080104	0.314699	1.0854	0.512399	1.63292	0.0117328
Triticum_aestivum_newGene_21674	1.13403	0.963857	1.47371	4.17412	2.0759	3.13501	0.000937301	TraesCS1D02G143800	0.460034	0.323409	0	1.41664	2.52322	1.50757	0.0113351
TraesCS7D02G092500	0.32526	0.236392	0.140257	0.430266	0.554228	0.859635	0.0493998	Triticum_aestivum_newGene_17871	0.427941	0.942415	0.648556	2.46091	2.04043	1.70236	0.0048866
TraesCS2B02G603100	5.91953	8.18912	18.0312	23.5599	32.2512	28.3187	0.00319937	TraesCS3B02G468600	10.1856	16.4535	5.89497	23.6976	27.5174	35.1628	0.00138451
TraesCS3B02G374600	0.621922	0.64779	1.79279	2.1478	3.24649	2.60975	0.0180779	Triticum_aestivum_newGene_12105	3.96913	3.92793	2.55051	7.86414	9.50287	6.12767	0.000130587
Triticum_aestivum_newGene_23302	0.507983	0.232329	0.477048	1.05045	1.31283	0.816472	0.00276869	TraesCS4D02G085400	1.15484	0.988823	1.04879	2.53164	2.76591	2.54668	8.59e-05
TraesCS2B02G337100	0.797524	1.45567	1.16958	2.39712	2.18705	4.3419	0.00849977	TraesCS1B02G077300	2.82172	2.88624	2.029	5.85962	6.23847	5.5637	4.29e-07
TraesCS7D02G223200	1.96342	2.0918	0.829806	4.90186	4.16547	3.64742	0.0254786	TraesCS3B02G399600	1.25563	1.21647	0.832152	3.57785	2.16678	2.69699	0.000500728
TraesCS6A02G298900	0.170612	0.142108	0.298042	0.582018	0.408028	0.599072	0.00742675	TraesCS3B02G162400	0.630812	0.307584	0.172439	1.82213	1.59793	1.10879	0.0108894
TraesCS5B02G490600	0.686003	1.12151	1.08736	1.41016	3.12582	2.99426	0.014324	TraesCS5D02G379700	1.48442	2.18585	1.60676	3.14197	4.61851	5.42464	0.000242698
TraesCS2A02G396400	0.411168	0.542903	1.06645	1.48016	1.8808	1.88313	0.00561255	TraesCS7A02G545200	42.2084	76.0823	23.6387	104.883	108.022	151.665	0.000648046
TraesCS6B02G111800	2.81347	3.06323	3.70336	4.23203	9.80739	10.7032	0.000672338	TraesCS5D02G236600	0.971964	1.9306	1.21227	2.62718	5.21026	4.00974	0.00320907
Triticum_aestivum_newGene_5222	0.342597	0.551315	0.543685	0.794941	1.52508	1.38563	0.00395989	TraesCS5D02G354600	0.338853	0.443769	0.211424	0.953288	1.04111	0.94391	0.00369213
TraesCS7B02G254900	0.266861	0.760468	1.11284	1.86958	1.81209	1.82766	0.0349862	TraesCS5D02G283600	0.695779	0.613873	0.10022	1.70353	2.10025	1.47934	0.00959542
TraesCS6D02G002300	0.963833	1.26073	1.67304	1.90077	4.08155	4.02662	0.00214585	TraesCS1A02G391900	1.39785	0.82733	1.67121	5.18908	4.14406	2.03682	0.00296712
TraesCS4B02G120400	9.50689	14.5128	5.59061	27.0089	16.8372	32.1426	0.00153771	TraesCS4B02G219200	10.42	17.7644	5.24745	21.5596	33.3484	31.8747	0.00082866
TraesCS3B02G421000	1.01912	0.553046	0.310066	1.50565	1.38924	1.91543	0.0413968	TraesCS2D02G452100	0.337813	0.180392	0.177573	0.92121	0.775428	0.576254	0.00649438
TraesCS4A02G198700	0.566263	0.289753	0.298805	1.04682	0.797769	1.10222	0.0232914	TraesCS2D02G600100	83.1177	74.5294	60.3654	142.116	163.525	174.584	3.2e-12
TraesCS6B02G152900	0.231365	0.502873	0.512664	1.02891	1.10969	1.03836	0.00165333	TraesCS6D02G042500	165.751	122.545	82.2533	263.002	305.903	278.32	5.5e-07
TraesCS5B02G046700	0.456256	0.249591	0.225985	0.638628	0.856657	0.877195	0.0216567	TraesCS1B02G206800	2.09621	1.9462	2.38994	5.5825	6.01026	4.01412	2.94e-05
TraesCS5B02G056800	0.763004	0.986546	1.75364	1.72959	3.23694	3.94976	0.0160571	TraesCS3A02G375100	6.20171	6.45464	8.20635	14.6506	16.6399	17.228	4.46e-07
TraesCS4B02G049800	2.48681	2.49211	2.87655	3.82676	6.02424	10.0653	0.000502122	TraesCS1B02G225700	3.36345	4.9791	1.36757	12.172	13.4097	4.4205	0.00485759
TraesCS7D02G063900	4.67321	10.1643	11.9527	20.0125	29.246	18.3492	0.00101677	Triticum_aestivum_newGene_25735	0.367569	0.321506	1.04059	1.96821	2.10295	1.97976	0.00707799
TraesCS6A02G181500	0.937937	2.31178	1.71421	3.45619	4.45369	4.6135	0.00285895	TraesCS6D02G103300	0.404206	0.256387	0.451629	0.895547	1.05134	1.58798	0.00499088
TraesCS7D02G044400	3.07405	3.3936	5.94048	6.81022	10.4276	14.043	0.00122553	TraesCS3D02G223300	523.647	547.751	393.803	911.729	1217.58	1146.46	5.63e-10
TraesCS6D02G288000	2.25812	2.47442	4.7263	5.7534	11.1254	6.94903	0.0108033	TraesCS7A02G404200	1.45704	1.25752	0.81265	2.54864	2.74314	3.12181	2.06e-05
TraesCS7D02G105600	1.52847	0.799031	1.82843	2.44242	3.4541	4.56631	0.00716047	TraesCS1B02G441300	1.45191	0.728833	1.19154	3.67901	3.12315	2.36153	0.00107761
TraesCS5A02G426500	2.57675	2.90306	3.6696	4.15383	8.32418	10.5416	0.000937301	TraesCS6D02G273900	2.80892	8.32495	8.47047	13.7801	25.9885	17.2704	0.00244614
Triticum_aestivum_newGene_22230	0.561323	0.520996	1.28689	2.40196	1.827	1.72966	0.0136722	TraesCS7D02G154700	1.41381	2.17333	2.05423	4.88136	4.48162	4.22241	4.64e-06
TraesCS3D02G080100	3.62926	4.78072	6.99685	8.05502	16.332	14.328	0.00121265	Triticum_aestivum_newGene_17483	0.526025	0.682863	0.308891	0.951106	0.611597	1.0323	0.00646063
TraesCS6B02G052200	0.49501	0.513847	0.653545	1.64794	1.7788	0.747699	0.0169893	Triticum_aestivum_newGene_22925	2.42118	1.99646	0.796524	5.97178	5.45765	3.74355	0.00254756
TraesCS2D02G011700	1.35735	1.71134	1.03132	1.96827	3.72073	4.58673	0.0147598	TraesCS3A02G390300	3.4863	4.05408	1.01874	9.02529	10.8365	5.92231	0.00357361
TraesCS3B02G324700	2.6357	4.23293	2.28583	8.82443	8.92145	5.15101	0.00116291	TraesCS2D02G065200	299.281	413.579	305.251	684.465	983.485	685.814	8.24e-08
TraesCS6D02G157600	0.852101	0.650004	1.26599	1.50595	3.09123	2.30958	0.024646	TraesCS3D02G408100	15.7969	9.78359	9.74049	27.1327	29.4697	24.894	7.29e-08
TraesCS2D02G196800	21.5806	21.2004	23.5523	28.351	55.4312	81.4866	0.00104637	TraesCS3D02G382600	4.90897	4.26562	2.10921	11.4712	11.0891	7.84253	0.000870234
TraesCS5D02G283600	1.25063	1.21641	0.872004	3.94111	2.01516	2.3456	0.00173557	Triticum_aestivum_newGene_34184	1.52137	2.38747	2.57179	9.92637	7.56337	2.26987	0.00296712
TraesCS2B02G536700	0.818382	1.32957	1.90336	3.12698	4.23425	2.70232	0.00226846	Triticum_aestivum_newGene_19922	1.22072	0.779117	0.962679	2.40174	1.72249	3.21001	0.000829011
Triticum_aestivum_newGene_3088	2.24618	2.23906	3.37833	3.31213	6.97053	9.20974	0.0125137	TraesCS3B02G396300	14.6126	16.8145	15.3736	36.9798	32.1603	35.7867	1.4e-14
TraesCS1B02G404000	1.38204	1.08883	0.64526	1.40665	2.46133	3.85316	0.023813	TraesCSU02G167700	22.0158	13.4785	10.3039	20.4102	50.8478	49.2292	0.000601018
TraesCS5A02G015400	0.692959	1.02181	0.869881	1.59268	3.08356	1.72664	0.00297271	Triticum_aestivum_newGene_35132	0.402907	0.498168	0.610899	1.11006	1.92741	1.54826	0.00210641
TraesCS6B02G370000	0.437165	0.827144	1.09175	1.50576	1.57887	2.75103	0.0114861	TraesCS1D02G067700	0.886745	1.53838	0.959506	2.81307	1.94347	4.68324	0.00109371
Triticum_aestivum_newGene_5446	0.811405	0.400473	1.13595	2.28741	1.28929	2.23817	0.000386105	TraesCS2D02G397700	7.12537	15.7063	13.9443	37.0219	37.9233	20.7674	0.000197557
TraesCS3B02G099900	0.410397	0.418175	0.518961	0.837887	1.18147	1.31531	0.00239348	TraesCS4D02G223700	15.6332	13.831	11.5414	28.8397	31.1904	32.1898	1.89e-13
TraesCS6B02G080000	4.20844	5.25166	10.4397	14.1669	17.9111	17.151	0.000969471	TraesCS1D02G384400	1.84748	3.39092	0.993284	9.34145	6.18276	4.64731	0.0039377
TraesCS1D02G231500	0.269632	0.518877	0.354261	1.11344	0.637162	1.07197	0.0383066	TraesCS2D02G572300	8.7634	5.95733	5.43135	16.5556	16.773	15.6366	7.08e-06
Triticum_aestivum_newGene_23585	0.951353	2.1976	1.67166	3.20519	6.00054	2.68977	0.0239098	TraesCS1A02G290200	0.314204	0.703298	1.97788	4.1901	4.76415	4.32573	0.00796352
TraesCS2A02G136100	0.421498	0.674557	0.403796	0.980937	1.03143	1.68782	0.0137563	TraesCS4D02G287200	0.293394	1.06479	0.041528	3.89644	2.76747	3.18614	0.00806742
Triticum_aestivum_newGene_5241	0.441845	0.396169	0.885101	1.01597	1.5542	1.66792	0.0153131	TraesCS4D02G026300	2.4168	1.89956	0.296026	5.92722	4.6858	5.84411	0.00593863
TraesCS5A02G304400	0.614618	0.527366	0.879154	0.81816	1.92072	2.22748	0.010959	TraesCS4D02G219400	7.7478	11.7308	4.18186	17.3119	22.3442	20.6793	0.000104111
TraesCS4A02G435200	2.76902	4.02498	4.7567	5.77275	11.6326	10.9483	0.000678828	TraesCS3B02G422300	2.7498	3.01889	0.626984	6.80344	9.07566	5.12263	0.00451123
TraesCS6D02G076600	0.404386	0.621618	0.507241	0.859784	1.73086	1.16508	0.00167088	TraesCS7D02G173100	1.48823	1.63829	1.23557	3.41485	3.22278	4.59384	8.93e-05
TraesCS6B02G210400	2.19645	2.89202	5.7147	5.74356	9.68088	10.9909	0.0146057	TraesCS2B02G406600	12.9959	13.1321	15.989	35.5324	40.9083	24.5775	5.69e-07
TraesCS1B02G085000	4.01187	3.03492	1.29194	8.06397	4.33054	7.99444	0.0209129	TraesCS3D02G249200	0.642287	0.657306	1.20039	2.28585	2.77653	2.13469	0.00101889
TraesCS1D02G122400	0.885639	1.56303	1.0346	2.92726	3.27895	2.3073	0.0093101	TraesCS4D02G219200	0.196722	0.061695	0.01818	0.591688	0.458485	0.636694	0.00803148
TraesCSU02G076400	1.22118	2.58071	3.74623	4.29053	8.46273	5.69289	0.0285015	TraesCS6D02G067600	0.273303	0.517009	0.084096	1.48341	1.00896	1.13117	0.00712818
TraesCS1A02G431800	0.248671	0.254476	0.202672	0.590852	0.583449	0.547239	0.012051	TraesCS1A02G295800	1.16106	1.05774	0.768477	5.49034	2.36901	2.9863	0.00506465
TraesCS4B02G252100	2.43871	1.87775	1.70741	5.35618	3.13057	6.19551	0.00013451	TraesCS2B02G233100	0.240471	1.4652	0.352081	4.10914	3.60656	2.66168	0.0077769
TraesCS6B02G085600	2.62405	1.81164	2.8183	6.85625	5.81411	4.99808	0.0142593	TraesCS3D02G160200	0.924508	0.408695	0.241787	1.50707	1.71403	1.86757	0.00360083
TraesCS1B02G365200	1.70934	3.63885	2.65816	4.51194	6.33033	8.63615	0.00882305	TraesCS3B02G034900	0.283336	0.646896	0.360918	1.28416	2.00887	1.23417	0.00428737
TraesCS2D02G452900	1.67139	1.6035	3.3428	3.3753	7.30307	5.41934	0.00892481	Triticum_aestivum_newGene_15004	1.66968	1.60938	1.87564	4.33987	3.30717	4.94062	2.29e-07
TraesCS4D02G035700	6.34598	4.4098	2.91369	12.7456	9.54204	10.9477	0.000142399	TraesCS1D02G215100	0.853352	2.92293	1.16389	10.3849	7.01678	1.99647	0.00599161
TraesCS4D02G230300	2.08778	1.93794	2.20136	3.99021	3.32813	7.78336	0.0111487	TraesCS7B02G327000	1.91643	2.95904	3.70454	8.65577	11.1864	4.64583	0.00076983
TraesCS2B02G210600	0.310443	0.200476	0.454011	0.633683	0.759864	0.944579	0.0269548	TraesCS5A02G389000	17.7288	17.162	17.0293	36.9889	40.8563	57.1229	1.74e-09
TraesCS4D02G055700	4.88324	6.43293	10.6539	16.121	20.9696	16.1414	0.000178096	TraesCS4D02G175900	6.65885	8.42373	5.53852	20.9181	14.9618	13.2912	2.8e-07
TraesCS6B02G151500	0.693159	1.08156	1.42968	1.59851	2.98948	3.17273	0.0260859	TraesCS5B02G407400	33.8413	27.6286	36.8832	69.5856	101.674	65.6166	1.9e-07
Triticum_aestivum_newGene_25729	1.14662	1.00006	1.47126	2.75873	2.27079	3.73113	0.000160454	TraesCS5B02G315700	2.69954	2.13379	3.3235	6.96051	5.46284	8.27387	1.07e-05
Triticum_aestivum_newGene_37372	3.20693	3.13311	1.77989	5.73603	8.3277	5.59343	9.28e-05	TraesCS5A02G144000	1.91304	1.50915	1.49879	3.39732	4.32283	4.1889	2.94e-07
TraesCS6A02G005700	8.01586	5.55141	3.37331	15.0253	9.59563	16.3629	0.0019834	TraesCS2B02G318100	1.49146	1.33796	2.22494	4.95687	3.84206	4.06557	6.42e-06
Triticum_aestivum_newGene_29871	0.420139	0.372719	0.716083	1.26415	1.57442	0.808358	0.00233321	TraesCS2B02G077100	9.07895	7.37108	9.95037	20.5873	19.9829	22.44	2.05e-09
TraesCS4D02G118500	2.47553	4.46364	2.21208	7.21138	5.73028	9.16965	0.0014547	TraesCS7D02G339600	5.19471	11.5516	2.54127	27.1252	29.441	35.5411	0.00635069
TraesCS6B02G238000	4.58857	5.6664	9.24803	10.2277	18.1849	18.6835	0.00104637	TraesCS6B02G011500	1.06498	3.58505	1.71405	6.09957	5.26752	8.69553	0.00180776
TraesCS2B02G215800	7.7575	8.15262	9.96626	10.1948	26.4207	25.7752	0.00259132	TraesCS2D02G461500	9.23805	14.2282	9.69058	30.6501	28.9295	21.0704	1.28e-07
TraesCS2A02G318800	1.17474	1.97356	1.30561	2.22397	3.60515	4.8952	0.0143795	TraesCS1B02G062000	1.02476	2.04516	1.16282	3.41749	4.21624	3.76034	0.000140232
TraesCS1B02G283300	1.63974	2.19179	4.23518	5.13668	6.54465	7.70261	0.00813454	Triticum_aestivum_newGene_19133	0.560377	1.08765	0.746765	2.86286	1.65528	2.30878	0.000365161
Triticum_aestivum_newGene_7547	1.43062	0.57379	1.57685	2.69706	2.34672	3.53614	0.00760692	TraesCS3D02G426000	10.2151	23.4199	11.2067	33.0251	37.5229	55.4075	0.000411639
TraesCS3B02G387800	1.74336	2.90733	3.46104	4.95618	7.25105	7.20947	0.000336641	TraesCS5B02G100700	1.54367	1.08346	0.641545	5.5968	1.43269	6.35831	0.00523986
TraesCS3A02G245900	0.704695	0.684422	1.02479	1.87953	1.40031	2.49677	0.00255288	Triticum_aestivum_newGene_20433	0.073684	0.175973	0.903719	1.90038	2.15139	2.59502	0.00627677
TraesCS4A02G490700	0.483807	0.286921	0.323694	0.857559	0.663359	1.09696	0.0148008	TraesCS3B02G002900	0.419652	0.411097	0.851427	1.8538	1.79701	2.62584	0.00360083
TraesCS1A02G151600	0.464564	0.573082	0.460253	0.809604	0.90147	1.86743	0.0353648	TraesCS2D02G311100	11.7966	12.5484	6.36737	22.6525	24.0124	28.6185	4.99e-07
TraesCS3B02G392100	2.49317	1.96238	3.89549	5.60555	7.58225	6.75327	0.000653749	TraesCS7D02G082600	31.8876	34.7891	19.06	73.2455	66.3376	66.5302	1.87e-08
TraesCSU02G158200	0.572595	0.905399	0.559933	1.21524	1.19235	2.45646	0.0332592	Triticum_aestivum_newGene_1660	3.88296	3.60776	2.64548	6.38049	5.63373	10.3266	8.18e-05
TraesCS2B02G096000	0.709601	0.686312	1.02698	1.01357	1.91681	2.8477	0.0352705	TraesCS7B02G243000	7.46153	19.2259	4.16161	48.1919	45.4356	73.9131	0.00588899
TraesCS5D02G021300	0.559516	0.933293	1.07873	1.50328	2.93204	1.69329	0.0150391	TraesCS1D02G374900	0.829355	1.09943	1.03402	0.893766	7.15424	6.39544	0.00551909
TraesCS4A02G366900	0.381096	0.41218	0.349168	0.669744	0.722358	1.32951	0.00426496	TraesCS2B02G111100	14.588	10.3826	11.4242	33.3132	22.2851	32.2331	1.67e-09
TraesCS1A02G227300	1.69451	1.37635	1.45047	2.04213	3.28834	5.43452	0.00333725	Triticum_aestivum_newGene_4655	0.180368	0.285591	0.388306	1.32147	0.814448	1.23581	0.00344227
TraesCS5B02G138400	1.12113	1.67073	1.6792	3.29511	4.25048	3.08144	0.000101507	Triticum_aestivum_newGene_36989	2.33419	3.52025	2.69729	10.7528	7.90585	4.84626	0.000119297
Triticum_aestivum_newGene_10116	8.83296	12.3993	16.3424	23.6427	39.5759	26.0522	0.000174538	TraesCS4B02G185600	2.5464	1.19087	1.49391	5.00441	4.32913	4.29383	1.68e-05
TraesCS2D02G155700	1.79808	1.38037	1.85865	2.90114	2.90175	6.16138	0.00398376	TraesCS2D02G145200	0.428836	1.09771	0.598685	2.25975	3.36804	1.94189	0.00252512
TraesCS7D02G141600	0.516921	0.697287	0.550961	1.93475	1.29516	0.959047	0.0164206	TraesCS6A02G266700	0.134925	0.019443	0.167131	0.894491	0.615856	0.460232	0.00542653
TraesCS1D02G123700	0.950161	0.947854	0.840759	2.4321	2.41687	1.63551	2.96e-05	TraesCS4B02G077800	1.38806	1.15903	0.784526	2.10649	4.44443	2.92095	0.000386886
TraesCS6D02G331400	5.87864	4.6876	2.73967	8.81938	7.19074	15.4691	0.00643372	TraesCS2A02G264000	0.27899	0.156052	0.355951	0.981563	1.26205	1.35671	0.0047097
Triticum_aestivum_newGene_12376	2.08233	1.46682	3.50556	2.96479	7.73858	5.95293	0.0441786	TraesCS3D02G381400	1.45905	1.2501	1.07579	4.12202	3.12864	2.80087	2.58e-05
TraesCS7D02G317600	5.98054	5.96126	9.86482	12.3103	17.8464	21.2854	0.000115047	TraesCS5A02G152300	0.96192	0.574757	1.66412	4.21962	2.504	4.25157	0.00190375
TraesCS5A02G153900	154.122	193.842	138.799	293.354	286.056	568.442	0.000170278	TraesCS5D02G246000	1.25034	3.34428	0.716242	6.63514	4.91887	7.64587	0.00281964
TraesCS2D02G481300	0.141765	0.211963	0.337297	0.602105	0.637993	0.38795	0.0430049	TraesCS1D02G088700	16.5664	18.4969	10.8029	42.1375	30.5652	39.0561	3e-09
TraesCS2D02G394200	0.816136	1.18978	2.15893	2.51706	4.18917	3.10601	0.01433	TraesCS6A02G144600	0.819557	0.558333	0.664817	1.5358	2.06073	2.24904	0.000195563
TraesCS3A02G132000	1.00424	1.40916	1.71828	3.41081	3.94809	2.37148	0.000729573	TraesCS3A02G413600	4.72909	3.13437	2.63436	9.60452	8.01037	8.55346	1.63e-07
TraesCS4D02G340800	3.2791	4.45868	5.8636	9.89194	12.8227	9.28785	3.53e-05	TraesCS3D02G513700	1.52538	0.524422	1.75061	3.13299	4.95866	4.13321	0.00112668
TraesCS3A02G064400	0.648403	1.34812	1.72819	2.12675	3.04065	3.58547	0.0215289	TraesCS7D02G199400	0.432986	0.816206	0.418904	0.842432	4.03519	2.74717	0.00427577
TraesCS2D02G219900	1.75322	2.20293	3.45437	4.38703	5.93224	7.08927	0.000704883	TraesCS5B02G422400	0.756451	0.883418	1.27499	2.3905	2.3585	2.86372	1.94e-06
TraesCS2D02G206400	1.39287	1.00018	1.37915	2.03019	2.49619	4.3253	0.00645985	TraesCS7A02G321900	0.16629	0.108249	0.162734	0.526508	0.331062	0.612465	0.00111752
TraesCS5D02G422600	0.939847	0.503963	0.760458	1.39787	1.96727	1.7998	0.00494375	TraesCS1D02G067800	7.28116	8.40081	6.33179	18.3489	12.7485	26.4891	2.55e-06
Triticum_aestivum_newGene_12495	0.315606	0.347881	0.274439	0.738703	0.695933	0.762144	0.00660068	TraesCS3B02G322200	1.52241	0.698658	1.1974	3.11957	3.2744	3.92572	0.000383847
TraesCS2A02G309500	4.56151	3.72704	6.47587	9.79636	11.5435	13.2373	2.09e-05	TraesCS5D02G145400	0.356338	0.259176	0.795588	2.5682	1.82468	1.46614	0.00279142
TraesCS7B02G444600	0.725198	0.603906	0.680506	1.26094	1.76482	1.67792	0.000335025	TraesCS7A02G008900	0.987008	0.526537	1.08969	2.99356	1.85415	2.71637	0.00013575
TraesCS7A02G364800	1.97128	1.74379	1.27312	2.53385	4.85847	4.26134	0.00722767	TraesCS5D02G422600	0.317454	0.300547	0.434967	0.985869	1.7391	1.10242	0.00185954
TraesCS3D02G372900	0.53909	0.34204	0.436783	0.690233	1.18886	1.19871	0.019136	TraesCS7D02G483900	3.17458	2.5477	1.89731	8.04996	5.95059	5.6073	5.04e-07
TraesCS3B02G376300	2.5308	3.27556	3.40561	6.01654	6.27328	9.2048	1.36e-05	TraesCS3B02G381800	4.3569	4.9194	4.31983	12.2441	7.95115	15.0554	4.49e-07
Triticum_aestivum_newGene_28873	1.01471	1.52196	2.05038	2.04377	4.29365	4.3578	0.0398554	TraesCS3B02G259300	320.224	329.78	247.316	606.773	793.514	764.759	5.74e-13
TraesCS3A02G342600	1.01243	1.23395	2.43259	2.3857	5.04079	3.48287	0.0299204	Triticum_aestivum_newGene_19854	0.590957	0.174055	0.541414	1.248	1.82736	1.50066	0.00116416
TraesCS6D02G113500	1.74354	2.43258	3.62861	5.1753	6.89206	6.12082	0.00158681	TraesCS4A02G237300	1.73896	2.02874	2.89564	4.6016	6.93523	6.82343	1.03e-05
TraesCS1A02G415700	0.334375	0.239996	0.212346	0.729012	0.542347	0.560423	0.0185566	TraesCS7A02G062500	0.140929	0.262999	0.17785	0.511794	0.755174	0.74981	0.00102694
TraesCS2A02G449900	0.809414	0.983126	1.82979	2.81517	2.642	2.97607	0.0124965	TraesCS3D02G338400	1.50147	1.66919	0.810868	6.96315	6.18262	1.66246	0.00159534
TraesCS3D02G441300	0.737187	1.0532	0.904846	2.14167	2.75871	1.37292	0.0131877	TraesCS4B02G038800	1.17051	1.42218	2.68057	8.11936	3.64736	5.39016	0.000397611
TraesCS4A02G401300	0.636683	0.952859	1.01467	1.69831	2.84039	1.52141	0.0036872	TraesCS6D02G216000	2.17875	3.7543	3.67091	8.83983	8.87942	8.01565	7.89e-07
TraesCS3B02G442400	0.488199	0.459015	0.59993	1.21618	1.48693	0.896658	0.00180434	TraesCS7A02G557300	1.53954	1.98607	2.1747	3.85285	7.97207	4.64513	4.61e-05
TraesCS2A02G222500	5.28353	8.93047	8.608	19.0844	19.4244	14.5271	1.79e-05	TraesCS3D02G231600	0.166562	0.397034	0.110726	0.782936	1.17556	0.823262	0.00211042
TraesCS2D02G431500	39.5551	53.099	30.4616	107.037	107.139	71.912	1.32e-05	TraesCS7A02G009500	2.31673	4.41409	2.48826	12.2567	5.79256	8.40744	2.96e-05
TraesCS4A02G116400	24.3004	37.4978	19.338	58.4676	71.0315	58.9569	1.96e-05	TraesCS6D02G310500	4.47924	4.92845	4.9924	16.1599	12.6068	8.92454	5.65e-08
TraesCS3D02G283700	7.73975	7.88872	15.156	13.4136	23.7268	34.31	0.0264787	TraesCS5B02G048900	7.76802	14.5054	3.21449	25.3455	22.9602	33.4902	0.000418701
TraesCS6B02G305600	0.542442	0.98474	0.635871	1.39502	2.04936	1.57482	0.00178833	TraesCS2B02G079500	124.026	236.985	198.198	414.82	660.532	436.647	1.59e-06
TraesCS4D02G334600	0.627237	0.805673	0.531096	2.27967	1.12007	1.15742	0.0159419	TraesCS7A02G162100	7.24491	5.26307	5.6651	15.5215	17.5526	13.2729	1.35e-09
TraesCS3A02G025400	1.37593	1.52427	2.56674	3.46014	4.83577	4.38323	0.00134709	Triticum_aestivum_newGene_9992	0.131758	0.182648	0.32938	0.782578	0.958286	0.963642	0.00154707
TraesCS2A02G028700	2.81856	4.98392	7.31109	10.3761	13.6625	11.0075	0.00245739	TraesCS4A02G125300	0.505492	0.17999	0.527929	4.24433	1.30528	0.977463	0.00268612
Triticum_aestivum_newGene_5342	0.808616	0.911126	1.41541	1.78309	2.92738	2.54922	0.00364161	TraesCS1D02G117100	0.619127	0.389919	0.584341	2.43959	1.54295	1.52935	0.000629673
TraesCS5A02G451400	0.752195	0.524366	0.934037	0.914077	1.62472	2.57458	0.0469037	TraesCS6B02G097800	0.076332	0.414052	0.102971	1.22759	1.46409	0.923592	0.00254756
TraesCS2A02G348800	3.69063	3.29946	2.11773	5.11449	5.04003	10.8902	0.0142637	Triticum_aestivum_newGene_37429	0.806688	0.76534	1.7701	2.78857	3.00934	3.83557	4.21e-05
TraesCS2D02G228500	2.15975	2.45553	2.9376	4.35291	6.0979	6.98694	0.000174848	TraesCS3A02G221000	0.347022	1.16494	0.344758	2.54378	2.10898	2.16784	0.000780641
TraesCS4A02G005700	9.61387	18.3542	10.2519	31.4917	25.9333	30.6633	0.000415529	TraesCS3D02G061500	13.8612	10.1686	11.4248	31.1595	27.3652	29.9199	1.2e-16
TraesCS4B02G079000	0.751346	0.839312	1.28136	2.07849	2.50553	2.03434	0.00313325	TraesCS3D02G412300	87.4761	35.7678	59.9338	151.052	189.71	163.812	1.09e-06
TraesCS7D02G042400	0.578662	0.649741	0.646869	1.15105	1.62711	1.54145	0.0118038	TraesCS3B02G378500	4.20822	5.82189	4.18234	14.5826	10.4468	12.5784	1.67e-09
TraesCS5A02G261400	2.93961	5.21497	3.84272	10.1072	10.8894	6.58231	0.000309373	TraesCS3D02G454400	0.062328	0.018315	0	0.270991	0.293336	0.335328	0.00193168
TraesCS3A02G280000	6.43709	10.7896	14.9944	23.6026	28.6135	21.8086	0.000674131	TraesCS3D02G039300	5.33704	4.35374	5.13104	13.1644	12.4338	12.2956	2.61e-13
TraesCS3A02G360300	8.01651	10.45	16.5369	23.1889	29.6036	27.5897	0.000116504	TraesCS2A02G095700	10.7123	4.01035	6.84301	24.0391	16.202	22.8299	1.14e-05
TraesCS7B02G380100	0.798351	0.552135	0.858197	2.29442	1.53224	1.24494	0.00662812	TraesCS6D02G008600	37.2233	67.989	32.0553	99.9909	130.294	157.276	1.45e-06
TraesCS5D02G390800	1.48553	1.18877	0.994808	2.58075	2.94713	2.89634	0.00012535	TraesCS5D02G472200	0.812559	1.13245	1.59247	9.17477	3.69711	2.09558	0.00100148
TraesCS6B02G011500	2.01482	2.18254	0.78438	4.93964	3.5417	2.95356	0.0490256	TraesCS3B02G258600	0.19679	0.33655	0.311467	1.08124	1.54855	0.745687	0.000470366
TraesCS6D02G241700	0.586795	0.75167	0.880677	1.76206	2.21746	1.11316	0.0126011	TraesCS3A02G338000	0.727342	1.40045	0.575613	6.28396	5.27218	1.29001	0.00136788
TraesCS2D02G171500	3.03805	1.99158	3.19798	3.58712	4.80966	10.4611	0.0371376	TraesCS3D02G360900	0.865946	0.603444	0.591805	3.62309	1.63445	1.74495	0.000155646
TraesCS2D02G347200	1.70435	1.5383	1.4027	2.96513	3.26277	4.41572	0.000494481	TraesCS1A02G306600	2.04435	4.9626	2.66665	11.214	50.5361	23.8684	0.00154629
TraesCS1A02G413400	0.307567	0.39391	0.382944	0.976599	0.70834	0.793966	0.0178123	TraesCS2A02G443600	0.221268	0.863945	0.547518	3.55686	3.00555	1.00456	0.00112668
TraesCS2D02G174200	4.57623	4.88927	8.85279	12.0725	13.8374	15.92	0.000483582	Triticum_aestivum_newGene_10678	1.29855	0.327157	1.85516	6.23363	4.66776	4.70637	0.000961107
TraesCS5D02G373700	2.44987	5.23884	6.11027	9.37244	13.8456	8.26552	0.0067727	TraesCS6D02G187800	1.48128	0.912315	2.27352	3.75186	6.91359	6.00929	0.000226824
TraesCS3D02G162200	1.17221	0.859104	1.17731	1.97247	2.6871	2.64116	0.0100994	TraesCS3D02G244900	0.320893	0.583358	0.909032	2.69674	2.64323	2.52013	0.000637645
TraesCS2A02G161700	5.54387	8.48231	14.2598	15.4244	25.8817	23.0182	0.00685373	TraesCS1B02G226000	0.494242	0.309046	1.10733	6.21072	5.61959	0.865518	0.00139424
TraesCS3D02G382800	1.49341	1.07291	1.54603	2.64452	2.48702	4.21149	0.00634136	TraesCS2A02G066700	207.461	363.042	228.329	666.689	853.336	668.883	3.03e-09
TraesCS2A02G214400	6.03099	5.11083	7.67877	11.0909	16.4493	15.2117	3.64e-06	Triticum_aestivum_newGene_4146	0.175839	0.304429	0.214381	1.7414	0.668259	0.939036	0.000929473
TraesCS4B02G190100	3.01738	3.63214	3.51634	5.51293	9.14844	8.40714	0.000103687	TraesCS7D02G292900	3.24988	1.16554	3.46843	9.98678	14.8088	7.79865	0.000591126
TraesCS4B02G366900	0.9675	1.51251	1.81254	1.85717	4.40235	3.47378	0.0252701	TraesCS2B02G079400	36.1798	56.0957	48.8589	160.46	134.416	96.6625	2.67e-09
Triticum_aestivum_newGene_4534	0.806562	0.520599	0.487959	1.612	1.34825	1.15489	0.0014547	TraesCS6A02G222200	4.89253	8.18201	3.86081	23.7621	20.4432	10.0734	2.97e-05
TraesCS5A02G228900	4.68249	6.5935	5.71458	10.0391	10.3955	18.0577	0.00023757	TraesCS2A02G067300	113.105	163.275	141.626	384.133	429.407	308.575	6.46e-12
Triticum_aestivum_newGene_26851	0.394262	0.393869	0.538723	0.96696	0.929482	1.10733	0.0271814	TraesCS3B02G484000	2.4939	2.30045	2.35173	8.29853	4.98864	6.72537	3.96e-09
Triticum_aestivum_newGene_1211	10.7838	14.6398	12.8592	23.0617	24.7678	38.7925	1.12e-05	TraesCS6B02G284300	1.132	0.402717	1.25624	3.6801	2.61255	4.46354	0.000289266
TraesCS5D02G140900	4.16469	6.49881	9.34411	11.084	19.595	14.5482	0.00340592	Triticum_aestivum_newGene_33688	3.27979	4.77633	2.29814	11.7128	8.53899	10.0036	2.36e-07
TraesCS6B02G293500	1.14241	0.954093	0.742536	2.22984	1.68674	2.49739	0.00171746	TraesCS7D02G133500	11.0011	8.24827	13.0099	30.2713	26.3296	44.5763	1.13e-07
Triticum_aestivum_newGene_4928	0.898225	0.754465	1.08736	1.50258	2.14698	2.54032	0.000309544	TraesCS7A02G331300	15.0423	31.0885	11.3129	52.6486	53.9902	69.3602	3.91e-06
TraesCS5A02G206700	1.3956	1.23248	1.95898	2.86159	3.74349	3.74665	9.43e-05	Triticum_aestivum_newGene_20453	0.058718	0.475171	0.140058	1.14592	1.92013	1.2662	0.00106098
TraesCS3A02G307500	0.605374	0.279314	0.466506	0.878621	0.85231	1.31794	0.0461898	TraesCS6D02G254500	4.94641	5.84387	3.22332	11.6168	11.8639	15.9561	4.42e-09
TraesCS2A02G107300	0.448245	0.368536	0.52452	1.05834	1.04879	0.918355	0.0164388	TraesCS1B02G388300	3.09701	3.45547	1.57633	3.23228	19.7432	14.2525	0.000623499
TraesCS4B02G197800	11.9314	12.3415	20.8454	25.269	39.6863	36.7966	0.000288201	TraesCS2D02G065300	175.688	236.02	188.454	514.49	613.087	481.699	4.69e-15
TraesCS6D02G114600	0.468723	0.510508	0.640776	0.713491	1.01272	1.92359	0.036545	Triticum_aestivum_newGene_18452	0.998477	0.416695	0.22509	1.99167	1.77421	1.97653	0.000343222
TraesCS3B02G139000	0.53159	0.892909	1.21976	1.92903	1.98953	2.03228	0.00841094	TraesCSU02G048500	0.671253	0.694681	1.00898	3.46404	3.68378	1.54188	9.31e-05
TraesCS6D02G237900	0.66171	0.922051	1.40032	1.53733	2.90763	2.2615	0.0155576	Triticum_aestivum_newGene_36228	0.164606	0.184417	0.413117	1.20709	0.825359	2.09301	0.000861448
TraesCS3D02G289900	3.46572	5.38221	4.62723	12.1725	11.524	6.5871	0.00121849	TraesCS4D02G299500	0.331471	0.555059	0.438133	1.61171	2.31528	0.974326	0.000122397
TraesCS3D02G183900	6.02685	7.39947	8.46673	12.6941	18.2959	18.1901	8.43e-07	TraesCS1A02G005500	2.76094	4.54036	1.85322	8.22213	8.74267	11.6503	3.16e-06
TraesCS2A02G393800	7.77789	12.4602	14.3036	22.716	29.4636	25.3562	5.33e-05	Triticum_aestivum_newGene_26190	2.02999	1.57262	1.8912	4.56186	7.55968	4.90385	3.88e-07
TraesCS2A02G539400	3.11002	2.45609	5.72925	8.03008	7.56179	9.74676	0.00510892	TraesCS3D02G320200	1.91681	2.84158	4.43234	18.151	12.873	6.21824	0.000185822
TraesCS2D02G081400	0.207063	0.704877	0.482671	1.00171	1.09475	1.02945	0.0358607	Triticum_aestivum_newGene_37779	1.0565	1.23447	1.3063	3.42153	3.05899	3.53772	3.9e-14
Triticum_aestivum_newGene_3191	0.227099	0.211231	0.301739	0.499701	0.583891	0.572219	0.0183514	TraesCS1D02G299700	1.15538	1.13572	0.897942	7.66131	7.34503	1.48568	0.000539407
TraesCS1B02G397900	2.11569	2.63283	2.11885	4.75631	5.41584	5.17208	0.0174622	TraesCS2D02G065500	5.21255	10.9326	8.90654	28.6309	37.3716	17.9865	1.01e-05
TraesCS3D02G132400	0.718507	1.01979	1.39093	1.77056	2.43273	2.78689	0.00780217	TraesCS5D02G537600	5.28166	5.23034	5.39221	13.925	13.7909	14.9844	3.94e-22
TraesCS7A02G364900	9.08502	11.0085	12.2179	13.7887	24.0903	34.2556	0.00466465	TraesCS5D02G334500	4.1159	1.63016	3.08743	6.24392	11.1953	11.7046	9.52e-06
TraesCS3D02G353600	5.7923	7.36384	8.15741	11.8896	18.4033	17.2852	2.2e-05	TraesCS3A02G183800	1.41217	3.7946	2.67914	25.218	20.6311	7.69605	0.000689747
TraesCS5A02G056600	0.481359	0.694863	0.98841	1.44826	1.68315	1.69905	0.0072894	TraesCS5A02G044100	1.79593	3.42504	0.277598	8.12994	10.5947	17.6746	0.000667958
TraesCS2D02G185400	9.27651	8.57659	8.44701	14.603	11.6065	32.4215	0.0134471	TraesCS2D02G094200	14.4355	7.21258	9.49857	32.5198	27.2397	30.8213	1.49e-09
Triticum_aestivum_newGene_24086	0.812954	0.520368	0.710716	1.34808	1.61587	1.58934	0.0013871	Triticum_aestivum_newGene_10491	0.021058	0.747778	0.747803	21.8302	22.592	21.6156	0.000349113
TraesCS2B02G598800	0.422965	0.462003	0.40127	0.906521	0.830723	1.12659	7.58e-05	TraesCS3A02G061600	0.118258	0.781834	0.278325	1.69751	3.95253	1.56136	0.000601018
TraesCS7B02G264200	9.78199	9.10414	4.5712	18.6173	13.6227	19.9864	0.00120585	TraesCS7A02G134200	0.369285	0.122763	0.355753	1.24118	0.73459	1.7316	0.000211855
TraesCS5A02G319900	5.58765	6.45426	9.26164	13.2065	13.1915	21.0231	0.000367043	TraesCSU02G233300	0.827373	0.373209	0.433088	2.40019	1.68375	2.69019	0.000132973
TraesCS2D02G072900	0.730197	0.833537	0.918638	1.45298	1.95103	2.11209	0.000808991	TraesCS5B02G213500	0.188465	0.095748	0.171049	1.09966	0.741346	0.546374	0.000360929
TraesCS6B02G153100	0.189675	0.198433	0.374555	0.587267	0.641123	0.46582	0.0362425	TraesCS1D02G306200	2.41604	4.94669	3.60915	10.837	41.374	24.3928	0.000557524
TraesCS3A02G440800	2.37563	3.5797	5.967	6.53733	8.74747	11.186	0.0137633	TraesCS2B02G048400	0.03348	0.495065	0.392368	5.54775	1.7799	1.25812	0.000553401
TraesCS1D02G251300	0.124134	0.18169	0.198028	0.410605	0.386571	0.32046	0.0305879	TraesCS1D02G146300	2.86226	3.81273	2.10596	13.4746	10.8894	9.24813	4.22e-05
TraesCS2D02G151500	3.85281	5.55303	3.32254	9.93208	7.82863	10.4664	2.33e-05	Triticum_aestivum_newGene_18642	1.27253	0.582325	0.893477	4.40602	4.62369	2.31945	7.37e-05
TraesCS2B02G271700	5.987	7.59945	9.25924	10.1426	21.1933	19.3129	0.0014769	Triticum_aestivum_newGene_25700	2.67093	2.26846	3.18613	10.1096	5.58907	6.08321	6.72e-09
TraesCS5D02G244800	4.99972	5.64173	6.30197	8.43053	14.5188	14.6097	7.17e-05	TraesCS7B02G327400	6.67022	10.6548	4.71104	32.3169	19.5127	18.6631	3.5e-07
Triticum_aestivum_newGene_28244	0.78942	0.617055	0.81599	1.63248	1.94031	1.34128	0.000296532	TraesCS5D02G464900	2.04582	1.91641	2.25658	2.53987	20.773	9.99853	0.000352748
TraesCS6D02G274000	3.79989	5.92945	3.78032	8.5934	11.61	9.66014	5.54e-05	TraesCS3A02G152500	0.765022	1.24834	0.52286	3.69232	2.74611	2.44153	5.12e-06
TraesCS5B02G224600	6.2984	8.24906	8.23296	12.85	16.7722	20.733	7.16e-06	TraesCS1B02G276900	11.3945	16.5051	10.311	40.2062	47.6797	28.9707	6.06e-09
TraesCS6B02G196800	0.730727	0.78085	0.54925	1.45316	1.41873	1.68204	0.000100454	TraesCS2D02G065600	114.268	168.448	150.668	436.8	501.023	334.804	3.13e-12
TraesCS2B02G448400	0.71908	0.659552	1.03367	1.48215	1.48321	2.36476	0.00248136	TraesCS2B02G587100	1.31895	0.561371	0.879254	3.02411	2.97809	3.25004	7.68e-07
TraesCS3B02G199000	8.62555	8.79176	12.1143	15.8176	23.7871	25.6212	2.31e-05	TraesCS1B02G317500	10.0988	16.4822	8.08839	19.9286	64.7325	44.3901	1.72e-05
TraesCS4A02G085300	0.930583	1.12092	1.08139	2.0307	1.8121	3.07589	0.00732834	TraesCS6D02G212800	1.15944	0.976877	1.37554	5.93618	4.74506	2.83729	1.54e-05
TraesCS5B02G204900	1.56361	1.40344	1.53082	2.35679	3.78306	3.78106	0.000232129	TraesCS4D02G248000	0.419547	0.558935	0.378138	2.52845	1.43505	1.27438	1.35e-05
TraesCS6D02G249700	0.463673	0.423213	0.700648	0.995169	1.36845	1.13776	0.0114127	TraesCS7A02G246300	1.17528	1.25992	1.13519	5.23425	4.59018	2.42567	9.88e-07
TraesCS6D02G199500	1.5208	1.35582	2.28245	2.24654	3.92697	5.20479	0.0309836	TraesCS3D02G061900	0.129154	0.02884	0	0.906356	0.634099	0.847416	0.000271355
TraesCS4D02G186900	0.339371	0.616209	0.760184	0.992514	1.23017	1.56112	0.0266017	TraesCS5A02G094600	0	0.200723	0	1.99755	1.47703	1.26272	0.000222113
TraesCS2D02G201200	0.812229	1.31457	0.75604	1.55552	1.57902	3.22093	0.0303569	Triticum_aestivum_newGene_33610	0.911539	1.39179	2.51997	8.79761	5.37822	5.69942	2.53e-05
TraesCS5D02G325900	8.32343	9.56833	14.0832	18.56	24.577	27.3427	6.54e-05	TraesCS7B02G264200	3.86049	4.32174	4.73342	12.4314	14.2718	11.2255	1.1e-15
TraesCS4B02G286600	4.34588	5.59663	6.22042	10.2809	12.9457	12.3776	1.02e-07	TraesCS4A02G266000	0.09977	0.34992	0.031239	1.01293	1.8629	1.7144	0.000293253
TraesCS2B02G160100	1.65912	1.84878	1.44865	3.55691	2.33484	5.02639	0.00598064	TraesCS6D02G349300	1.77326	1.37939	1.03242	4.72711	6.62362	4.01057	2.57e-06
TraesCS5B02G236400	4.39604	4.11452	4.23621	6.85824	11.4752	9.74158	6.3e-06	Triticum_aestivum_newGene_9134	0.52421	0	0.887832	4.39832	4.88462	2.67483	0.000241909
Triticum_aestivum_newGene_13671	0.575955	0.674844	0.448196	1.40111	1.0828	1.25739	0.000289672	Triticum_aestivum_newGene_35180	5.58092	2.27496	3.36247	14.65	10.6653	12.4541	6.6e-08
TraesCS3A02G269900	1.41316	1.34121	1.59167	2.67902	3.31105	3.57388	1.55e-06	Triticum_aestivum_newGene_20823	2.43563	0.552199	2.28718	8.49597	7.03163	7.01364	2.32e-05
TraesCS4B02G345700	1.39018	1.78906	3.57629	4.01204	5.60143	5.25199	0.0256877	TraesCS5B02G491600	0.125489	0.060618	0.060103	0.47877	0.390772	0.406246	7.18e-05
TraesCS2A02G186700	0.687594	0.704358	0.685074	1.29755	1.35417	1.91784	0.000408875	TraesCS3D02G188000	4.26752	4.15659	10.0024	21.5525	26.136	19.1025	4.07e-07
TraesCS1B02G288800	3.12506	2.83331	3.88317	4.81165	7.19011	9.61117	0.000653909	TraesCS7A02G134100	13.2037	9.54528	17.641	38.8458	38.0637	52.7464	8.08e-11
TraesCS1A02G089600	67.1903	94.2828	107.367	160.785	223.162	206.302	3.02e-06	Triticum_aestivum_newGene_26485	0.701739	0.617253	1.22883	4.01843	2.87213	2.79258	1.9e-07
Triticum_aestivum_newGene_13756	0.654749	1.07223	1.55172	2.34712	2.12652	2.71883	0.0131933	Triticum_aestivum_newGene_20276	0.130301	0.039633	0.533327	2.18574	2.36805	2.11768	0.000152846
Triticum_aestivum_newGene_316	1.17244	0.793813	0.818753	1.57546	1.89115	2.6407	0.00231988	Triticum_aestivum_newGene_26183	0.127419	0.306426	0.198127	1.51022	1.88028	1.17498	0.000106877
TraesCS3A02G506400	5.05565	3.92347	5.31431	9.87121	10.335	11.1116	1.92e-07	Triticum_aestivum_newGene_4421	0.481101	0.568506	0.548668	1.15625	3.3966	3.05403	3.67e-05
Triticum_aestivum_newGene_8743	0.471069	0.28689	0.278992	0.561507	1.11494	0.595502	0.044825	Triticum_aestivum_newGene_1094	0.452161	0.886822	1.07947	3.28561	3.06602	4.40231	8.22e-07
TraesCS4B02G207700	7.49447	5.8787	7.37645	11.1221	13.7776	20.5351	8.28e-05	TraesCS3B02G100100	0.657465	0.987231	0.33819	3.6794	2.79328	2.64858	1.33e-05
TraesCS4A02G114000	1.99783	2.76161	3.95296	3.89	8.84273	6.33683	0.0371165	TraesCS5A02G049400	31.7598	30.5048	22.6212	89.4826	77.9606	88.9386	4.53e-24
TraesCS7D02G378300	1.60559	2.34801	2.79458	3.57035	5.36198	5.83126	0.00131236	TraesCS3A02G044000	6.36587	14.4085	5.5185	38.04	35.8024	24.6636	1.76e-07
TraesCS2D02G087700	1.30623	1.49278	3.06673	3.01479	4.55666	5.25725	0.0258971	Triticum_aestivum_newGene_24693	0.407259	0.098125	0.25912	1.2303	1.40223	1.6468	3.12e-05
TraesCS7B02G167100	0.300349	0.532037	0.635432	0.702567	1.27504	1.2319	0.0251048	TraesCS7D02G419400	17.8912	20.176	17.4615	64.0674	37.0086	98.0762	4.25e-09
TraesCS4D02G341800	4.14317	4.27207	8.76218	7.00246	12.9086	17.6433	0.0469037	TraesCS3B02G448100	9.11367	6.59228	7.18503	23.4359	27.4693	21.2546	1.2e-17
TraesCS5B02G396300	0.342454	0.416027	0.907567	1.01646	1.46231	1.16294	0.0491976	Triticum_aestivum_newGene_15071	2.30407	1.60279	1.73898	7.80121	5.30471	6.54518	2.9e-11
TraesCS3B02G203700	5.27452	5.19981	6.08658	10.5497	10.4501	15.1822	2.24e-07	Triticum_aestivum_newGene_31039	0.397066	0.142594	0.076303	1.29897	1.95878	1.58988	6.02e-05
TraesCS2D02G220200	7.30544	7.182	8.19853	10.993	16.4155	22.1469	0.00022003	TraesCS1B02G304800	0.664391	0.173396	0.447966	4.29281	2.17057	3.30985	5.23e-05
TraesCS4A02G208500	0.782638	0.399808	0.572908	1.30351	1.15888	1.37091	0.0056905	TraesCS3D02G340400	3.78754	4.63069	4.94768	16.6559	13.1469	13.8204	3.74e-16
Triticum_aestivum_newGene_31097	0.698858	0.963439	0.848993	1.89237	1.95247	1.63433	5.39e-06	TraesCS5D02G387800	0.075227	0.221725	0.175976	0.977145	0.833479	1.25207	3.25e-05
TraesCS7B02G148800	1.89016	2.58081	3.6007	4.38194	6.95864	6.25817	0.00173372	Triticum_aestivum_newGene_12290	1.00761	1.59613	0.851521	4.15632	4.47593	3.87641	3.89e-09
TraesCS3B02G167400	2.32118	2.48981	2.60686	6.25057	5.39894	4.49247	9.18e-08	TraesCS3A02G506500	0.491374	0.152546	0.202165	3.58189	1.45534	1.78923	4.17e-05
TraesCS3B02G295000	0.54224	0.631832	0.61454	1.15528	1.48727	1.24931	0.000767394	Triticum_aestivum_newGene_15070	0.94534	0.112217	0.850811	4.95347	5.01728	7.67206	3.35e-05
TraesCS7D02G531500	0.498556	1.31668	0.901629	2.12934	1.64517	2.13131	0.038984	Triticum_aestivum_newGene_7109	0.071322	0	0.089776	0.612836	1.04658	0.896096	3.82e-05
TraesCS1B02G081600	0.392322	0.476231	0.857447	1.0919	1.1161	1.53576	0.0260261	Triticum_aestivum_newGene_19046	0	0.128823	0.164122	1.66124	1.21877	1.64308	3.51e-05
TraesCS2D02G222300	0.680638	0.673934	0.372754	1.03996	1.13953	1.56327	0.0158775	TraesCS1D02G426900	0.578515	0.255726	1.25919	4.07578	4.02528	7.67466	2.33e-05
Triticum_aestivum_newGene_30071	2.86092	1.73469	1.58292	4.82475	4.53882	4.02047	0.00058763	Triticum_aestivum_newGene_22054	0.144674	0.023777	0.107928	0.981674	1.13942	0.758209	2.88e-05
TraesCS7D02G359500	2.29909	2.2774	1.68493	3.99508	3.39684	6.16785	0.000628669	TraesCS5A02G268300	0.270548	0.95065	0.731865	2.51567	5.0467	3.29703	5.69e-06
TraesCS4D02G268000	0.611577	1.10482	1.8162	2.73	2.47964	2.43834	0.0411284	Triticum_aestivum_newGene_20904	0	0	0.202044	1.62901	1.9127	1.86319	2.47e-05
TraesCS2B02G243100	0.705572	1.3362	1.04639	2.54676	1.77221	2.35912	0.0122187	TraesCS2A02G067200	37.874	77.2487	67.3199	250.204	267.723	168.797	8.03e-11
TraesCS7B02G270000	1.12907	1.49316	1.14147	2.63112	1.73666	3.76688	0.0148008	Triticum_aestivum_newGene_33609	1.09491	1.67458	2.65195	8.18342	8.48081	7.0685	1e-08
TraesCS1A02G186400	2.48416	2.14704	2.71763	2.91012	6.00383	6.96877	0.0193186	Triticum_aestivum_newGene_35140	2.55676	2.39737	2.48501	7.17082	5.34801	6.75474	6.22e-21
Triticum_aestivum_newGene_14452	0.76381	0.808086	1.26229	1.15189	2.66699	2.30585	0.0244083	TraesCS3A02G413700	2.18669	1.11191	1.2173	4.64558	6.903	6.52233	3.21e-09
TraesCS2A02G164600	2.65873	2.47884	3.66874	5.25418	5.34922	8.41933	0.00141673	Triticum_aestivum_newGene_1862	0.354452	0.593774	0.384449	2.37294	2.19033	1.85898	2.74e-07
TraesCS3D02G020600	4.73926	6.15136	4.2075	10.9373	9.0822	12.5835	5.12e-06	TraesCS5D02G201600	0.442853	0.220653	0.136877	1.73064	1.23641	1.49649	2.5e-06
TraesCS3D02G107500	1.25274	1.61538	1.37348	2.19341	3.44534	3.51678	0.000507447	TraesCS2A02G067000	6.16608	8.30471	8.39594	31.1696	31.9129	20.7583	7.53e-14
Triticum_aestivum_newGene_29395	1.18166	0.859271	1.41553	1.74927	2.1419	3.56887	0.0108953	Triticum_aestivum_newGene_29322	0.383315	0.353563	0.244932	1.18168	1.19225	2.0537	3.78e-08
TraesCS6A02G133000	1.78411	1.38802	1.88295	2.34553	3.68781	4.87184	0.00274914	TraesCS5A02G460500	0.236414	0.600793	0.333358	4.38199	2.17042	1.46048	5.12e-06
TraesCS7D02G460200	0.648716	0.597274	0.463435	1.65543	1.15388	0.876488	0.036596	TraesCS1B02G388500	0.79515	2.03058	0.576705	3.43147	10.4279	9.29363	5.38e-06
TraesCS5A02G499900	8.75353	9.43428	9.8935	14.7041	20.5004	25.2685	4.82e-06	TraesCS7B02G041900	0.08171	0.406128	0.108639	1.73525	1.75496	1.56698	7.23e-06
TraesCS6A02G351300	48.5554	58.733	45.8078	95.3085	107.635	126.343	5.05e-10	TraesCS2B02G121900	10.4607	6.56682	8.54985	33.5882	30.8916	26.6872	2.37e-19
TraesCS4A02G106400	8.00883	8.92155	13.0977	17.0634	24.3776	23.1385	6.64e-05	TraesCS5B02G447100	0.344814	0.869395	1.34682	3.8984	4.96279	5.11022	5.41e-07
TraesCS7A02G427600	3.52488	2.32503	2.82444	9.38549	3.54847	5.71751	0.0252934	Triticum_aestivum_newGene_28987	1.57312	0.662199	1.05381	7.08155	5.24257	3.56526	9.57e-08
TraesCS2A02G042200	2.24808	2.48656	1.56961	4.0575	3.53699	5.95848	0.00956069	Triticum_aestivum_newGene_28528	4.75633	5.68587	3.47939	22.1626	19.5932	12.7039	3.1e-12
Triticum_aestivum_newGene_421	2.02757	1.9446	1.52447	4.11	4.07665	3.62809	3.78e-08	TraesCS7D02G531800	11.4295	12.1457	24.8354	63.6787	78.9106	59.4959	2e-10
TraesCS5B02G405500	3.71394	2.47212	3.79954	4.61223	7.69814	9.11958	0.0090478	TraesCS5B02G232600	0.948659	1.8313	0.863805	8.0446	4.32729	4.82711	2.79e-08
Triticum_aestivum_newGene_849	0.607118	0.467346	0.587695	0.869108	1.24885	1.44728	0.00160303	TraesCS3B02G362700	0.328954	0.334603	0.168018	2.54227	1.35259	1.4359	1.61e-06
TraesCS3D02G061700	2.36104	3.74397	2.00508	5.27356	5.04665	7.07194	0.00238207	Triticum_aestivum_newGene_2309	0.758328	0.380471	0.346705	3.55885	2.22864	3.2879	1.08e-06
TraesCS1D02G295800	0.97401	0.935864	1.31192	1.56104	2.67681	2.66925	0.00284339	TraesCS1B02G135700	0.608391	0.804343	0.384242	5.21404	2.01272	3.03081	4.43e-07
TraesCS6A02G036100	0.915587	0.748993	0.732832	1.36522	1.27416	2.49393	0.0218069	Triticum_aestivum_newGene_3476	0	0	0.179839	1.88558	4.04208	1.95919	5.15e-06
Triticum_aestivum_newGene_17555	3.92976	3.24347	2.25292	7.70578	4.18299	8.2817	0.00808902	TraesCS2D02G063000	10.1923	11.6992	12.1566	39.5016	37.206	45.2503	1.88e-26
TraesCS2B02G367700	5.19282	5.09865	7.13196	9.99391	14.5415	12.7022	2.04e-05	TraesCS2A02G067100	30.348	38.5245	31.6277	154.858	127.242	94.024	5.73e-20
TraesCS7A02G174700	2.03114	3.2443	5.85858	6.12128	8.36503	9.30515	0.035689	Triticum_aestivum_newGene_36749	3.06918	3.11055	3.49919	11.6361	11.974	11.2611	1.33e-23
TraesCS4B02G268700	1.43659	2.41294	3.90787	4.13506	7.89653	4.54222	0.0489133	TraesCS6D02G339100	0	0.075545	0.135427	0.868346	1.59315	1.04927	3.54e-06
TraesCS7A02G134200	0.744843	0.69013	0.407934	1.27138	1.44512	1.22086	0.00274862	TraesCS5B02G001000	1.81942	2.85027	2.97811	11.8784	13.596	7.74447	2.83e-12
TraesCS2A02G586500	5.5111	8.00423	6.88484	12.0916	15.9719	15.5009	2.2e-06	TraesCS4A02G052200	0.695209	0.744271	0.722339	4.46027	4.02998	1.91448	6.83e-10
TraesCS1D02G267100	6.96085	7.31988	6.47324	16.1856	11.7985	16.2982	4.22e-08	Triticum_aestivum_newGene_35483	1.74838	2.56977	0.638319	8.52153	12.6675	9.91773	2.06e-07
TraesCS1B02G305200	2.50271	2.07771	3.2313	2.82966	6.27911	7.55774	0.0241962	Triticum_aestivum_newGene_20119	0.194891	0.26898	0.62517	5.8268	2.50534	1.50873	7.71e-07
TraesCS4A02G255400	2.73493	3.22643	2.81287	6.11693	7.49238	5.07515	7.02e-07	TraesCS3A02G416300	1.92408	1.89972	2.22759	7.84447	7.49843	9.09011	1.85e-19
TraesCS1A02G145800	19.3737	11.5681	13.6864	27.7219	19.3063	47.9135	0.0129961	TraesCS5A02G521400	5.01974	5.86486	3.06821	37.2684	17.6407	18.4505	1.95e-09
TraesCS6D02G334000	86.6871	98.9177	81.5879	166.86	176.646	224.833	4.26e-10	Triticum_aestivum_newGene_30730	0.093578	0.26121	0.670819	2.72677	3.13005	2.80383	3.03e-07
TraesCS3A02G038600	0.280773	0.34351	0.267568	0.513193	0.605906	0.777926	0.0231466	TraesCS1B02G162000	0.438912	0.319801	0.808995	2.72029	3.28405	3.31094	7.84e-09
TraesCS7A02G391100	0.255066	0.409543	0.377834	0.531255	0.989055	0.69698	0.0120205	Triticum_aestivum_newGene_15886	8.32457	5.50898	4.88563	33.2507	22.9207	22.1519	1.01e-18
TraesCS7A02G217600	0.405461	0.54121	0.599539	0.965714	1.13487	1.1873	0.00116094	TraesCS7B02G035200	4.12796	3.57599	5.1203	14.1345	17.1784	24.3801	6.76e-17
Triticum_aestivum_newGene_37700	1.03974	0.949019	0.810411	2.15786	1.92312	1.86965	0.00264716	TraesCS2D02G065400	21.1256	42.1997	38.7292	185.87	162.306	117.016	1.49e-14
TraesCS6D02G207800	6.70209	4.62954	5.41779	8.8437	8.35634	18.3479	0.00781552	TraesCS2A02G066900	89.6189	133.854	98.9295	435.029	530.539	364.865	7.41e-22
TraesCS5D02G537600	4.56443	4.82114	10.7295	15.1223	12.8807	14.6721	0.00967214	Triticum_aestivum_newGene_46	0	0.059606	0	1.07355	1.3986	1.19173	3.66e-07
TraesCS3A02G138200	0.86843	0.546594	0.608375	1.50671	1.79925	0.986217	0.0224326	Triticum_aestivum_newGene_15173	0	0	0.01948	0.559716	0.696504	0.881652	2.13e-07
TraesCS3A02G391000	2.52866	2.45676	2.68112	5.46982	3.7694	7.00743	0.000451314	Triticum_aestivum_newGene_14384	0.213341	0.366224	0.675989	4.78765	1.92901	3.59248	1.76e-08
TraesCS7B02G221700	13.8553	15.2434	20.4915	26.9217	36.3736	41.7879	4.22e-05	Triticum_aestivum_newGene_37415	0.154852	0.169588	0.455088	2.75595	1.34931	2.09369	1.02e-08
TraesCS1B02G355700	1.32614	1.67678	1.43976	2.31896	4.15552	2.93752	0.000525537	TraesCS4B02G252100	0.804207	1.08449	0.415532	3.70858	6.95878	3.45396	1.74e-10
TraesCS3D02G245900	8.71382	10.7356	13.3667	16.7992	27.9476	24.7658	0.00023757	TraesCS5A02G504900	0	0	0.045327	0.667382	0.832433	0.847495	9.87e-08
TraesCS7B02G035200	2.4251	3.16201	2.20138	4.64457	6.07032	5.76887	6.22e-06	Triticum_aestivum_newGene_27782	0.639245	0.228747	0.353533	2.38575	2.06902	2.30038	3.69e-14
TraesCS3D02G339000	0.39064	0.419578	0.60625	0.867806	1.12986	0.999536	0.0280644	TraesCS7D02G359500	0.58602	0.873186	0.596868	6.55204	4.46122	2.20057	1.26e-11
TraesCS3B02G138900	3.17949	3.78904	6.53762	6.97302	11.0942	10.5	0.00709579	TraesCS3D02G396900	1.61675	0.907786	0.848473	7.54771	4.68307	7.83388	4.92e-13
TraesCS1A02G276800	2.98319	2.9633	3.25502	4.64741	7.09603	7.71869	0.000122563	Triticum_aestivum_newGene_11676	0.420839	0.371077	0.268389	2.36359	3.68887	1.36114	1.22e-10
Triticum_aestivum_newGene_8444	1.02854	0.725318	0.777849	1.79795	1.60155	1.95202	0.0118038	Triticum_aestivum_newGene_6380	0.181654	0.702689	0.635542	4.11633	3.46741	3.40033	2.24e-12
TraesCS6A02G381700	1.36683	1.46111	1.47972	2.92021	2.88332	3.30194	2.98e-05	Triticum_aestivum_newGene_21727	0.04486	0.017229	0	0.575862	0.731163	1.06008	2.74e-09
TraesCS4D02G285300	0.817608	1.09546	1.74045	2.28595	3.15553	2.27927	0.020851	TraesCS3D02G144500	0.413444	0.982221	0.329268	4.62737	4.28824	4.26746	1.44e-12
Triticum_aestivum_newGene_8119	2.30684	2.51876	2.62101	4.97853	5.63715	5.11451	2.94e-12	Triticum_aestivum_newGene_595	0.890503	0.481431	1.71247	23.5978	21.2986	24.401	1.7e-09
TraesCS6B02G337500	2.37749	2.10089	2.73685	2.81177	6.70266	5.72336	0.0275471	Triticum_aestivum_newGene_33710	0.040939	0	0	1.47695	0.920557	3.15904	1.75e-09
TraesCS6A02G353200	2.46208	3.06036	4.19544	5.19419	8.1942	7.13431	0.000704043	Triticum_aestivum_newGene_1639	1.00788	0.971745	0.784904	5.86984	4.43952	3.95296	1.37e-26
TraesCS5D02G410700	2.40078	2.306	3.36768	3.13888	6.06541	7.82732	0.0296859	Triticum_aestivum_newGene_14863	0.030067	0	0	0.816297	0.602201	1.31923	1.41e-09
TraesCS6B02G312200	4.4405	4.74411	6.66521	7.74519	11.7298	13.9531	0.00112848	Triticum_aestivum_newGene_26491	0.559247	0.788346	1.6692	7.24074	6.04758	8.02579	1.39e-14
TraesCS3B02G313900	3.40577	3.81895	3.15195	6.50985	6.92916	8.44313	1.86e-07	TraesCS5D02G522900	0.658791	0.475499	0.697849	3.55893	3.57196	3.78295	1.49e-22
TraesCS1D02G279000	2.58756	2.30612	3.13168	4.54576	4.85721	7.50023	0.000747325	Triticum_aestivum_newGene_25172	0	0	0.039356	1.63011	1.35347	1.97259	6.88e-10
TraesCS7D02G525000	2.48509	2.90835	5.12009	4.5428	7.83577	9.75052	0.0420626	TraesCS3D02G427300	0.339661	0.040578	0.238433	2.09319	1.88163	3.49667	4.42e-11
TraesCS6B02G348100	0.953523	1.17893	0.985647	2.07384	2.14057	2.34361	2.18e-05	TraesCS2A02G505000	0.098091	0.161529	0.69932	6.17412	4.34008	4.40443	4.22e-11
TraesCS1D02G303700	5.43668	5.28194	6.4595	8.93173	14.5735	12.6166	1.13e-05	TraesCS4A02G080800	0	0	0	1.68251	1.80495	1.19092	1.74e-10
TraesCS3D02G260100	2.80663	2.84162	3.65806	5.31221	6.19698	8.04659	0.000224866	Triticum_aestivum_newGene_27497	0.557211	1.18029	0.462816	4.16225	2.91663	4.03315	1.37e-26
TraesCS5A02G407000	3.27467	4.55599	4.52457	4.64056	10.5102	10.7984	0.0185155	TraesCS3B02G162000	0.855546	0.788036	0.299859	4.91135	6.08463	4.69724	2.4e-15
TraesCS2D02G379000	9.69873	6.17023	4.46258	18.0316	12.1329	12.5249	0.00564259	Triticum_aestivum_newGene_29133	0	0	0	0.801134	0.742616	0.969922	1.51e-10
TraesCS1B02G382500	0.276615	0.27388	0.353017	0.582334	0.531722	0.779796	0.00637173	Triticum_aestivum_newGene_17018	0.331163	0.149687	0.107637	3.13489	3.32911	2.8965	1.83e-11
TraesCS4D02G136500	0.922988	1.06093	1.65449	2.00926	3.36907	2.23794	0.0118961	Triticum_aestivum_newGene_1836	0	0.081452	0	1.14353	1.28221	1.0709	8.25e-11
TraesCS1B02G062400	5.98444	9.40607	9.53023	14.6599	20.5959	16.909	0.000167038	TraesCS2A02G174300	0.459835	0.325935	0.060603	12.7546	18.406	22.3752	5.7e-11
TraesCS3B02G409100	0.876844	0.901451	0.649635	1.09642	1.93966	2.04582	0.0349862	TraesCS5D02G450100	0.55672	0.206681	0.380562	3.41019	3.64024	3.34028	1.26e-15
TraesCS2A02G084900	0.582065	0.629007	0.522863	1.37851	0.988673	1.26075	0.000210443	Triticum_aestivum_newGene_17015	0	0	0	0.916051	1.26918	0.463714	6.18e-12
Triticum_aestivum_newGene_36012	3.2572	3.60595	3.99209	8.09305	8.79264	5.81652	6.64e-05	Triticum_aestivum_newGene_6463	0.014577	0.032851	0.080589	1.39819	0.579033	1.06569	8.29e-13
TraesCS2B02G454500	137.436	185.328	84.5019	296.882	251.172	302.91	0.000933818	TraesCS5A02G044200	0	0	0	3.75828	2.46231	6.32472	3.5e-12
TraesCS1A02G066700	1.79832	1.81429	0.914169	3.78342	2.49082	3.17951	0.00705903	Triticum_aestivum_newGene_38001	2.34317	2.43156	1.96673	14.3373	19.2746	14.9179	7.37e-29
TraesCS1D02G098100	40.7804	69.5594	96.5285	123.583	174.655	133.57	0.00488768	Triticum_aestivum_newGene_6045	0.327792	0.526817	0.128475	4.53376	5.66735	3.84452	1.09e-14
TraesCS2D02G093100	7.77539	11.0406	7.44669	12.3877	12.1483	30.2657	0.0354734	Triticum_aestivum_newGene_19378	2.67189	3.34499	1.45189	27.7997	16.7251	17.3736	2.27e-22
TraesCS4B02G327800	5.20766	5.70668	5.58577	9.22322	10.9575	14.2475	4.69e-07	Triticum_aestivum_newGene_5424	0.352814	1.17631	0.521127	2.05705	1.98518	2.52929	1.23e-27
TraesCS3A02G336900	1.15464	1.75486	2.78503	2.94626	3.97622	4.95234	0.0343407	Triticum_aestivum_newGene_8632	2.05593	1.71752	1.40873	27.9684	18.1313	10.7847	7.11e-20
TraesCS1D02G135900	0.429742	0.43037	0.527476	0.857789	0.767037	1.26757	0.0367548	TraesCS5A02G355700	0	0.171162	0.151903	4.4375	3.89026	1.84501	1.6e-14
TraesCS5D02G306100	0.399826	0.230512	0.248254	0.653974	0.670442	0.506896	0.0398927	Triticum_aestivum_newGene_27883	0.069185	0	0	1.77813	1.19393	2.11855	3.05e-15
Triticum_aestivum_newGene_31527	0.920535	0.898205	0.638383	2.42098	1.3725	1.32708	0.044615	Triticum_aestivum_newGene_27131	1.22368	1.3918	2.38069	15.9606	13.0908	17.4716	5.62e-33
TraesCS7B02G269900	6.45938	8.7616	4.21453	16.3914	14.2428	9.80547	0.00584905	TraesCS5D02G322200	0	0.019153	0.067609	1.28696	0.899866	1.60974	7.51e-16
TraesCS2A02G189600	11.3222	18.37	22.7428	27.454	47.726	33.8591	0.0042382	TraesCS5D02G033000	0.080325	0	0	5.22926	4.18413	4.77642	1.26e-15
TraesCS5B02G210100	25.3912	19.6411	18.1196	36.2174	29.5416	65.5655	0.00466657	Triticum_aestivum_newGene_9483	0.308777	0.432828	0.097822	3.77581	3.0709	3.92197	2.18e-22
TraesCS1A02G157900	1.04406	1.00498	1.21907	1.46468	3.08106	2.249	0.0216567	Triticum_aestivum_newGene_20354	0	0	0	3.16338	4.40269	5.15381	2.31e-16
TraesCS4A02G079700	1.05426	1.00188	1.03572	1.40797	2.19414	2.82426	0.00818959	Triticum_aestivum_newGene_7021	0.053089	0.092768	0	2.58164	2.50741	3.19853	1.81e-21
TraesCS5B02G454500	1.42586	2.54851	1.66999	4.1194	3.43722	4.17375	0.00121265	Triticum_aestivum_newGene_28498	0	0	0	1.78441	1.07903	1.17975	1.04e-21
TraesCS1D02G310600	0.381402	0.468915	0.51297	0.991912	0.854291	0.985804	0.0242017	Triticum_aestivum_newGene_19356	0	0	0	1.04609	0.642545	1.29344	1.72e-22
Triticum_aestivum_newGene_37366	0.670624	0.437341	1.08206	1.31346	1.76904	1.46675	0.00259958	Triticum_aestivum_newGene_16759	0	0	0	0.861852	2.38618	1.54622	1.72e-22
Triticum_aestivum_newGene_15873	2.46309	2.88091	2.22683	6.01156	3.64669	6.0255	0.00135516	Triticum_aestivum_newGene_30707	0.091854	0	0.029034	1.92529	1.66859	2.40306	4.03e-26
Triticum_aestivum_newGene_26596	1.23295	1.34177	1.28768	2.36135	1.77497	3.86126	0.0336512	Triticum_aestivum_newGene_21687	2.78337	2.09177	1.29699	33.024	30.0715	30.3974	2.3e-56
TraesCS2D02G275000	2.09849	2.27268	3.4243	4.14454	7.15851	4.83731	0.00458128	Triticum_aestivum_newGene_34125	0	0	0	1.855	1.95481	4.21562	4.33e-25
TraesCS5D02G164600	12.516	10.2635	17.8997	19.3334	31.0633	33.8155	0.00236293	Triticum_aestivum_newGene_21126	7.7798	5.59256	8.42424	113.232	108.617	110.108	2.29e-108
TraesCS6B02G249400	3.17052	2.88141	4.88332	4.92799	8.22383	9.47506	0.00895314	Triticum_aestivum_newGene_12998	0	0	0	1.40306	1.4512	1.31401	6.19e-31
TraesCS2B02G239400	4.73143	4.23625	7.31353	8.72167	13.4552	11.4993	0.00120629	TraesCS3D02G454600	0	0	0	4.22762	6.36603	5.54643	5.28e-31
Triticum_aestivum_newGene_21545	0.676069	0.610513	0.840898	1.21204	1.84834	1.34006	0.00151798	Triticum_aestivum_newGene_5314	0	0	0	2.05893	1.93202	4.03774	1.2e-30
TraesCS4A02G027700	2.83197	2.28219	3.36073	4.62554	7.07589	5.82258	0.000698824	Triticum_aestivum_newGene_2034	0	0	0	1.97965	1.81879	2.40595	2.66e-33
TraesCS4D02G050200	1.74995	1.44962	1.7093	2.40107	2.77159	4.975	0.00582205	Triticum_aestivum_newGene_27790	0	0	0	1.13429	0.587623	0.847312	7.14e-34
Triticum_aestivum_newGene_12039	0.936436	1.06786	0.718247	1.77273	1.74015	2.1065	0.00745526	Triticum_aestivum_newGene_21685	0	0	0	6.84536	4.58314	9.55392	1.77e-41
Triticum_aestivum_newGene_26000	0.368832	0.414111	0.25766	0.862981	0.755898	0.528452	0.0151807	Triticum_aestivum_newGene_762	0	0.026006	0	1.85011	2.53599	2.41661	2.57e-47
TraesCS6A02G139400	3.06138	2.84597	3.26998	3.97626	6.15292	8.80034	0.00561255	Triticum_aestivum_newGene_27789	0	0	0	1.2663	1.19786	1.37944	3.94e-46
TraesCS1B02G097700	5.7978	6.81049	9.66921	9.83531	17.5888	18.5224	0.00399702	TraesCS2B02G042700	0.227588	0.191344	0.219779	14.1792	13.9432	8.4263	3.34e-78
TraesCS5B02G157300	16.2031	14.03	20.5913	24.9102	39.7973	40.0703	0.000270182	Triticum_aestivum_newGene_4776	0	0.0157	0	2.81063	2.99602	2.68336	1.3e-57
TraesCS2A02G166600	9.83888	11.9192	15.7079	23.8965	26.724	26.5896	8.68e-06	TraesCS2B02G200800	0.248697	0.088096	0	6.66185	13.0448	11.3153	0.0220596
TraesCS6D02G157900	1.79724	2.59477	3.20443	5.01053	4.92485	5.71398	0.000295405	Triticum_aestivum_newGene_1648	0	0.193889	0.112553	3.37439	2.45832	2.33622	0.0393617
TraesCS5B02G394100	3.27203	2.69	1.84039	5.15482	4.42394	6.47027	0.00116291	TraesCS3B02G259500	0.953893	0.380141	2.26206	16.2683	3.19031	30.1195	0.0470183
Triticum_aestivum_newGene_13838	2.55034	2.13729	2.93043	3.21201	6.29199	6.16329	0.00249219	Triticum_aestivum_newGene_12196	0	0.119655	0.825817	2.06161	1.40416	3.25445	0.0373619
TraesCS1B02G174100	0.852975	1.41491	1.43451	1.9109	3.36862	2.33393	0.0297339	TraesCS3A02G416400	0.458471	0.084793	1.33051	2.33959	2.40806	2.65742	0.0492634
Triticum_aestivum_newGene_27486	1.29601	1.06251	1.14759	2.28433	2.37181	2.55306	2.14e-07	Triticum_aestivum_newGene_191	0.246221	2.50361	0.480519	4.20223	3.36956	3.53049	0.0489038
TraesCS5D02G307000	4.06474	5.75613	7.25882	9.9799	16.4271	8.71114	0.00851398	TraesCS4B02G056300	1.66858	0.497967	1.20415	3.00749	3.72756	4.32728	0.0454766
TraesCS2D02G048800	2.02319	2.38172	2.49526	3.0634	3.88736	7.23228	0.0130773	TraesCS4B02G219000	0.169592	0.499413	0.111482	1.01739	0.709803	0.823165	0.0492572
TraesCS7A02G216000	2.78671	3.1751	6.28612	7.19156	10.9264	7.0561	0.0308294	TraesCS5B02G289200	0.211128	0.092706	0.203643	0.488054	0.413202	0.736367	0.0474452
TraesCS6B02G047900	1.92346	2.52122	2.43853	3.21134	5.89453	5.0196	0.0049113	TraesCS5D02G461000	0.752274	0.296778	0.133826	1.18502	0.967752	1.55269	0.0491902
TraesCS5A02G191800	2.56786	2.99417	2.83903	5.46536	6.72134	5.05339	1.94e-05	TraesCS7B02G019600	84.6816	186.537	52.7426	386.071	249.605	341.857	0.0499322
TraesCS7A02G236500	3.12041	3.0688	1.56505	6.53259	4.21528	5.15243	0.00795609	TraesCS3B02G612300	1.03366	1.45116	0.797264	5.16761	1.88379	2.69303	0.0373549
TraesCS3A02G374000	3.07837	3.88963	4.6253	6.15456	9.324	8.26879	0.000325296	TraesCS2A02G330200	0.171593	0.401272	0.347598	0.855436	1.39714	0.436283	0.0399625
TraesCS5D02G152300	0.906235	1.67036	2.4544	2.89061	3.42925	3.98166	0.0343407	TraesCS2B02G336700	0.371098	0.86268	1.51879	1.8939	2.62278	3.5166	0.04527
TraesCS3A02G226000	3.12792	2.08182	1.59208	5.32209	3.0661	5.53919	0.0296172	TraesCS3B02G134700	0.347873	0.177897	0.307777	0.753716	0.902491	0.774422	0.0454766
TraesCS5B02G192300	0.499775	0.801639	0.675854	1.3753	1.57351	1.09933	0.0229749	Triticum_aestivum_newGene_15683	0.496256	0.407011	0.643685	1.03953	2.36647	1.09648	0.0465268
TraesCS4B02G139500	0.536237	0.31807	0.481244	0.833746	0.827873	1.07193	0.0161616	TraesCS2A02G377500	0.828085	0.420019	0.709561	2.13333	1.34286	2.21577	0.0446244
TraesCS6A02G102400	0.682616	0.531044	0.534525	1.28693	1.43311	0.854232	0.00986248	TraesCS6D02G008300	1.27813	5.89128	1.33692	8.67751	10.0454	5.78126	0.0361773
TraesCS4D02G325500	1.87699	1.86363	2.86347	3.46659	4.77459	5.26016	0.00136713	TraesCS7D02G428800	1.24845	0.691361	0.791792	3.82718	2.48967	1.51953	0.0368202
TraesCS4B02G141300	1.20718	0.888952	1.28805	2.10263	2.50099	2.31162	0.000183171	Triticum_aestivum_newGene_4499	0.323298	0.195038	0.560677	0.953193	0.796316	1.27371	0.0402797
TraesCS2D02G163300	32.4023	30.1567	27.2593	45.8478	44.1443	93.4548	0.00550507	TraesCS5A02G239000	2.46255	1.16663	1.18473	5.1495	4.66831	3.47569	0.0422998
TraesCS2D02G170700	8.3473	8.84722	9.86125	13.0986	16.6775	25.473	0.000834773	Triticum_aestivum_newGene_29184	0.786082	0.168668	0.42236	1.48551	1.31779	0.967071	0.039855
TraesCS3B02G248500	11.5145	14.1415	13.0251	18.9496	30.5874	29.4374	2.21e-05	TraesCS7D02G418900	0.7917	1.28365	2.01177	3.40591	3.38218	4.3752	0.0301333
TraesCS5D02G411800	6.38981	7.79288	6.30746	14.8256	11.868	15.1294	2.38e-08	TraesCS3D02G267700	0.446018	0.397486	0.331952	1.12932	1.19863	0.857359	0.0371862
Triticum_aestivum_newGene_10716	0.935019	0.801078	0.812398	1.46672	1.51341	2.22158	0.00112609	TraesCS2B02G330700	1.06555	0.491609	0.590793	1.31401	1.82499	2.6219	0.0310988
TraesCS7B02G028300	1.17451	1.14397	1.09269	2.27618	2.03792	2.64683	2.23e-06	TraesCS7B02G313300	0.163977	0.135213	0.164914	0.490064	0.308246	0.407406	0.0487536
TraesCS4B02G186500	4.88642	4.22416	4.54817	7.76149	9.90429	10.2013	3.17e-08	TraesCS1D02G120500	0.675309	0.436621	0.787835	1.10596	2.05851	1.67713	0.0243162
TraesCSU02G021600	20.8742	28.8945	25.9055	49.9328	51.4543	52.9632	1.35e-09	TraesCS3B02G315900	0.256854	0.419945	0.236299	0.736125	0.779641	0.795547	0.0356478
TraesCS2B02G536500	5.50722	5.91986	7.77982	10.3646	17.2912	11.5	0.000572787	TraesCS7A02G224000	1.32641	0.991015	1.72622	2.13955	2.02791	6.02933	0.0416962
Triticum_aestivum_newGene_33646	1.04658	0.861231	0.845809	1.30333	1.16884	3.13999	0.0455086	TraesCS6B02G323200	1.33933	5.43004	3.60623	5.62018	12.9442	7.50634	0.0318684
Triticum_aestivum_newGene_14506	0.807543	1.00552	1.47422	2.57588	2.26155	1.85676	0.00229622	TraesCS7B02G326900	1.31268	3.90589	4.62478	8.79553	10.925	4.9724	0.0228939
Triticum_aestivum_newGene_35393	1.57677	2.18935	1.07477	3.59247	2.9177	3.34326	0.000770757	TraesCS3A02G225800	0.275121	0.589448	0.619186	1.21594	1.20018	1.30493	0.0191659
TraesCS4B02G219200	4.08726	3.31359	3.07124	8.16768	6.06615	7.07417	2.85e-06	Triticum_aestivum_newGene_13733	0.83731	1.75097	1.41422	3.40085	2.85034	3.77263	0.0150105
Triticum_aestivum_newGene_11018	3.28683	3.80191	2.70248	5.41612	5.24313	9.26196	0.0046808	TraesCS7A02G408500	0.371679	0.70524	0.531939	0.988498	1.83298	1.20007	0.0304971
TraesCS2A02G101100	0.9081	0.806321	0.769276	1.62379	1.44146	1.9867	0.00741412	TraesCS7D02G060000	0.39374	1.06958	0.701305	2.29163	1.82605	1.26432	0.039454
TraesCS5A02G301700	0.490833	0.616107	0.745831	1.16341	1.37436	1.22974	0.00197578	TraesCS2D02G010600	4.98047	5.76565	4.69375	17.6599	16.1378	4.51105	0.0234086
TraesCS3B02G251200	3.79508	2.25066	4.20836	8.53312	4.98127	7.32213	0.00727854	TraesCS3B02G034800	1.7375	0.409505	0.84808	1.97529	3.24655	2.14542	0.0491729
TraesCS3A02G244400	1.74712	1.78222	2.34857	3.51241	3.58508	4.83438	0.00517945	TraesCS2D02G422700	6.6653	10.16	5.35471	30.1326	17.3378	6.9671	0.035032
Triticum_aestivum_newGene_38971	18.1057	20.3224	17.4755	34.9969	43.4999	34.9068	1.83e-11	Triticum_aestivum_newGene_25960	0.827673	0.614547	0.908403	2.25258	1.76432	1.75214	0.00146379
TraesCS4B02G059700	3.20169	3.34882	5.0235	6.17523	9.22783	8.06993	0.000714961	TraesCS6A02G316800	0.935359	1.34247	0.616881	3.9255	1.38729	1.77609	0.0451398
Triticum_aestivum_newGene_1490	2.58255	1.72179	1.85902	4.51709	4.54633	3.43625	0.0010181	TraesCS2A02G107300	0.530124	0.520471	0.589891	1.58261	1.54483	0.880217	0.0407561
TraesCS5D02G238800	11.5632	13.4364	10.9028	18.5199	18.6768	35.4689	0.00299423	TraesCS2D02G378100	0.772974	0.957401	0.398078	1.48522	2.24286	1.46133	0.0413224
TraesCS4D02G136300	0.646515	1.07676	1.22347	1.48458	2.44132	2.03638	0.0234435	Triticum_aestivum_newGene_17367	0.724751	0.765412	0.677807	1.11533	2.03808	2.0573	0.0252731
TraesCS2A02G386100	0.712602	0.932345	0.97913	1.55648	2.10044	1.65244	0.00116379	TraesCS7A02G498300	1.36475	0.976922	0.800075	2.32098	1.69172	3.51885	0.018486
TraesCS5A02G269300	2.65696	2.10974	2.21447	4.7337	3.2598	6.12973	0.0036404	Triticum_aestivum_newGene_14152	0.477863	0.703702	0.310212	1.5252	1.20055	0.849488	0.0493934
TraesCS1D02G117100	3.63489	3.66893	2.56773	6.43712	5.98625	7.53426	9.35e-05	TraesCS6D02G223200	1.73206	0.500449	1.25622	2.78622	3.16774	2.40281	0.0198772
TraesCS4A02G456300	2.06317	2.07455	3.58162	3.67412	5.42922	6.50095	0.00836298	TraesCS7D02G419300	1.49196	1.54445	3.23958	5.99899	6.73559	2.29788	0.0498611
TraesCS4A02G322100	0.584796	0.505611	0.494501	1.01944	1.11544	1.06593	0.019354	TraesCS3D02G422900	1.38427	2.21104	0.765981	5.09002	2.60494	2.72015	0.0271237
TraesCS7D02G368700	3.57671	4.5251	3.11896	6.88198	7.81219	7.94285	5.1e-06	TraesCS1A02G119600	0.689907	1.10839	1.94153	2.54141	3.15027	3.20944	0.0261367
TraesCS3B02G439600	49.7006	46.87	59.4618	88.7246	88.5004	137.453	4.61e-05	TraesCS2D02G576000	0.927833	0.385389	0.458636	1.06127	1.57085	1.57944	0.0295352
TraesCS7B02G349900	0.799903	0.96093	0.494071	1.66368	1.28132	1.59665	0.0362617	TraesCS4D02G287300	3.52081	2.93287	1.56625	5.44517	5.50121	8.10823	0.0150474
TraesCS2D02G100900	11.1684	9.78745	13.1074	14.5623	16.5405	37.4812	0.0357033	Triticum_aestivum_newGene_29853	3.38334	7.9936	2.45027	15.0195	7.65476	10.1509	0.0402178
TraesCS7D02G383300	3.98762	4.58326	4.07834	9.15572	6.48671	9.81496	0.000161608	Triticum_aestivum_newGene_18315	1.8761	0.762772	1.07691	3.0687	2.25446	3.44367	0.0193413
TraesCS1D02G299400	0.447001	0.825303	0.987341	1.18321	1.69081	1.67247	0.030791	TraesCS2B02G430900	0.456544	0.717746	0.970687	1.58217	1.59718	1.85581	0.0192295
TraesCS3B02G448000	5.45788	7.72613	4.11203	11.977	12.9715	9.83034	0.00223551	TraesCS2A02G393700	0.642954	0.686769	0.493084	1.76842	1.29004	1.21861	0.0294518
TraesCS3D02G333100	1.79923	3.81518	4.34685	5.55935	8.45354	6.01277	0.0372033	Triticum_aestivum_newGene_12223	1.00062	0.500713	0.509627	2.03915	1.57044	1.10701	0.0213422
TraesCS6D02G077000	15.2983	18.615	17.4077	29.3549	40.3902	33.3566	1.51e-07	Triticum_aestivum_newGene_24741	2.44798	1.3405	1.14293	5.7873	1.98298	3.76702	0.0277498
TraesCS4B02G055300	2.76955	2.31895	2.14679	3.40503	3.95316	7.16833	0.0187021	TraesCS7D02G316600	1.05365	0.430828	0.825225	1.31055	2.2932	1.79539	0.0347018
TraesCS1D02G259300	1.78011	1.92543	2.47141	3.07614	5.09879	4.22155	0.000656858	Triticum_aestivum_newGene_27966	0.84479	0.276317	0.547682	1.64988	1.03479	1.21162	0.0305767
Triticum_aestivum_newGene_38703	1.16739	0.809071	1.54752	1.69698	2.33709	3.0376	0.000157707	TraesCS4A02G353000	1.64297	1.00699	1.97302	2.51058	4.2442	3.90448	0.0145141
TraesCS5A02G471700	5.33091	6.89935	9.54412	10.1174	18.5222	15.0336	0.0104645	TraesCS5A02G144600	0.52207	0.744175	0.909591	1.17591	2.18022	1.60725	0.035509
TraesCS5B02G480900	30.7577	55.977	82.0565	104.636	131.822	101.929	0.0170514	TraesCS2B02G269300	1.38624	0.841729	1.19874	3.32848	1.81553	2.65962	0.0181839
TraesCS2B02G366600	4.14428	5.01587	5.88226	6.91158	12.5977	10.646	0.00238207	TraesCS7B02G077100	1.63538	1.07381	0.905462	2.74574	1.83075	3.61839	0.0219435
TraesCS7D02G182700	12.1404	13.4771	21.0172	19.7062	35.8894	37.8708	0.0101693	TraesCS4B02G120400	4.34108	8.65024	2.68553	9.59379	10.746	15.0238	0.0133068
TraesCS3B02G093300	2.37153	2.38666	2.76756	4.58698	3.28553	7.18894	0.019136	TraesCS4A02G342300	7.55157	4.01027	2.28884	12.6394	7.478	11.1167	0.0190214
TraesCS4A02G035900	1.2992	1.14249	1.78064	2.72959	3.2395	2.48014	0.00249219	Triticum_aestivum_newGene_27632	0.861011	1.1614	0.661853	1.47809	1.89049	2.68183	0.00232384
TraesCS3D02G382600	5.19987	4.7259	4.5204	12.1471	9.62289	7.12998	0.00346861	TraesCS3A02G419400	1.00195	2.17562	1.28427	3.05844	4.26797	2.70453	0.0423106
TraesCS2D02G219800	3.58197	4.2251	5.22658	6.90085	7.10715	12.0649	0.00383503	TraesCS2B02G610400	1.53621	1.50168	1.57706	2.04909	3.6692	4.65669	0.0159417
TraesCS3A02G325100	2.19372	1.88267	3.1522	2.96359	5.67392	5.82067	0.0304831	TraesCS3D02G372600	1.38301	0.66421	0.603852	2.3606	1.82452	1.77455	0.0386047
Triticum_aestivum_newGene_14051	0.913339	1.41892	1.09222	0.455337	0.651613	0.60026	0.0228066	TraesCS1D02G319400	1.20935	1.39281	2.67273	3.73286	4.32056	3.79524	0.0347018
TraesCS1B02G432000	0.982717	1.55906	1.19466	0.340825	0.840552	0.68032	0.0499475	TraesCS7B02G401100	8.50492	5.43761	4.18226	12.8429	11.4712	16.3946	0.0115243
TraesCS7D02G381700	3.1497	3.32689	3.88167	1.67437	1.98347	1.49676	0.000584721	TraesCS2B02G496600	1.33609	1.86728	2.52341	4.46856	5.176	3.18531	0.00691454
TraesCS7B02G481100	5.97922	5.36062	9.61435	3.36611	3.69041	3.36047	0.00173557	Triticum_aestivum_newGene_4937	1.53986	2.85713	2.17239	8.34566	3.29366	3.01752	0.0222438
TraesCS7B02G271800	1.8451	1.52097	2.04668	0.921637	0.67734	1.08653	0.0155068	Triticum_aestivum_newGene_24001	0.663195	1.32369	0.827358	2.0374	1.91975	2.31877	0.0051161
Triticum_aestivum_newGene_3705	4.10684	4.8599	7.18089	3.34241	2.8921	1.76461	0.0291394	TraesCS4B02G299600	8.93393	12.4859	3.57916	17.9818	18.494	19.1851	0.00689519
TraesCS7D02G481000	2.25509	2.78655	2.40037	1.50176	0.840983	1.33479	0.0158522	TraesCS6B02G164200	2.10973	1.0055	0.979918	3.19925	2.91353	3.00432	0.0414346
TraesCS4D02G105200	2.56486	2.75422	2.07354	1.04244	1.45335	1.15581	0.0100366	TraesCS5B02G394200	9.17194	24.308	14.3597	36.1556	30.9068	39.2817	0.00245881
TraesCS2D02G256000	2.52277	5.00787	5.21962	1.82779	2.37889	2.08742	0.00978932	Triticum_aestivum_newGene_16683	0.70987	1.41441	0.693754	1.54202	2.0132	2.7022	0.0351293
Triticum_aestivum_newGene_28425	0.449488	0.404547	0.518617	0.219471	0.167084	0.290023	0.00313936	TraesCS2B02G306600	0.674803	0.759648	1.10299	1.65434	1.57163	2.3917	0.0277512
TraesCS1A02G268400	1.65759	2.3558	3.35837	1.06162	1.1091	1.45963	0.0394259	TraesCS7D02G257000	0.730839	0.327864	0.690931	1.17457	1.57486	1.12346	0.0489598
Triticum_aestivum_newGene_36651	16.6443	16.5185	15.5863	7.48274	9.32089	7.15191	1.58e-11	TraesCS3B02G530000	0.788344	0.586486	0.820142	1.71007	1.30609	1.84236	0.024692
TraesCS6B02G283900	2.10629	1.44041	1.46595	0.765024	0.659666	1.03689	0.00357049	TraesCS4B02G353900	7.69067	5.80196	3.7828	16.932	14.5766	6.6945	0.0432985
TraesCS6B02G365700	2.92534	4.18597	3.48933	1.36943	2.09419	1.74038	0.0016007	TraesCS3A02G388100	1.03076	1.35571	1.87779	3.21613	2.64717	3.54447	0.00781219
TraesCS3D02G017700	3.62153	4.12954	7.35084	1.80977	3.08655	2.50408	0.0185454	TraesCS3B02G502100	2.63562	1.80024	0.80302	4.09461	2.75878	4.65993	0.022185
TraesCS4D02G283400	4.87142	6.09259	3.2306	2.90984	2.74725	1.29672	0.0243401	TraesCS4B02G029400	0.666076	1.03133	0.942755	1.40315	2.49447	1.87714	0.0127723
TraesCS3D02G456200	5.08441	5.6058	2.86138	1.91218	2.65772	2.05273	0.00685373	TraesCS1B02G386200	2.20911	1.11894	2.01456	3.40633	3.77823	4.46254	0.0252804
TraesCS5D02G338200	7.20544	8.29719	11.81	3.82357	5.76371	3.74545	0.00097815	TraesCS6A02G347700	2.29671	2.47301	3.11972	7.07245	6.24758	3.85725	0.0267554
TraesCS2A02G566000	4.14967	3.74779	3.28732	1.94796	2.50224	1.006	0.0192986	TraesCS3B02G468700	5.21802	9.89763	5.60644	9.29865	16.3839	19.3663	0.0488025
TraesCS5B02G060200	2.58812	2.41012	3.64043	1.21609	1.34506	1.65003	0.000444636	TraesCS4A02G435000	0.650048	0.523723	0.80686	1.22643	1.48674	1.58975	0.0401355
Triticum_aestivum_newGene_3819	4.06614	4.63033	4.72089	2.41741	2.18612	1.92788	0.000216055	TraesCS4A02G194200	5.25376	2.68547	2.98355	7.51128	8.03925	8.14849	0.0064448
TraesCS6A02G385200	25.7807	17.2724	42.786	12.0032	15.7812	13.9179	0.00584884	TraesCS7B02G103400	17.6187	16.0327	8.23427	15.1621	44.6429	31.0729	0.0169286
TraesCS2A02G014300	5.93638	4.65257	8.75434	2.40024	3.61018	3.33879	0.00421214	TraesCS7A02G464200	0.299784	0.35275	0.373253	0.738199	0.927991	0.553417	0.0406698
Triticum_aestivum_newGene_3658	3.59381	3.61959	3.33313	1.816	2.09308	1.18674	0.000194431	Triticum_aestivum_newGene_32096	0.73079	0.923882	1.16384	2.1581	2.61148	1.31747	0.0461998
TraesCS4D02G343000	107.168	111.787	182.523	40.7577	82.3001	69.5185	0.00226846	Triticum_aestivum_newGene_2149	1.01862	1.25663	1.28978	3.24317	2.51742	1.92705	0.0185863
TraesCS2A02G288800	7.95208	8.05219	17.6953	4.69321	5.42556	6.01843	0.0118038	TraesCS1D02G121700	1.40805	1.10782	0.915435	1.78527	3.05721	2.54766	0.0428697
TraesCS1D02G055200	0.381329	0.532946	0.699141	0.311075	0.248215	0.212352	0.0251277	TraesCS1A02G265200	4.36544	2.13802	3.66994	9.46075	6.4501	5.9955	0.00356864
TraesCS1D02G165000	1.49108	2.51648	1.71482	0.736856	0.964935	1.03287	0.00459064	TraesCS1D02G144400	4.04655	3.97282	6.45898	11.6398	7.45416	11.9821	0.00147386
TraesCS7B02G159600	1.28453	3.20961	2.87965	1.08712	1.37369	1.06043	0.0298359	TraesCS1D02G400000	3.36135	2.91431	3.65805	8.67921	8.9684	3.66202	0.0115888
Triticum_aestivum_newGene_34796	0.92607	0.690592	1.01636	0.65821	0.246623	0.352338	0.0349862	TraesCS7B02G357300	5.49498	2.18099	2.72517	5.76738	6.61189	9.92631	0.0216909
Triticum_aestivum_newGene_34315	1.21714	0.984193	1.12897	0.431988	0.662513	0.492842	0.000247496	Triticum_aestivum_newGene_20155	0.565046	1.0736	0.500616	1.6727	1.46886	1.44495	0.0400978
Triticum_aestivum_newGene_28274	0.564355	0.669188	0.821386	0.319505	0.44155	0.218223	0.0174991	TraesCS7A02G368000	0.717604	0.583435	0.478377	1.2244	1.59722	0.990832	0.0064786
Triticum_aestivum_newGene_25826	2.46047	2.74744	2.08289	1.01084	1.28586	1.14922	0.000288788	TraesCS3A02G005900	2.59242	2.12319	3.49271	5.6458	6.90974	5.02531	0.00268612
TraesCS7A02G489000	6.23507	8.15181	9.88783	4.32952	5.26476	1.78194	0.0228972	Triticum_aestivum_newGene_14604	4.63555	5.53601	6.595	7.67843	19.293	8.89555	0.0168997
TraesCS2D02G320900	128.908	156.465	181.274	74.8511	100.401	42.1947	0.0011111	Triticum_aestivum_newGene_4507	0.936512	1.00143	0.761574	1.35968	2.36777	2.04415	0.0447735
TraesCS6D02G250600	0.888266	0.86503	0.666967	0.389028	0.283053	0.455405	0.00709579	TraesCS5D02G245800	1.48814	2.11125	1.31731	3.35194	3.54784	3.56157	0.002061
TraesCS4D02G105300	3.53372	3.60558	2.68955	1.50138	2.23423	0.824775	0.0209861	TraesCS2D02G504900	6.90564	3.51735	3.44075	8.29856	12.0181	9.12484	0.00355433
TraesCS1B02G422900	4.17899	2.84133	4.75939	2.14351	1.61731	1.69985	0.00404736	TraesCS6D02G278600	0.519754	0.339344	0.467346	0.936548	0.89617	0.983155	0.00471447
TraesCS1B02G192200	0.645866	0.663178	1.08468	0.394436	0.406786	0.306885	0.0318149	TraesCS2A02G222500	4.63774	3.19029	4.66908	11.566	8.05024	6.90949	0.00139424
Triticum_aestivum_newGene_16152	2.39608	2.39121	3.49749	1.4577	1.38573	0.99067	0.000664393	TraesCS2D02G063900	9.47586	3.93657	7.12354	20.3875	12.5858	10.5943	0.00825365
TraesCS3A02G057000	1.2326	1.18368	1.57449	0.628905	0.682085	0.528785	0.000481017	TraesCS1B02G052500	0.842024	0.962508	0.565837	1.68145	1.83901	1.50566	0.0167197
TraesCS7D02G036700	0.613073	0.722249	0.475073	0.197417	0.380537	0.252831	0.0157305	TraesCS6A02G236100	1.20451	1.33332	1.23592	2.55003	3.3558	2.09399	0.0146153
Triticum_aestivum_newGene_17011	6.23718	4.42015	8.03928	2.85648	2.82815	2.88611	0.00129572	TraesCS4B02G108100	2.10061	1.8568	1.40365	3.19969	4.26162	3.88802	0.00484654
Triticum_aestivum_newGene_4123	7.36055	5.91835	5.02681	2.70257	2.44321	3.24204	4.74e-06	TraesCS4A02G270400	2.02413	1.2886	1.76168	3.66786	4.0396	3.01671	0.00338741
TraesCS1A02G212700	1.42433	1.56426	2.59782	0.814775	1.23318	0.509913	0.0363075	TraesCS7D02G516800	44.94	16.3748	18.6858	52.6931	61.3752	54.7237	0.00510751
TraesCS3B02G107600	0.611512	0.722339	0.966558	0.314293	0.333102	0.403413	0.000853292	TraesCS7D02G097300	1.67965	1.86446	2.03278	4.3054	4.06947	3.38947	0.00117673
TraesCS3A02G028200	5.06602	6.80473	11.3403	1.61119	4.09511	4.85201	0.0478698	TraesCS2B02G109700	2.5776	2.3761	3.93393	7.41373	7.17525	4.15278	0.00994281
TraesCS3A02G368600	2.07109	3.0461	3.19081	1.64726	1.33974	0.791049	0.00228635	Triticum_aestivum_newGene_26000	4.3996	1.31198	2.90046	6.82489	6.00187	5.33344	0.0393662
TraesCS3B02G014000	5.70929	3.98041	3.91171	1.94392	1.8825	2.35198	0.0275249	Triticum_aestivum_newGene_13218	1.37791	3.09046	2.1483	4.57538	4.48042	4.88937	0.0164334
TraesCS7D02G423000	1.59235	1.18099	0.643855	0.490253	0.63493	0.415119	0.0248463	TraesCS6A02G063200	10.8945	9.58898	13.0858	22.4584	20.545	27.6773	0.000121402
TraesCS2A02G565700	0.957981	0.754149	1.03673	0.351179	0.624344	0.260622	0.0465595	TraesCS7B02G035100	1.44176	0.759414	1.538	3.01755	2.38877	2.46568	0.0378028
Triticum_aestivum_newGene_17030	1.75726	1.85197	1.78022	0.853832	0.790592	0.77766	4.79e-05	TraesCS2D02G154500	1.51308	0.598066	1.42279	2.35561	2.51409	2.55242	0.0229682
TraesCS3B02G353800	1.38038	0.965449	1.40567	0.513538	0.628523	0.543879	0.00152425	TraesCS3A02G229100	0.641237	0.31131	0.358271	0.892297	0.977807	0.882029	0.0398456
Triticum_aestivum_newGene_14861	1.10339	0.960081	0.928616	0.401193	0.516268	0.424691	0.0137012	TraesCS2B02G078900	38.8211	82.5058	56.9539	116.07	152.302	105.904	0.000793494
TraesCS4D02G219200	0.455775	0.569536	0.488871	0.244375	0.263357	0.169272	0.0339986	Triticum_aestivum_newGene_12981	1.02616	1.3381	1.69488	3.53149	2.05141	2.92514	0.00571193
Triticum_aestivum_newGene_7914	1.02779	1.0295	1.08733	0.505663	0.621955	0.258369	0.00402395	TraesCS3A02G432800	9.20735	22.0385	11.4115	20.5401	34.3065	34.5036	0.0335736
TraesCS5A02G348100	1.30015	1.88942	2.60119	0.819363	1.06187	0.662449	0.00619298	TraesCS5B02G151000	38.2515	43.6797	83.4489	111.577	86.5733	146.938	0.00551909
TraesCSU02G138800	6.65124	6.57714	7.93218	2.13102	4.83026	2.33046	0.00412555	TraesCS2A02G219400	1.19063	1.19184	0.537695	2.42761	1.82365	1.83604	0.0219292
TraesCS1A02G427600	0.976064	0.930639	0.894679	0.365702	0.56041	0.297801	0.015415	TraesCS5D02G209900	3.76941	2.19357	3.77958	7.56458	7.01379	5.71439	0.00172586
TraesCS2A02G563400	1.21026	1.35545	1.0968	0.61276	0.64994	0.335442	0.0025613	TraesCS7B02G002700	0.868075	0.818105	0.618029	1.55543	1.19029	2.05047	0.0108528
TraesCS4B02G169900	0.263975	0.231984	0.376701	0.123697	0.142468	0.113259	0.0314787	Triticum_aestivum_newGene_3444	1.29827	1.12574	1.04279	2.01828	3.18486	2.01166	0.0287802
TraesCS7B02G392300	7.28754	5.25837	6.95717	1.74695	3.11301	3.59333	0.000816463	TraesCS5A02G401100	1.56315	1.36098	0.778687	2.61372	3.05561	2.03043	0.0113021
Triticum_aestivum_newGene_2289	2.2256	1.36698	1.90134	0.809093	0.694898	0.872569	0.00113358	TraesCS5D02G149400	4.64418	2.42562	2.68265	7.80437	7.50561	4.95632	0.0155982
TraesCS3B02G502100	1.17067	2.22475	1.84907	0.568083	0.663769	1.02389	0.00537061	TraesCS4D02G281700	0.686322	0.818497	0.642296	1.20923	2.11992	1.13165	0.0380079
TraesCS2A02G333000	1.73588	0.975887	1.67321	0.457105	0.599549	0.824259	0.0365917	TraesCS5A02G203500	18.9583	38.5475	20.0735	59.052	51.9403	50.0885	0.000386886
TraesCS2A02G551100	2.22927	2.77991	1.151	0.695932	0.958313	0.985427	0.0205585	Triticum_aestivum_newGene_25376	0.582626	0.559926	0.650534	1.00157	1.60712	1.11129	0.0164241
TraesCS5D02G317700	1.83923	5.08066	3.40385	1.20581	2.04091	1.17302	0.034922	TraesCS5D02G530800	54.0101	19.7177	27.9004	88.3833	37.0636	85.3452	0.0269218
TraesCS5A02G382600	1.36954	1.34096	2.24903	0.386459	0.66919	1.06196	0.0461112	TraesCS5D02G159100	4.70622	4.69152	3.39442	12.3176	8.87298	5.31665	0.00279734
TraesCS5D02G354300	0.732089	1.06285	1.19491	0.531844	0.506535	0.238022	0.0268055	TraesCS2B02G287600	4.163	1.5727	2.91189	5.33296	6.64423	5.93207	0.0140349
TraesCS4B02G140700	3.66782	5.68459	2.69974	1.73532	2.25528	1.14772	0.0179817	TraesCS1A02G306100	0.751788	0.727989	0.530427	1.19236	1.64895	1.31857	0.0467904
TraesCS2D02G378700	2.33102	2.0728	2.1702	0.606559	1.07121	1.12101	0.00181818	TraesCS6A02G005900	23.6592	41.8115	18.7166	48.8892	61.9935	63.3101	0.00135016
TraesCS2A02G575200	1.6525	1.2541	1.29408	0.658908	0.758224	0.363165	0.0357033	TraesCS2D02G173500	32.2243	17.3245	18.7513	40.2478	45.7424	55.167	0.00112867
Triticum_aestivum_newGene_27777	1.94375	2.10351	2.73093	1.1491	0.985503	0.735209	0.000375318	TraesCS4A02G386500	73.2649	121.914	58.4802	177.251	187.862	158.781	0.0008033
TraesCS3B02G123700	1.57513	1.99946	2.91071	1.11798	0.702533	0.922089	0.0122345	TraesCS3B02G535100	1.28248	1.04049	0.872488	2.60907	2.15412	1.82143	0.0155581
TraesCS5B02G122500	0.509122	0.536063	0.533129	0.300961	0.196717	0.168914	0.0239843	Triticum_aestivum_newGene_18185	1.82875	2.33365	1.14375	3.72543	4.16474	3.03159	0.0215312
TraesCS5B02G349200	0.912821	1.13008	0.981658	0.399478	0.609204	0.266968	0.0129922	TraesCS3A02G402000	11.5773	4.66822	5.45038	14.7315	11.3546	18.5501	0.0118443
TraesCS7D02G505700	0.896809	1.07938	0.817815	0.308168	0.558946	0.305169	0.0372413	TraesCS6D02G238300	6.54899	3.4974	3.33472	8.10935	10.8803	8.45638	0.00472862
Triticum_aestivum_newGene_16982	2.69334	3.33126	3.58939	1.22698	0.72422	2.06977	0.00879239	TraesCS6D02G052200	0.83837	0.741754	0.81322	1.14553	1.75767	2.00211	0.0251741
TraesCS3B02G211600	1.72638	3.3806	2.71041	1.19708	0.977269	1.09299	0.00286674	TraesCSU02G071300	4.92377	2.22836	3.82694	7.36198	7.43491	7.68332	0.00758189
TraesCS4B02G089700	1.73179	3.07015	2.81622	0.970019	1.34251	0.859196	0.00199343	TraesCS5A02G490100	7.95118	2.47402	4.4346	11.5574	9.41293	9.43249	0.0201309
TraesCS7D02G116700	2.34662	3.29465	4.11735	0.605373	2.08583	1.35129	0.0214523	TraesCS6D02G196100	0.990071	1.26018	0.741743	1.68942	2.05724	2.36962	0.0329245
Triticum_aestivum_newGene_31235	1.65292	0.825695	1.15903	0.327124	0.499971	0.679627	0.0158775	TraesCS2D02G113100	4.31374	4.11611	3.6157	8.72034	6.4734	9.42058	8.93e-05
TraesCS3A02G325200	1.16046	1.11227	1.15289	0.385325	0.545704	0.486466	0.015159	TraesCS5B02G501700	3.61336	2.18861	2.29874	5.74839	6.34185	4.446	0.000395865
TraesCS1B02G339500	1.94408	1.25159	2.95202	0.623112	0.97734	0.928853	0.0402076	TraesCS4A02G257400	6.8967	6.2602	6.34916	12.3225	9.50235	17.9825	0.000143066
TraesCS2A02G513900	5.64357	5.32307	6.76123	1.19643	2.4734	3.61913	0.00683	TraesCS4A02G064000	1.57868	0.71282	0.931674	2.47495	2.29297	1.80381	0.0297344
Triticum_aestivum_newGene_26680	1.03421	1.05114	0.888209	0.40892	0.421249	0.391969	0.00718234	TraesCS1A02G265900	14.9739	25.7586	18.2914	49.54	45.1061	25.276	0.00449995
TraesCS5D02G210700	3.3908	4.20573	7.0034	1.40857	1.93547	2.62159	0.00136341	TraesCS2D02G307400	2.82428	1.81021	3.65814	7.71164	3.87578	5.19309	0.0176579
TraesCS7A02G489200	1.64938	3.24126	3.3842	0.585432	1.4002	1.38637	0.015108	TraesCS7A02G133100	0.867455	0.832059	0.610327	1.35535	1.71346	1.60403	0.0079489
Triticum_aestivum_newGene_38602	0.291179	0.446201	0.374866	0.135763	0.124837	0.190593	0.00681822	TraesCS4A02G238500	4.58134	4.63655	2.62297	6.61849	9.0432	8.2871	0.000632601
Triticum_aestivum_newGene_25197	1.02282	0.92217	0.869287	0.549241	0.315661	0.274789	0.000746946	Triticum_aestivum_newGene_13864	1.24756	1.09898	0.677545	1.98242	2.28278	1.84909	0.00347313
TraesCS7D02G145200	3.00636	3.0728	1.92779	1.03604	0.705855	1.48494	0.000672338	TraesCS7B02G127300	0.555119	0.978752	0.865534	1.52478	1.71373	1.61064	0.0180256
TraesCS7D02G137900	0.628878	0.750483	0.610732	0.15103	0.328774	0.314767	0.0163898	TraesCS3B02G397200	7.27212	17.939	10.1808	26.6396	31.2952	13.5325	0.0305767
TraesCS2D02G572000	0.46169	0.530069	0.578632	0.249602	0.275818	0.096094	0.0499715	TraesCS2A02G323000	13.943	4.01946	8.2444	13.6816	14.7565	24.4748	0.0419531
TraesCS3B02G118300	1.4841	2.09365	2.13845	0.535479	1.2957	0.412124	0.0217886	TraesCS5B02G202200	33.7711	71.1988	41.1828	105.858	96.3807	92.6695	0.00057558
TraesCS1A02G306600	2.48302	6.95896	4.47245	0.888275	2.04365	2.50221	0.0273148	Triticum_aestivum_newGene_18952	2.38534	3.09215	2.33174	4.7308	6.19991	4.82666	0.000462691
TraesCS4D02G352200	0.391759	0.432005	0.809239	0.239508	0.237453	0.155716	0.04548	TraesCS5D02G452000	2.91484	4.74444	2.68496	5.81813	9.85069	5.18358	0.0215312
TraesCS5B02G427000	1.07068	1.17987	1.38912	0.635804	0.474336	0.298115	0.00392191	Triticum_aestivum_newGene_29983	0.383709	0.551443	0.598394	1.13418	0.834423	1.12244	0.0450946
Triticum_aestivum_newGene_13962	0.448262	0.707673	1.03975	0.298265	0.250984	0.299469	0.00665031	TraesCS1B02G299500	4.34625	4.74745	7.0288	9.89955	9.68293	12.8655	0.00118074
TraesCS7D02G548400	2.22692	2.44897	4.47084	1.29661	1.73338	0.505258	0.0269338	TraesCS5D02G419000	0.359459	0.427164	0.454404	1.05987	0.592646	0.844619	0.0403761
Triticum_aestivum_newGene_16845	1.57001	1.56641	2.10305	0.797392	0.418926	0.806441	0.0137633	TraesCS3B02G448000	20.3081	9.41026	9.48975	24.5377	27.1466	27.116	0.00236519
Triticum_aestivum_newGene_10519	1.33101	0.916345	1.44038	0.662624	0.167199	0.591854	0.00566387	TraesCS3B02G451400	4.99617	9.19965	4.57846	11.4437	14.9481	11.3366	0.00321068
Triticum_aestivum_newGene_35870	1.13588	1.1555	0.908552	0.620733	0.211496	0.396838	0.0160178	TraesCS3D02G084300	2.10509	2.00697	1.61637	4.16874	4.72717	2.61395	0.00969599
TraesCSU02G182800	1.76881	1.84164	2.04225	1.11744	0.445994	0.601537	0.00153859	Triticum_aestivum_newGene_27483	1.19516	1.06391	0.930555	1.91905	2.52357	1.96169	0.00415554
TraesCS1D02G402600	3.4258	3.62293	5.36706	1.92664	1.86685	0.886662	0.00635668	TraesCS6A02G241700	7.88228	5.22264	4.53224	14.1638	10.6645	10.5508	0.00396971
Triticum_aestivum_newGene_14296	3.45629	8.33262	4.95094	1.98107	2.94568	1.37832	0.00180434	TraesCS5D02G399000	6.1815	12.4047	9.06138	20.2182	15.6275	19.4785	0.000738646
TraesCS5A02G503800	2.81002	5.11701	4.95192	0.927001	2.24064	1.66978	0.00427525	TraesCS2D02G571200	2.64362	2.7014	2.96836	1.27754	1.70105	1.17539	0.0228939
TraesCS2D02G438300	6.18277	7.38864	4.27224	0.971208	2.79456	2.91564	0.0264803	TraesCS6D02G077000	40.2066	23.7228	50.7514	22.6645	14.0868	20.3676	0.0190587
TraesCS3D02G188100	2.79466	2.61339	7.56465	1.1752	2.10698	1.55991	0.00821366	TraesCS4D02G253300	6.8431	6.81455	8.19131	3.82105	3.17477	3.85965	1.14e-05
TraesCSU02G160100	1.07972	1.04787	0.711655	0.457912	0.349625	0.249786	0.00253231	TraesCS5B02G470100	21.4132	18.3643	18.9672	12.688	7.51864	8.96568	0.000142705
TraesCS7D02G145100	2.76944	2.17311	1.6445	0.581415	0.516961	1.33047	0.0120997	TraesCS7D02G403700	52.606	41.8933	104.483	37.1792	25.9287	35.4556	0.037366
Triticum_aestivum_newGene_4680	1.4619	1.88725	2.07919	0.270958	0.776781	0.938691	0.00394184	TraesCS2A02G566700	20.1304	14.5215	12.6187	6.43335	7.55009	9.40405	0.00206368
TraesCS2B02G582300	3.07941	2.7488	1.18849	1.09441	0.477466	0.975154	0.0121947	TraesCS5B02G528300	4.26314	3.40547	3.20911	2.01177	1.29733	2.07148	0.00934404
TraesCS7A02G211300	0.628434	0.618341	0.655387	0.128456	0.379051	0.165696	0.0358227	TraesCS5A02G057500	14.6441	8.40096	10.4881	4.74226	4.8519	6.99161	0.0214821
TraesCS6A02G094400	2.43402	6.40823	2.21722	0.731788	2.09484	1.08549	0.0213448	TraesCS2A02G559300	7.51648	9.31865	7.53925	5.14515	3.86382	3.02991	0.00392971
TraesCS4B02G348600	89.2116	108.048	180.693	30.6044	62.6461	38.8618	0.0201624	TraesCS4D02G343000	186.577	189.727	264.41	81.8039	150.768	83.5943	0.0140478
TraesCS3D02G062400	1.52894	1.31952	1.46319	0.833035	0.463787	0.20849	0.00693472	TraesCS6B02G130500	20.1571	9.80743	18.5022	9.88787	5.84197	8.18351	0.0233991
TraesCS5D02G139700	1.01993	0.680843	1.90084	0.301645	0.510324	0.444173	0.0174417	TraesCS3A02G102200	4.45799	4.77698	5.75891	2.62478	2.02817	2.74259	0.00175276
TraesCS5A02G542600	0.787557	0.660829	1.33132	0.200046	0.334975	0.433252	0.00626969	TraesCS5D02G087900	3.81767	4.79183	3.01475	1.88654	2.30639	1.53606	0.0312389
TraesCS2B02G444500	7.64887	24.6393	31.1771	5.89401	8.39997	7.17551	0.00311503	TraesCS2B02G273000	28.4406	38.3375	18.6457	11.76	16.8425	13.3604	0.0325244
TraesCS2D02G552200	3.43514	4.33299	2.10514	1.63705	1.17911	0.496336	0.00561255	TraesCS5B02G313700	2.9805	4.08481	4.29719	1.87829	1.75381	1.94697	0.0110597
TraesCS4A02G156500	3.15924	0.723243	3.01148	0.597247	0.871928	0.797018	0.013236	Triticum_aestivum_newGene_30864	3.47233	3.14922	2.31952	1.81946	1.13081	1.43785	0.0335736
TraesCS5D02G552000	0.598865	0.439057	1.17027	0.117462	0.208255	0.398538	0.0449921	TraesCS2B02G464100	4.06442	3.15886	3.59219	1.26329	1.85431	2.18929	0.014539
TraesCS2B02G266600	0.795316	2.52701	3.98866	0.43385	1.1471	0.814038	0.0421695	TraesCS7D02G029700	9.47939	5.17789	11.3445	6.01297	3.3557	3.38355	0.0397693
TraesCS5A02G501500	0.373494	0.816846	0.49294	0.136805	0.27504	0.138728	0.0116628	TraesCS5A02G349500	2.40893	1.68931	1.48178	1.06278	0.794151	0.879628	0.016175
TraesCS5B02G028300	0.9424	1.24195	1.8864	0.19413	0.633574	0.50252	0.0175614	TraesCS7A02G537200	2.72876	2.15197	3.99926	1.50331	1.46615	1.37968	0.0364583
TraesCS7B02G456400	2.59499	2.27309	3.45777	0.296026	1.23643	1.15674	0.00575933	TraesCS4D02G055200	5.78533	5.27986	5.75577	2.52091	1.85746	3.85927	0.0335367
Triticum_aestivum_newGene_26031	1.9374	2.42212	3.83792	0.54837	1.53341	0.540706	0.00580441	TraesCS5D02G105100	14.44	7.86345	18.4279	8.78403	4.7871	6.36151	0.0370109
TraesCS2A02G394900	1.0043	1.3961	0.805233	0.21128	0.148383	0.630654	0.0349862	TraesCS7A02G411400	3.0902	3.87839	6.52961	2.78862	1.5568	2.25994	0.0491597
TraesCS2B02G431100	0.961602	0.938332	2.38908	0.279512	0.61125	0.379341	0.00436909	TraesCS2B02G219200	31.1023	17.0581	33.1736	16.5778	11.1746	12.0099	0.008437
TraesCS1D02G374900	4.8917	11.3806	2.80469	1.37507	2.7371	1.46961	0.00535578	Triticum_aestivum_newGene_37720	0.762623	0.803533	1.09888	0.452264	0.365041	0.485081	0.048044
TraesCS5B02G195300	0.958434	1.0903	1.67992	0.169944	0.611536	0.210772	0.00571084	TraesCS2A02G536400	2.36128	2.48809	2.03837	1.03648	1.33724	0.981676	0.00426253
TraesCS2B02G501000	4.28728	4.19681	7.52659	0.429102	1.03752	2.57941	0.01433	TraesCS3A02G421700	35.2976	47.7046	28.6644	21.1817	16.1072	17.0822	0.00255756
TraesCS2A02G424861	8.12753	37.0477	24.4354	5.75248	7.43461	4.11299	0.0429622	TraesCS2D02G055000	18.2729	8.44043	17.3714	7.13355	6.5395	7.77161	0.0169118
TraesCS4A02G431300	40.5014	45.6477	108.44	12.3364	23.3447	12.0899	0.0226165	TraesCS5D02G340200	4.53409	3.78525	4.73851	2.12553	2.37299	1.85243	0.00660379
TraesCS1A02G155000	1.2525	1.89517	0.979234	0.302322	0.611012	0.062455	0.0243455	TraesCS1B02G480100	1.92708	2.42854	1.7575	1.13866	0.730418	1.09368	0.0101319
TraesCS4B02G364900	1.95988	1.21897	6.00792	0.53681	1.22691	0.392471	0.00805815	TraesCS6A02G228900	26.7949	21.2934	23.6908	13.999	10.5938	10.1261	1.51e-06
Triticum_aestivum_newGene_11404	1.82467	0.981142	4.8508	0.85545	0.73637	0.1669	0.0197321	Triticum_aestivum_newGene_21838	3.14133	2.51719	2.35637	0.956805	1.50527	1.41132	0.0291427
TraesCS6B02G160400	16.4323	12.9995	10.4957	4.20287	1.17057	3.68088	0.00535578	TraesCS7A02G127600	25.8451	17.8728	33.6495	15.562	10.8423	10.9834	0.00810777
TraesCS2A02G525500	17.8238	17.7772	45.8109	3.94639	9.26021	4.4017	0.0119298	TraesCS2A02G391100	4.48672	2.68151	4.0315	2.13227	1.56321	1.71178	0.00669715
TraesCS7B02G502000	0.630093	1.19801	3.65484	0.57816	0.235734	0.35443	0.00705903	TraesCS7B02G316300	33.7603	21.6861	31.352	16.7241	12.6882	12.4543	0.000171203
TraesCSU02G137400	3.42416	6.03173	7.0744	0.296001	1.71406	0.92207	0.0282187	TraesCS5B02G463500	4.31622	6.23515	7.42085	3.59994	2.54184	2.51879	0.0312796
TraesCS3A02G498700	11.1042	9.09749	14.9354	0.643045	3.28241	2.18632	0.00854256	Triticum_aestivum_newGene_17113	1.68043	2.57596	2.12582	1.01674	0.989039	1.06917	0.0302411
TraesCS4D02G357100	22.7114	26.2532	42.7713	2.4397	9.38301	3.38958	0.00552893	TraesCS7D02G277500	9.53219	10.7188	4.56538	4.02163	4.43713	3.49438	0.033302
TraesCS5A02G007900	13.255	9.46149	21.7956	4.07738	2.11898	0.829079	0.00857046	TraesCS7B02G149400	3.30484	4.24824	6.81838	2.74136	1.65777	2.51545	0.0386465
TraesCS2D02G316200	7.74694	6.0126	10.3557	1.73321	1.38016	0.300092	0.00729555	TraesCS2D02G106800	8.10653	5.24483	7.3872	3.74523	2.8105	3.41932	0.000959495
TraesCS5D02G013400	12.9196	9.3187	19.2223	2.45729	0.99056	0.43385	0.00248876	TraesCS1A02G176700	3.5099	2.70608	5.00157	2.26399	1.594	1.52512	0.0109731
								Triticum_aestivum_newGene_3658	4.39553	4.46107	4.23208	2.28156	2.04283	1.94317	5.32e-06
								TraesCS1D02G166800	2.0967	2.33166	1.87724	1.1351	0.971399	0.911929	0.0215083
								TraesCS6A02G059600	41.8639	18.0837	38.8952	21.4032	10.078	15.6668	0.0363704
								TraesCS1B02G438100	6.06323	6.03026	5.74059	2.86646	3.01778	2.61379	0.000364318
								TraesCS2D02G188300	1.85625	1.7728	1.76347	1.02283	0.638112	0.907453	0.0173304
								TraesCS7A02G569900	11.9401	12.4118	16.6126	7.98168	5.26944	6.25454	0.00019425
								TraesCS7A02G068600	18.7709	18.5885	19.0488	8.68703	13.1052	5.0648	0.0265958
								TraesCS5B02G056700	6.56416	5.03371	7.04224	3.42302	2.52726	2.92048	0.00161053
								TraesCS3B02G052600	1.77778	2.12976	2.61346	1.27902	0.636507	1.18654	0.0290736
								TraesCS6A02G385100	3.87127	4.24308	2.78485	1.83473	1.92088	1.42638	0.00471447
								TraesCS5D02G462500	1.99308	2.34103	2.12442	0.889541	1.00053	1.17681	0.0156276
								TraesCS7A02G523600	19.0372	16.1393	19.5578	7.81585	9.32902	8.84209	7.14e-05
								TraesCS3D02G146200	11.048	6.88119	12.804	4.80069	5.69165	4.04986	0.00994881
								TraesCS2A02G031000	4.42839	2.64227	4.97812	2.04351	1.39837	2.24655	0.0144616
								TraesCS3D02G064800	6.13142	2.72013	6.30602	2.68313	2.18491	2.27786	0.0395195
								TraesCS1A02G195700	14.3642	8.11103	23.384	9.68796	5.12961	6.79808	0.0465927
								TraesCS6B02G263900	1.30981	1.51729	1.13058	0.635015	0.738259	0.490261	0.0235249
								TraesCS7A02G446800	2.22979	2.75791	2.37961	1.12213	1.35165	0.990008	0.0307784
								TraesCS4A02G203400	28.4096	23.9033	10.7825	10.942	6.34082	12.3709	0.0492634
								Triticum_aestivum_newGene_30317	5.73197	2.95607	4.09887	2.05475	2.0164	1.92925	0.0288207
								TraesCS4D02G090300	8.55837	4.73419	9.02965	3.39685	2.8074	4.26988	0.0115382
								TraesCS2A02G430900	2.2989	2.34038	3.14922	1.26945	1.22063	1.16363	0.0484265
								Triticum_aestivum_newGene_36381	5.68461	7.73813	10.0767	4.38249	3.35222	3.28918	0.00431929
								TraesCS1D02G026000	2.7286	2.41998	5.18139	1.74957	1.36299	1.73084	0.0389693
								TraesCS6D02G013400	4.36044	3.62053	2.30271	1.19307	2.04868	1.57834	0.0325526
								TraesCS3D02G440400	5.28787	3.60588	6.33737	2.90218	1.89073	2.34604	0.00364394
								TraesCS5B02G098900	10.2068	6.1828	11.4713	6.01164	3.14615	3.89266	0.013061
								TraesCS5D02G065600	1.27125	0.846502	1.08268	0.558831	0.627426	0.309022	0.0473841
								Triticum_aestivum_newGene_65	2.6554	3.26472	2.37937	1.04771	1.25903	1.56585	0.0306478
								Triticum_aestivum_newGene_15751	4.49209	4.25177	4.36609	1.98568	1.80688	2.31402	6.4e-06
								TraesCS1A02G390200	6.52495	5.22651	9.78926	3.96792	3.08616	2.97542	0.0126224
								TraesCS4B02G093500	4.84622	3.63265	4.02435	2.34229	1.96009	1.51337	0.00217397
								TraesCS5B02G285300	3.56573	6.34925	6.10095	2.91723	2.34319	2.17424	0.0166092
								TraesCS1D02G123400	8.13219	7.51798	8.80339	3.65242	3.68205	4.01455	1.19e-06
								TraesCS1B02G020900	3.3363	2.5743	2.51036	1.49587	1.32858	1.0837	0.0248966
								Triticum_aestivum_newGene_2143	1.39916	1.62529	1.27306	0.753118	0.652224	0.588444	0.048044
								Triticum_aestivum_newGene_35759	3.60763	2.4363	3.52813	1.71073	0.884853	1.8443	0.0378342
								TraesCS2B02G521600	12.6791	13.1713	6.6625	5.80736	5.69659	3.56725	0.0109147
								TraesCS2A02G380900	3.48911	3.65339	7.00281	2.68237	1.32279	2.54813	0.0476468
								TraesCS2A02G501300	6.40336	4.26937	8.81413	3.52329	2.11088	3.38718	0.0318665
								TraesCS7B02G027200	12.5572	6.06163	10.6374	4.61212	4.82504	4.10326	0.0077284
								TraesCS2B02G104200	7.84963	5.53635	9.09159	4.64141	2.7186	3.03494	0.00494602
								TraesCS7D02G540700	12.5925	5.74193	5.20757	4.65174	2.87764	3.34314	0.0483404
								TraesCS1D02G049100	5.73012	4.61724	5.61223	2.68847	2.12299	2.55679	0.000937346
								TraesCS5B02G108900	6.80052	4.78513	8.1171	3.82226	2.58488	2.68884	0.00498171
								TraesCS2B02G227400	4.68282	4.46367	4.43926	2.5546	1.76686	1.94468	0.000517848
								TraesCS3B02G152200	83.2347	110.627	39.7475	36.6934	38.2097	32.6587	0.0103715
								Triticum_aestivum_newGene_6744	11.2805	19.2687	8.80082	5.74253	4.60825	7.76385	0.0143124
								TraesCS3B02G265500	17.0572	13.5989	19.7602	8.51156	7.89456	6.79017	9.16e-06
								TraesCS4B02G358700	5.57935	4.90863	4.39795	2.0512	2.44983	2.32467	0.00241194
								TraesCS4B02G001300	4.6121	4.22767	3.18324	1.8952	1.50691	2.10328	0.0426158
								TraesCS2A02G544700	7.5951	5.98412	5.62793	2.39708	3.29409	3.09868	0.0320971
								TraesCS3A02G183900	16.7522	13.6868	19.7901	6.63472	11.2103	5.13782	0.011777
								TraesCS1B02G147000	2.7934	2.41215	2.80491	1.11022	1.46205	1.09275	0.0335367
								TraesCS3D02G257900	0.843133	1.25755	1.05308	0.567274	0.336155	0.539059	0.0314395
								TraesCS7D02G019700	7.99157	6.55471	5.1465	2.6979	3.42143	2.86903	0.00730212
								TraesCS3D02G433400	5.9832	5.86642	6.40261	3.14131	2.07832	3.1005	7.03e-05
								TraesCS7A02G033100	4.33823	2.39319	5.08317	2.0608	1.43959	1.88316	0.00948311
								TraesCS6B02G225800	1.30207	1.35372	1.15242	0.543449	0.736462	0.454059	0.0430617
								TraesCS2B02G139100	3.72936	4.15077	2.77352	1.59742	1.82388	1.42572	0.002131
								Triticum_aestivum_newGene_31133	5.77986	5.65855	9.3108	4.95306	1.50781	2.97742	0.0413817
								TraesCS1B02G110600	1.41898	1.08514	1.821	0.795261	0.612743	0.558316	0.00364447
								TraesCS3D02G188100	18.87	11.9629	24.8346	7.65382	10.1733	7.42953	0.00497323
								TraesCS7B02G396600	7.24288	6.85816	8.34326	4.30696	2.68146	3.1883	2.93e-05
								TraesCS5D02G205100	5.51507	3.96897	10.1811	4.00636	2.33113	2.55289	0.0386839
								TraesCS1D02G430700	13.156	13.5764	15.3421	7.20948	5.94264	5.80634	1.75e-07
								TraesCS6A02G299400	1.30583	1.34014	1.247	0.521196	0.653381	0.579192	0.000640233
								TraesCS1D02G013800	4.73038	3.04142	4.89126	2.49377	1.48653	1.71368	0.00451414
								TraesCS1B02G060700	12.2865	5.91159	11.7964	4.28785	4.50011	4.69533	0.00227439
								TraesCS1D02G305800	2.09517	1.77077	1.58505	1.10385	0.628339	0.714637	0.0418058
								Triticum_aestivum_newGene_25183	2.89703	2.75208	3.12435	2.33085	0.585351	1.02178	0.0193726
								TraesCS7D02G219400	3.21881	1.89941	4.15803	1.77734	1.19755	1.18608	0.0147069
								TraesCS2A02G296800	6.68077	5.41653	8.11998	3.87883	2.77128	2.3793	0.00799083
								Triticum_aestivum_newGene_1769	25.7277	26.1298	22.8543	9.05556	13.6771	10.6278	1.8e-05
								TraesCS2A02G298200	2.38422	2.71758	4.96687	1.541	1.19644	1.75477	0.0353912
								TraesCS2B02G267100	2.28485	2.11321	2.71439	0.889926	1.23586	1.04738	0.00813998
								TraesCS2B02G242500	2.46418	2.30716	3.00741	1.08866	1.50292	0.877653	0.00866281
								Triticum_aestivum_newGene_37881	1.92802	1.72741	1.08818	0.676874	0.478501	0.958544	0.037434
								TraesCS3B02G043300	5.44227	2.06604	4.09944	2.22225	1.14669	1.79822	0.0344521
								TraesCS3D02G262000	2.16791	1.55823	2.91042	1.07446	0.686412	1.19038	0.01737
								TraesCS1A02G255400	12.9674	10.3296	21.7851	7.92506	5.72799	6.27663	0.00324198
								Triticum_aestivum_newGene_11729	3.21468	2.88646	3.97992	1.94483	1.20436	1.30712	0.0383459
								TraesCS5D02G224500	3.54893	2.06945	2.65264	1.32054	1.27781	1.05729	0.047595
								TraesCS3D02G080100	30.9298	26.0183	43.3437	18.8716	8.75585	16.698	0.0051656
								TraesCS2B02G007500	6.44569	3.87545	6.25785	2.05676	1.72322	3.54448	0.0461998
								TraesCS7B02G326100	2.34177	2.11377	2.09254	0.977167	0.957795	0.957397	0.00238078
								TraesCS5B02G454700	2.07688	2.31579	3.56352	1.36152	1.19201	0.956018	0.0157722
								TraesCS4B02G254900	3.72367	3.82847	4.24724	1.84646	1.20816	2.14682	0.0408932
								TraesCS1A02G015900	5.88162	5.96291	10.6566	5.70015	2.1474	2.06423	0.0493594
								TraesCS7D02G126000	30.6491	11.465	33.9916	14.5158	7.73574	11.256	0.0284465
								TraesCS4B02G070800	3.8175	2.15004	1.99872	1.15995	1.18905	1.15775	0.0276609
								TraesCS1D02G090400	7.87159	6.37569	17.6768	5.64543	2.99838	5.37633	0.0487808
								TraesCS2A02G418400	0.749254	1.34611	1.11397	0.360096	0.567583	0.480326	0.0474967
								TraesCS1D02G186700	2.52442	3.25085	2.22941	1.18921	1.00124	1.32072	0.0115752
								TraesCS1B02G390900	1.12834	1.24877	1.2651	0.551365	0.543744	0.501999	0.0225407
								TraesCS2B02G242200	30.1702	20.727	32.6105	12.4178	9.64078	14.5421	0.000159856
								TraesCS4D02G180100	9.24314	4.49243	5.61285	2.80567	3.25112	2.42027	0.0308751
								TraesCS2D02G028600	12.4301	8.94027	4.73552	4.54973	3.04014	3.8409	0.025546
								TraesCSU02G060600	3.84984	2.6153	3.4211	1.48288	1.83966	1.00592	0.00229328
								Triticum_aestivum_newGene_18110	2.57688	3.48752	2.5236	1.28179	0.701618	1.77563	0.0210902
								TraesCS4B02G115700	8.34942	7.41484	13.5954	4.47249	2.55347	5.81905	0.0181991
								TraesCS3A02G245600	39.1861	18.785	49.0812	23.7222	9.99543	13.1164	0.0290249
								TraesCS1A02G025600	4.93596	5.73353	12.573	4.19901	2.28962	3.64658	0.0277294
								TraesCS5A02G236700	9.60675	6.44224	10.1082	5.19435	2.95724	3.23694	0.00250419
								TraesCS2B02G007600	16.529	7.35703	11.7898	6.41906	4.60808	4.47231	0.00515855
								Triticum_aestivum_newGene_29291	3.209	3.06396	2.54912	1.42507	0.943686	1.46385	0.0349134
								Triticum_aestivum_newGene_1968	2.51938	1.56354	1.42961	1.08756	0.508209	0.79778	0.0347165
								TraesCS2B02G288800	2.33229	2.20453	1.49988	0.939913	1.05164	0.626736	0.0439319
								TraesCS3B02G210300	2.19143	1.98886	2.56494	1.35548	0.89935	0.668165	0.0164429
								TraesCS3A02G068500	4.46971	7.27364	6.52914	2.48506	3.17197	2.25446	0.0123503
								TraesCS3B02G067600	6.97783	10.4016	9.14797	4.00978	4.45974	3.00086	0.00619748
								TraesCS3D02G381500	3.11465	2.26635	2.86073	1.23465	1.52704	0.799602	0.0292846
								TraesCS3B02G563200	5.61006	4.12711	12.2817	2.97671	2.67275	3.84922	0.049848
								TraesCS2B02G204600	6.96422	3.7078	7.71626	2.72595	2.71128	2.48904	0.00626657
								TraesCS5A02G229700	4.94706	7.64304	9.56938	3.17361	2.82334	3.55354	0.00100634
								TraesCS1D02G191100	7.11186	3.66644	5.83228	1.82345	2.64858	2.68203	0.0422998
								TraesCS2B02G326800	2.88512	2.20306	2.35428	0.817932	1.32594	1.06139	0.0275361
								TraesCS4A02G363400	2.04815	1.72747	2.1911	0.816807	0.747391	1.00241	0.0129531
								TraesCS5D02G302600	15.7327	5.85468	14.1863	3.98664	4.62182	6.76401	0.0221722
								TraesCS6B02G244800	3.97455	4.69964	4.3146	2.05148	2.11462	1.41426	0.00156886
								TraesCS1B02G402000	2.52317	2.62695	1.84042	0.871044	0.82278	1.30742	0.0385348
								TraesCS5D02G039400	1.07955	1.2833	0.842443	0.473205	0.498798	0.403324	0.0450681
								TraesCS2A02G317300	1.60587	1.28499	2.00281	0.816409	0.738947	0.538078	0.0176557
								Triticum_aestivum_newGene_24197	2.16172	1.306	1.36882	0.712798	0.506698	0.848506	0.00994281
								TraesCS4B02G163800	3.11528	2.75976	1.44999	1.12217	0.990025	1.01804	0.0351777
								TraesCS4D02G257900	13.9971	11.4986	27.6225	7.58341	6.74282	8.36272	0.00426588
								TraesCS6B02G445100	12.9459	5.85911	14.3841	4.86411	4.46544	4.84275	0.00625448
								TraesCS3A02G215000	1.21262	1.8211	2.75663	0.893393	0.758045	0.820735	0.0473721
								Triticum_aestivum_newGene_23672	1.23653	1.14128	1.31237	0.351443	0.59953	0.623329	0.018869
								TraesCS2D02G347700	25.2958	12.6414	27.9396	12.378	6.71357	8.98352	0.00521214
								TraesCS7B02G444600	7.3967	4.04855	10.7699	3.221	2.33744	3.88241	0.0207714
								TraesCS6A02G374400	1691.36	2131.08	1511.3	595.275	1088.65	581.685	0.000598135
								TraesCS1D02G060600	1.6995	1.46716	1.15324	0.741706	0.451055	0.641143	0.035556
								TraesCS1A02G026200	9.71645	5.66505	14.9835	4.97491	2.30069	5.61198	0.0277294
								TraesCS3B02G284600	16.3901	12.6866	31.3933	10.6648	5.72716	9.22231	0.00931952
								TraesCS3A02G262000	3.67455	2.99842	3.63935	1.8973	1.61711	0.850107	0.0250646
								TraesCS2D02G547200	2.62665	2.45684	1.18933	0.479945	0.920632	1.25262	0.0476961
								TraesCS5A02G233200	1.31326	2.20948	3.16367	0.904111	1.22538	0.688165	0.0467592
								TraesCS5B02G183800	14.9057	8.34119	16.9458	8.70289	3.76578	4.44636	0.0164105
								TraesCS5A02G169300	14.8862	6.03813	15.7264	7.51811	3.7031	4.17841	0.0467297
								Triticum_aestivum_newGene_1421	2.5735	2.84582	2.13474	1.33071	0.721677	1.11928	0.022724
								TraesCS4A02G314400	1.19204	0.840926	1.47083	0.360065	0.551224	0.559061	0.0205659
								TraesCS2A02G033700	1.30371	0.993922	1.21159	0.643231	0.488094	0.341181	0.022982
								TraesCS4B02G092900	27.6091	21.1349	56.6801	15.6711	10.1909	18.3682	0.0139273
								TraesCS7D02G063900	7.99963	3.08196	8.62627	4.16063	1.86273	2.23447	0.0451261
								TraesCS6D02G051000	1.93065	1.68874	0.985098	0.771093	0.699273	0.455764	0.0252804
								TraesCS3D02G062400	1.4953	1.33353	1.27445	0.487785	0.74087	0.485855	0.0152093
								TraesCS2D02G534600	8.65681	6.17958	16.5596	5.2114	2.60829	5.29188	0.0247254
								TraesCS5D02G036700	0.965771	0.67493	0.844391	0.320834	0.411838	0.304119	0.0271888
								TraesCS5B02G202700	14.6317	6.86404	9.21877	3.92631	4.29967	4.56313	0.00149649
								TraesCS7D02G178200	0.739839	1.01926	0.956572	0.398952	0.304413	0.427396	0.0433038
								TraesCS5A02G304400	1.99065	2.19595	3.18555	1.03687	1.40614	0.626231	0.011777
								TraesCS4D02G006000	1.33466	2.33263	1.57503	0.607416	0.996296	0.57778	0.0244244
								TraesCS1D02G096400	12.8464	35.2437	14.3887	7.65582	12.2903	6.05279	0.0361768
								TraesCS7D02G540500	1.34518	0.787222	1.35909	0.501386	0.509843	0.440128	0.0139238
								TraesCS4A02G117100	5.47352	2.97851	6.92674	3.18743	1.02358	2.17811	0.0418556
								TraesCS6D02G033100	21.4759	6.33062	11.553	6.6028	4.82501	4.92302	0.0434161
								TraesCS3D02G002700	1.24494	1.19672	1.06036	0.640231	0.422629	0.391368	0.00523591
								TraesCS7D02G492400	0.955563	1.75901	1.15563	0.58174	0.501004	0.523479	0.0356822
								TraesCS5D02G077900	1.37936	1.34566	1.2743	0.661445	0.4055	0.589637	0.00620982
								TraesCS3A02G365600	4.17773	3.1544	4.80215	1.99856	1.45707	1.5616	0.00992386
								TraesCS5B02G173600	1.84331	1.79462	2.44613	0.929115	0.885165	0.698886	0.0262995
								TraesCS1B02G305200	7.78726	6.08954	13.0478	5.22621	2.59895	3.29435	0.00644895
								TraesCS2A02G315100	3.83794	3.36292	10.2843	2.8499	1.77041	2.59532	0.0479317
								TraesCS3B02G450300	2.08636	2.37327	1.77205	0.763196	1.11085	0.696379	0.0136325
								TraesCS5B02G059200	13.2569	4.6754	4.68759	2.96542	3.00358	3.34707	0.0426944
								TraesCS6B02G056900	1.44204	1.84976	2.01166	1.06364	0.570204	0.550011	0.0330636
								TraesCS7A02G446900	1.62691	1.28733	1.93287	0.570968	0.912345	0.510428	0.017568
								TraesCS3B02G295400	9.7625	8.43688	17.2535	6.8299	3.9425	3.8041	0.00483366
								TraesCS5A02G015400	2.30539	3.06159	3.2357	1.34811	0.553273	1.62789	0.0375674
								TraesCS3A02G038300	12.9559	7.09156	23.7386	7.02965	3.79641	7.13227	0.0314464
								TraesCS3B02G356400	3.14243	2.83055	5.49612	1.64798	1.41425	1.63604	0.0466061
								TraesCS5D02G154300	10.2303	5.5108	12.4393	4.38481	2.20176	4.94631	0.0151115
								TraesCS5D02G237800	5.92614	8.22885	15.8805	4.57643	2.86109	4.83682	0.0116707
								TraesCS6D02G242000	1.74474	1.5312	2.77226	0.750312	0.73722	0.980427	0.0170128
								TraesCS3D02G054900	6.36425	4.95788	5.83613	2.63359	2.27473	2.04301	0.00295183
								TraesCS4A02G435200	18.5857	10.8648	29.4445	10.6794	5.7203	7.4042	0.00774095
								TraesCS2B02G569200	10.5487	5.7692	16.3773	6.02045	3.38535	3.74673	0.026108
								TraesCS3B02G602400	1.39919	1.11449	1.6106	0.705429	0.521053	0.42768	0.00905592
								TraesCS5A02G322300	21.4936	12.0013	33.8696	12.3884	5.01856	9.59426	0.0189431
								TraesCS7B02G070900	0.818034	0.567035	0.634885	0.320517	0.280233	0.208709	0.0348332
								Triticum_aestivum_newGene_31122	5.95751	3.77465	11.2923	3.0124	2.38711	3.02028	0.00625448
								TraesCS4D02G003400	3.88335	3.02741	1.69757	1.12274	0.993446	1.32896	0.0224684
								TraesCS5D02G327800	1.27863	1.76494	2.4124	0.765643	0.854859	0.562608	0.0491162
								TraesCS6D02G264000	24.0407	11.2999	33.982	11.4357	5.89894	10.3945	0.0120772
								TraesCS3B02G387800	11.8759	7.36871	22.3743	6.50466	3.81901	6.31795	0.0143845
								TraesCS6B02G407500	4.46066	5.63169	14.1362	4.07678	1.97022	3.61304	0.03637
								TraesCS5B02G402500	5.94142	7.70536	8.83755	2.03542	3.77495	3.15167	0.0041642
								TraesCS2B02G266600	3.04354	3.90552	3.93202	0.97278	2.23542	1.12157	0.0240215
								TraesCS6A02G357300	5.45183	2.86308	4.50575	1.83482	1.39584	1.86814	0.0079895
								TraesCS2D02G025400	5.94198	8.76413	14.6952	4.94965	2.10157	4.6066	0.0165156
								TraesCS6B02G080000	33.0095	11.0573	35.3421	11.8309	7.28702	12.342	0.0143242
								TraesCS1D02G402600	19.4309	15.0812	20.7016	4.95145	11.514	5.40188	0.0148733
								TraesCS2B02G084100	1.16397	1.15485	0.71982	0.294833	0.366815	0.540352	0.038068
								TraesCS1B02G109400	4.885	2.06783	4.44684	1.72264	1.13465	1.65202	0.0107996
								TraesCS5A02G008900	2.45914	1.51287	2.39765	0.981324	0.981691	0.543378	0.015073
								TraesCS3A02G100900	1.47382	0.979282	1.27105	0.472138	0.621774	0.368549	0.0421918
								Triticum_aestivum_newGene_8907	39.0902	18.6234	44.9502	15.0121	7.74066	17.5603	0.0133918
								TraesCS7B02G053100	7.32605	9.56877	5.89844	3.16188	3.35358	2.4005	0.0275293
								TraesCS7D02G440200	1.874	1.77059	1.71724	0.721919	0.556864	0.813861	0.0139064
								TraesCS6D02G106100	6.04889	5.39637	11.1425	3.83373	1.53353	3.38458	0.0266191
								Triticum_aestivum_newGene_37475	2.50375	3.31339	4.3871	1.17014	1.72121	1.02792	0.00887921
								TraesCS3D02G491500	0.663578	0.821403	0.448296	0.310088	0.199717	0.231155	0.0476468
								TraesCS3A02G325600	1.02201	0.677162	1.3248	0.481455	0.294336	0.37753	0.0189421
								TraesCS1A02G236100	2.68616	2.61863	6.72936	1.71267	0.912801	1.9554	0.0280625
								TraesCS2D02G110700	2.19142	1.11294	1.81817	0.987054	0.542699	0.41493	0.0391027
								TraesCS5D02G061500	3.23324	1.54588	3.1121	1.49731	0.906648	0.589427	0.0207733
								TraesCS7A02G022500	3.72343	2.15844	2.23781	1.03146	1.23768	0.798843	0.0171721
								Triticum_aestivum_newGene_17894	3.98078	4.38079	2.17337	1.06735	1.52661	1.37796	0.00788845
								TraesCS2A02G332700	3.85853	3.04269	2.47467	0.930421	1.36377	1.21818	0.0362684
								TraesCS2D02G049000	1.68976	1.69301	1.48218	0.345542	0.595003	0.873695	0.0189356
								TraesCS5B02G208600	2.5753	1.16678	3.22935	1.06421	0.989553	0.545337	0.0419531
								TraesCS4D02G099200	2.34957	1.68942	1.59193	0.726455	0.62584	0.742964	0.0446244
								TraesCS5D02G182800	0.911337	1.09839	0.888147	0.551847	0.281221	0.23987	0.0450681
								TraesCS3A02G508300	1.18348	1.12256	1.14363	0.517908	0.248419	0.509701	0.0480772
								TraesCS7A02G217600	3.85265	1.23342	3.86228	1.44894	1.01206	0.843341	0.0220596
								TraesCS1B02G323000	1.20343	1.14331	1.80964	0.62258	0.576674	0.329873	0.0344638
								TraesCS1A02G188900	3.77172	1.91347	5.77269	1.31996	1.10663	1.78849	0.0249131
								Triticum_aestivum_newGene_22062	3.35632	5.72833	4.05172	1.72225	1.59288	1.50599	0.002131
								TraesCS5B02G183700	3.48691	3.07661	10.0067	2.56178	1.35776	2.13707	0.0396733
								TraesCS7D02G085800	2.67914	5.64522	13.0208	3.00826	2.10145	2.66766	0.0346399
								TraesCS2B02G532000	7.05882	1.80224	8.81992	2.77702	1.65484	2.00823	0.0465776
								TraesCS7B02G453400	1.94526	1.51823	2.15805	0.801293	0.2797	0.962415	0.0183602
								TraesCS2D02G206000	2.86728	1.64402	3.16328	0.737485	0.811818	1.22833	0.0170874
								Triticum_aestivum_newGene_4704	1.66004	1.72215	2.35866	0.924174	0.329717	0.814826	0.0341493
								TraesCS7D02G051100	2.57569	0.94993	1.08685	0.460486	0.72965	0.469079	0.0325617
								Triticum_aestivum_newGene_1712	0.684615	0.581422	1.12325	0.277631	0.260757	0.318122	0.0428662
								Triticum_aestivum_newGene_28448	0.856407	0.788483	0.897539	0.296993	0.305609	0.301974	0.0483404
								TraesCS2D02G399400	1.46223	0.498921	1.25155	0.393201	0.283877	0.463367	0.0451952
								TraesCS7A02G163700	2.76532	3.32368	9.04189	2.39377	1.06984	1.90471	0.0303295
								Triticum_aestivum_newGene_29587	2.84422	3.75847	1.23059	0.68587	0.920931	1.12796	0.0390492
								TraesCS2D02G053300	2.59309	0.69309	2.48848	0.60793	0.684096	0.713248	0.0318074
								TraesCS5D02G243700	8.66118	2.54957	7.96956	2.55527	1.12968	2.89451	0.0275856
								TraesCS7A02G381700	0.557704	0.860613	0.776637	0.278704	0.301605	0.171324	0.0288227
								Triticum_aestivum_newGene_31802	3.08416	1.86225	1.49726	0.421803	0.930302	0.851729	0.038821
								TraesCS6A02G312000	0.946249	0.793432	2.53477	0.494428	0.569138	0.396407	0.0352486
								TraesCS4D02G222500	0.886279	0.57894	0.820343	0.360249	0.129562	0.287787	0.0279527
								TraesCS3D02G218100	0.673393	0.728182	0.737246	0.324797	0.189484	0.212435	0.0408892
								TraesCS6B02G266800	3.5344	1.31315	2.29474	1.29626	0.355575	0.765537	0.0283311
								TraesCS6A02G414000	0.604824	0.528778	1.23404	0.317332	0.281219	0.201807	0.0426258
								TraesCS5B02G197800	2.95722	1.14807	4.19598	1.50358	0.592577	0.683707	0.036804
								TraesCS3D02G212700	1.56442	1.52565	1.88054	0.474822	0.618118	0.557949	0.0247776
								TraesCS7D02G548200	3.95884	5.74091	15.7677	2.66328	1.49812	4.2802	0.038089
								TraesCS7A02G312800	2.12933	4.45289	2.56754	1.26679	1.39003	0.357157	0.0439905
								Triticum_aestivum_newGene_15271	1.89863	2.75453	1.81171	0.359258	1.09142	0.663587	0.0262419
								TraesCS4D02G066400	2.64957	2.76911	1.45221	0.669517	0.765028	0.798596	0.0320277
								TraesCS1B02G439100	1.35234	1.05084	1.63619	0.279015	0.427953	0.602756	0.0299444
								TraesCS1D02G441600	0.292086	0.552463	0.616857	0.164936	0.196199	0.108517	0.0359787
								TraesCS1A02G220100	1.22606	0.66196	2.60699	0.618283	0.291665	0.521409	0.036736
								TraesCS1B02G008500	0.987414	0.980066	0.267855	0.243641	0.226896	0.239848	0.0401874
								TraesCS1A02G025500	2.7696	1.00395	4.37003	1.4512	0.414825	0.705858	0.036736
								TraesCS1B02G437400	0.969324	2.1873	0.760029	0.481354	0.41624	0.339308	0.0411625
								TraesCS6A02G089400	46.6763	25.6349	83.9507	20.0065	12.5444	16.5171	0.0478326
								Triticum_aestivum_newGene_7412	1.22177	1.87721	1.55502	0.497595	0.405747	0.556852	0.0223636
								TraesCS3B02G139000	1.4523	0.595604	1.62617	0.476991	0.361051	0.307548	0.0361275
								TraesCS6A02G123300	1.75616	1.42212	4.21079	1.05141	0.512754	0.722479	0.035509
								TraesCS5D02G420800	0.538137	0.973681	1.10344	0.374343	0.228174	0.161896	0.0436253
								TraesCSU02G001100	0.567947	0.361272	1.29778	0.252919	0.153547	0.20231	0.0459214
								TraesCS1B02G145300	0.490107	0.559205	0.587984	0.188056	0.158308	0.097455	0.0426292
								Triticum_aestivum_newGene_12487	0.477793	0.682517	0.88267	0.223938	0.227071	0.089921	0.0461998
								TraesCS5D02G317100	3.55396	1.09251	1.2036	0.271011	0.643655	0.596573	0.0478987
								TraesCS4D02G344800	1.82057	1.35484	1.9208	0.028682	0.665237	0.046541	0.0494892
								TraesCS3A02G309100	34.745	48.0748	6.18693	4.2629	4.4517	1.3781	0.038068
								TraesCS7D02G027600	7.50478	0.887858	4.75729	0.559313	0.566478	0.154715	0.038068
								TraesCSU02G169600	1.50992	9.28749	0.905459	0.261423	0.123486	0.174409	0.0240467
								Triticum_aestivum_newGene_19513	3.90395	4.3028	3.0038	0.100672	0.17119	0	0.0220208
