# Supplementary material for: Overexpression of TaSNAC4-3D in Common Wheat (Triticum aestivum L.) Negatively Regulates Drought Tolerance
Source: Front Plant Sci. 2022 Jul 4;13:945272. doi: 10.3389/fpls.2022.945272 (PMC9289557; doi:10.3389/fpls.2022.945272)
Supplement: Supplementary file 6 [file Table_6.XLSX]

## Sheet: Table S6
Table S6 The analysis of NAC recognition core sequence and annotation about 95 selected DEGs. CACG was the core NACRS, and CATGT was the putative boundary sequence.
Gene ID	Anotation	CACG	CATGT
TraesCS1A02G295800	Phosphatidylethanolamine-binding protein	15	2
TraesCS1B02G304800	Phosphatidylethanolamine-binding protein	12	0
TraesCS1B02G434100	Subtilase family	5	2
TraesCS1B02G085000	Protein kinase domain	9	7
TraesCS1D02G402600	-	9	5
TraesCS1D02G117100	Glyoxalase/Bleomycin resistance protein/Dioxygenase superfamily	5	2
TraesCS1D02G144400	Domain of unknown function (DUF1338)	6	1
TraesCS2A02G443600	POT family	14	3
TraesCS2A02G222500	Senescence regulator	11	1
TraesCS2A02G586500	Aluminium induced protein	10	1
TraesCS2A02G525500	Lipoxygenase	3	3
TraesCS2A02G107300	Peroxidase	3	5
TraesCS2A02G563400	NPR1/NIM1 like defence protein C terminal	6	7
TraesCS2A02G505000	MFS/sugar transport protein	6	8
TraesCS2A02G323000	BTB/POZ domain	10	2
TraesCS2B02G336800	-	10	1
TraesCS2B02G236600	Cellulose synthase	9	5
TraesCS2B02G042700	NB-ARC domain	2	3
TraesCS2B02G266600	Transmembrane amino acid transporter protein	8	4
TraesCS2B02G555400	Lipoxygenase	7	2
TraesCS2D02G528500	Lipoxygenase	5	4
TraesCS2D02G316200	-	8	1
TraesCS2D02G572000	Protein kinase domain	3	6
TraesCS3A02G498700	Lipase (class 3)	5	3
TraesCS3A02G221000	XH domain	8	3
TraesCS3A02G434900	SRF-type transcription factor (DNA-binding and dimerisation domain)	11	6
TraesCS3A02G183900	Major Facilitator Superfamily	4	6
TraesCS3B02G118300	UDP-glucoronosyl and UDP-glucosyl transferase	9	4
TraesCS3B02G362700	Peptidase family S41	6	1
TraesCS3B02G448000	TAZ zinc finger	6	1
TraesCS3B02G259500	Exostosin family	5	6
TraesCS3B02G211600	DNA repair REX1-B	4	1
TraesCS3B02G589800	NB-ARC domain	4	2
TraesCS3D02G320200	-	13	1
TraesCS3D02G048200	-	8	2
TraesCS3D02G188100	Major Facilitator Superfamily	5	2
TraesCS3D02G162500	Phosphorylase superfamily	6	1
TraesCS3D02G382600	Ubiquitin family	9	4
TraesCS3D02G372900	AP2 domain	8	5
TraesCS3D02G062400	F-box-like	4	3
TraesCS3D02G427300	-	0	2
TraesCS4A02G156500	Sodium/calcium exchanger protein	6	4
TraesCS4A02G005700	-	2	2
TraesCS4B02G356100	NADH:flavin oxidoreductase / NADH oxidase family	6	4
TraesCS4B02G120400	Protein kinase domain	2	1
TraesCS4B02G348600	Fn3-like domain from Purple Acid Phosphatase	14	2
TraesCS4B02G252100	Glycosyl hydrolase family 3 C-terminal domain	8	3
TraesCS4B02G364900	-	6	6
TraesCS4B02G005900	Cytochrome P450	5	4
TraesCS4B02G219200	Regulator of Vps4 activity in the MVB pathway	10	3
TraesCS4D02G343000	Fn3-like domain from Purple Acid Phosphatase	13	2
TraesCS4D02G357100	GDA1/CD39 (nucleoside phosphatase) family	10	1
TraesCS4D02G352200	Ferric reductase NAD binding domain	0	1
TraesCS5A02G143200	No apical meristem (NAM) protein	11	4
TraesCS5A02G049400	Zinc finger, C3HC4 type (RING finger)	7	4
TraesCS5B02G001000	Sugar (and other) transporter	7	3
TraesCS5B02G009000	PLAC8 family	12	3
TraesCS5B02G210100	Aldehyde dehydrogenase family	9	3
TraesCS5B02G036600	Subtilase family	8	2
TraesCS5B02G006500	Lipoxygenase	9	4
TraesCS5B02G054600	RING-type zinc-finger	2	5
TraesCS5B02G207800	-	5	0
TraesCS5D02G537600	No apical meristem (NAM) protein	6	3
TraesCS5D02G060200	RING-type zinc-finger	7	4
TraesCS5D02G522900	Peptidase family M41	5	2
TraesCS5D02G422600	Protein kinase domain	6	2
TraesCS5D02G013400	Lipoxygenase	10	1
TraesCS5D02G224500	zinc-finger of the FCS-type, C2-C2	6	2
TraesCS5D02G159100	Asparagine synthase	5	5
TraesCS1D02G402600	-	3	2
TraesCS6A02G222200	Senescence regulator	15	3
TraesCS6A02G395500	Domain of unknown function	6	2
TraesCS6A02G005900	Rhodanese-like domain	4	2
TraesCS6B02G011500	Rhodanese-like domain	5	3
TraesCS6B02G258900	Senescence regulator	16	5
TraesCS6D02G008600	Rhodanese-like domain	4	1
TraesCS6D02G223200	OPT oligopeptide transporter protein	5	0
TraesCS6D02G212800	Senescence regulator	19	5
TraesCS7A02G055800	UDP-glucoronosyl and UDP-glucosyl transferase	7	6
TraesCS7A02G236500	Raffinose synthase or seed imbibition protein Sip1	13	3
TraesCS7A02G537900	O-methyltransferase domain	10	3
TraesCS7A02G134200	Rap1-interacting factor 1 N terminal	10	2
TraesCS7A02G134100	Raffinose synthase or seed imbibition protein Sip1	5	6
TraesCS7B02G035200	Raffinose synthase or seed imbibition protein Sip1	4	2
TraesCS7B02G264200	Glycosyl hydrolases family 35	10	4
TraesCS7B02G380100	GDP-fucose protein O-fucosyltransferase	7	3
TraesCS7B02G456400	O-methyltransferase domain	5	3
TraesCS7D02G359500	Glycosyl hydrolases family 35	13	1
TraesCS7D02G372600	SPX domain	5	2
TraesCS7D02G133500	Raffinose synthase or seed imbibition protein Sip1	3	4
TraesCS7D02G050400	UDP-glucoronosyl and UDP-glucosyl transferase	8	4
TraesCSU02G005100	UDP-glucoronosyl and UDP-glucosyl transferase	3	1
TraesCSU02G138800	-	7	5
TraesCSU02G021600	Aluminium induced protein	15	1
TraesCSU02G137400	Agglutinin domain	3	3
